# Supplementary material for: Identification and characterization of gene-based SSR markers in date palm (Phoenix dactylifera L.)
Source: BMC Plant Biol. 2012 Dec 15;12:237. doi: 10.1186/1471-2229-12-237 (PMC3568718; doi:10.1186/1471-2229-12-237)
Supplement: Additional file 1 — List of novel EST-SSR markers along with their primers and motifs. [file 1471-2229-12-237-S1.xls]

## Sheet: Sheet1
Primer name	Seq ID	Tm	GC%	Forward	Tm	GC%	Reverse	Prod size	Motif	repeat number	sequence
DPG0001	#PDK_30s6550926g004_locus_tag_PDK_30s6550926L004_product_similar_to_predicted_protein_strand_	55.43	47.62	CTCACCACCTTCACGTACTTA	53.95	47.62	GTCCCTCTCTTCTTCTTCTTC	199	CTC,CTT,GAA	4,4,4	ATCCCTGGCCTGGGCAAATGCTCTCAAAAGAATGTTGTAGGTCACAACATTGGGTTGGCATCTTTCAATGCCTTTCATCTTCTCAAAGTACCCAAGAGCTTTTGCCAAAGCCTTAGCTTTATCTCGTGAATGAAGATGTGCAGTAATCAGTGCATTATATACAGAACTGTCTGGTCTACAACCACTTTTCCGCATCTCAGAAAAAAGCCACATGGCCATCCTTGTCTGGCCTTTCTTCCCCATCACAGATATCAGCTTTGAGTAAATACCATTATCAGGAATATACCAACGCTGTCTCTGCATCCATCTGAATACCTCCAAGCACTGAAGCCAGGAATCCCTCTTCCCAAGCTCCTCGAACAGCATGAAGCAGTGCTCCGTCCTCACCACCTTCACGTA…
DPG0002	#PDK_30s6550926g007_locus_tag_PDK_30s6550926L007_product_mitochondrial_transcription_terminationfactorlike_strand_	55.13	40	GGTATTCGACAAGGAAATGA	57.42	61.11	GAACTCTCCGCCTCCTTC	157	TGG	4	TCAGGGAAGAGGGTGGCGAGAATGCAGGAACTTGTTGTGAGAATCGGAGAAGCCGAGATCTCGTAAAGCTTGGAACTTTGGGGCCAGGGTCTCCTCCACGTCCAAGGAAGAGGTCTCTGGGTTCCAAGATCCGAGCTTTTTGATCAGGGTGTCATCAAAACCGCGTCTTTTGAAGAGACCGAAAACGGAATCCGGTTGCTGGGGAGATTTGATGAGGCGGAGGTGCTTCAAGGCGACCAGGTAGAGTACACCATGAAATGGGATTTGGGAGTGGCGGCGGCGGGGGCGACGGCGGACGACGAGGGCGGAAGCGTCGTTGCGGCGGCAGAGCAAGGGGGAAAAGAAGGCGAGTGACTGCACCGCTCCAGAACCCTCCCTGGCCTGCCTTAAATCCAAGCA…
DPG0003	#PDK_30s6550926g011_locus_tag_PDK_30s6550926L011_product_somatic_embryogenesis_receptor_kinase_strand_	55.2	42.86	TCTTTCAGGAGTCCTTTTACC	55.06	42.86	TTGCTCCAGAGTATCTATCCA	169	CAT	4	TCACCTTGGACCTGACAATTCAACCGCAGGCAGGTTGTCCGTGGAGTCGATAAACCATTCGGAGTTGCGGTGTGGGGCCATCTCCACCTCCTGGTGTACCACCTCCACTTGCTGCCATTCCTCCCATCTCTCAGCAAGGCCATCGCCTTCGAGCATTCTCACCACATCTGACATTTTTGGCCGGTCCATTGGGGAGCCCTGTGTGCAGAGCAGGGCAACCTGTATGAGTGACTCCACCTCAGTTTCTACAAAATTGTTTTGTAGATCAGGGTCGACCAACGTTTCCAGCCTTCTATCTTTCAGGAGTCCTTTTACCCAGTCGAGCAACATCACATCATCATCATTTGCGAGACGAGCAAGATCAAATGCTCTTTGCCCTGTAATGAGCTCGAGAAGCAT…
DPG0004	#PDK_30s6550926g025_locus_tag_PDK_30s6550926L025_product_glutaredoxin_family_protein_strand_+	56.53	55.56	CATGCGAGACTTGCTCAG	56.01	50	GACGAGGCCATTCTCATT	113	AGG	5	ATGCCGAAATTCCAAGGAATTGTTCGAGCTCGGATCAACGCATTCCAAGAGAGAATCGATGCGAGGAGGGCTAGCTTCAATTCCAATGCCGCAAAGGTGACGCCTTTGGATAAATGCCCACCGGGCGGCCAGGGGAAGGTGGTGTTCTACTTCACAAGCCTCCGAGGAATTCGAAAGACTTACGAGGATTGTTGGTCAGTGAGGGTGATACTACAAGGCTACGGTGTTCGCATCGACGAGAGGGACGTCTCGATGCATGGGGGATTCAAGGAGGAGCTGAAGGAGATACTCGGGGCCGAGTATGGCAGCGGGAGACTCCCAAGAATCTTTGCAGATGGGAAGTACTTAGGAGGGGCCGACGAGGTGCGCCAAATGCACGAGGCCGGAGAACTGGGCACG…
DPG0005	#PDK_30s6550926g040_locus_tag_PDK_30s6550926L040_product_partial_gene_no_protein_identified_strand_+	57.71	55.56	CTGCTGCTGCTGTTGTTG	54.78	47.37	GTCCTTGCTCCTCAATTTC	117	TGC	4	ATGAAGCTGCTGCTGCTGCTGCTGCTGTTGTTGCTGCTGTTGCTGCTGCTGCAAGTGATGCTGATGATGTTGAAGCTCCTGCTCCCACCGGCGCTTCCGCAGCTGCCTGAATTGAAATTGAGGAGCAAGGACGAGGAGGATGAGGACGGGGCCTCCGAGGGGAAGCCGGAGCCACCGAACCGGAGGGGTGGAGCGGAGCTGGAGGGGGAAGTTGGGCCTTCGGGATCCTCCGGCGGCGTTGCCCTCCATGTTGGTTCAAACCATGGTAGTGGTGATTTGATATGTGTGGGGATGGGGGAGGGGAGCAAATTAGTCTTCGAGATAGCTACAGGAGATGAGATTGAAGGTTTTTGA
DPG0006	#PDK_30s6550926g041_locus_tag_PDK_30s6550926L041_product_partial_gene_no_protein_identified_strand_	55.98	42.86	ATTGGATCGCTTCTCTATCAC	55.08	40	GCAGTTGGTCAAATGGTTAT	166	CCTC	3	TCAAGCCCCTGACCCAAAAAGACTCCAGTCATGGACATTAAAGTTGGTGACAGCAAGCTTGAAGACCTCAGCTACCGGCAGACATCCAGATTGTGCAGCCGGTACAGCTGGACCAGCTCCTGCAGTCCTAGCACTTTCACTCAAATGGTTCTCTATCACAATATCTCGCCACCAGCATGAGACAGCATGCAACTCCCACAATATCCTGCCACCGGCATGAGACACCAGTATGGTTCTGATAGTCATCTTTGTATCCATATTACATTGGATCGCTTCTCTATCACAATATCCTGCCACCAGCATGAGAAAGCAAGCAACCTCCCTCCCTCCCTGCATCTCCCCTCCCCCCCTTGCCCCACCCTCCCCCCACCCAACATTCTGTGCCTCCCTTACTTGTCT…
DPG0007	#PDK_30s707661g004_locus_tag_PDK_30s707661L004_product_nucleic_acid_binding_strand_+	55.83	42.86	CCCTTCTAGTGACACCAATTT	54.68	44.44	GATCGACAGCTGCAATTT	218	CCA	5	ATGCGAATCACCAAGATATTTTCTCTAAGCCCCCGTTCATCATATGCTGATCTTGATGATCGGCCTATAAAAATACATCTCAACCATTGGCATGGTGCACGGCCGGTCATGTTGCTGCATATGGACGCCACCAATAGCAAGAGGAAGAGAAGGCCAGCAGGAACTCCAGACCCGGATGCGGAGGTGGTGTCGCTGTCGCCGAGGACGCTGCTGGAGTCGGACCGCTACGTGTGCGAGATCTGCAACCAGGGGTTTCAGAGGGACCAGAACCTGCAGATGCACCGGCGGCGGCACAAGGTGCCGTGGAAGCTGCTGAAGCGGGAGGCGGCGGAGGTGCGGAAGCGGGTGTTCGTGTGCCCGGAGCCGAGCTGCCTGCACCACGACCCGTGCCACGCCCTG…
DPG0008	#PDK_30s707661g005_locus_tag_PDK_30s707661L005_product_endosomal_protein_strand_	55.25	47.62	GACATATCTGAGCGAGCATAG	55.01	42.86	TCATTACCGTAGCACTGATCT	142	ATAA	3	CTACTCACACTTGATGGACCGGTATATGTGACGGACAAACAGCAAGGCAGCACGGAAGCCCACCATCCCGAGCATTAGGAAGAAACCGTAACAGATGCAAGCCATATACCTGAAGAAGAAAGAAGTTTGCATGAAACCTGACATATCTGAGCGAGCATAGTAGTAGTACAAGCAGTATCCATAAATAAATAAGCCAGTCGACCCTCCACAAAGGAAAGACCTCCACCACCATTCATGATCTTCAGCAGCCAGCTGAAAGTAGATCAGTGCTACGGTAATGAAAGCAGTGACAATGAGGAGAATAATGAAAACTACAAAGAGAATGCTATATATGGTGTAAATCCTGTGGCCCCATACACTTGCAAATATGTAGTAAAGTTCAATGTAGATGGCACTGAA…
DPG0009	#PDK_30s707661g008_locus_tag_PDK_30s707661L008_product_atp_binding_strand_	55.14	42.86	GCTAGAAACCAGGATTCATCT	54.9	42.86	CTGACTTGGTATCTGGTTTTG	142	CAT	6	TTAAACATGCCTGTTTTTTCTATGCACAATCTTAAGATTGAAGATTTCAAATTCCTCCTCCTGAGCTGTTATCTGTCTTACTTGCTCCTGCAATGCAGCAGCTTCTTCATCCTCAAGCGTTGTCCCAGGGTCTTCTTCTCTAGCATCATTTGCTTTGTACTCTTGTCCATTAATATCCTCTCTTTCAGCATAAGCGTAATTTGAGGTTGATGATGCAGTTGAATTTCTTGATGATCTAACAGGATCAGAAGTTTTCTCGTCTCTGAGGTTCCTTAGAGGAGTAGAATTGTTGCTTCTTCGCCTCCATGTGGCAAGCATATCCTCTGTAACCACGCCATTTGCACATTCGCCAGCATCATCATCGACAACAGTATTACCCCTGGTTGACCATAAGGACTT…
DPG0010	#PDK_30s707661g019_locus_tag_PDK_30s707661L019_product_similar_to_predicted_protein_strand_+	54.77	42.86	GCTTCTAGAGGAGGAAGAAAA	53.97	40	CACTAAGTGATTTTGGCTCA	158	AAAGG	3	ATGCCAGGCCTGTTGCAGAGGAACACAGAATTCGGCAATGCTCCGCCGCCGCACGCCGCTGCCGGGTCCACGTCCGCCAACGGAATCTGGTCCAAGCACCGGGACGACATCACCATCGATCAGCTCCAGAAGTTATGGAGTGAGCTACCCCGTCAGGCTCGGCAGCAGCTCCTGAGGATAGATAAGCACACCCTCTTTGAGCAAGCTCGCAAGAACCTTTATTGTTCCAGGTGCAATGGTTTGCTACACGATGGGTTCACACAGATTGTCATGTATGGGAAGTCATTGCAGCAGGAAGGTGTGGGTATGCACCTTCCTAATAAAATAGGGACCTCCAAGACTCAGAATGATAGCAAATTAGATGAAGCGCAGGATCTGTCTATGCATCCTTGGGGAGGC…
DPG0011	#PDK_30s707661g025_locus_tag_PDK_30s707661L025_product_gil1_(gravitropic_in_the_light)_strand_	55.24	57.89	GTGTCTCCATCTCCCTCAC	54.98	50	AAACAGAAGAGGAGGAGGAC	153	CTC,CTC	4,4	TCAGAACAGTGCCCTGGAAGTCCCCTTATCCCTTGAATTATATTTCCTGGAGCAACTAAAGATTTTCTCTTCATTCATGTACTCCGGGTGGAACTCCGCCCCTTTGCTCGCGATGGCCAGATACTTCTTGGCTGCAAACCGGCCGAACTGGCACGTGGGGAGCACTCCCAGCAGCTCCGCCGGGTCCATCCCCCTCATGTCTTTGAACTGGGCGAAACAGTCGATCCGGAACTCGGCCGGGCGGAGCAGCGACGTGAGGGACCCCTCGATGTAGAACGTCTCATTCTCGAACCCGTGGAAGACTTTCCGGTTCACGTACGACTCCAGCGCGTGCTTTGCGTGGTGAGGATCCATGGTCGCAGCAATGTTCCAGCGGGCGGAGCGCATCAGGGAGAGGAG…
DPG0012	#PDK_30s707661g029_locus_tag_PDK_30s707661L029_product_helicase_ski2w_strand_	55.33	45	CCACTTTCTTTCTCTTGCAG	55.38	47.62	CAGCTGAAGATCACTTACTCG	148	TTGT	3	TCAAACTCCTGTGACATACAAACTAGCTGCAAAAACAATGTCACGCTTGATGGCATTAGATGCAGCCTCCATCTTTTTATGAAGTGCCGAGTTGCCCATTATTGAAGCTGCATTTTTGAATTCACGGCATGTTTCATCCAATCTCACTATGGTCCTCACAATCAGACCTTCCGGTACATCAGTAAGCTCACAAATATCTGCAAAAGGAGTTCCCTTGGCCCATTCATAGACAACTTCAACAAGGCCAAACTTTAGATTGTCTCGTGCATACTCCTGAGGATCTACAGCAACTTTGAACTGCTCTTGAAGCTTCCCCAATCTAATTGCTGTGTTATACAATCTCTGTTTTGCATTAGCCAGCTTAGGAGTAAGAGATGGTTTGGAGGTGTTGTTCTGCTG…
DPG0013	#PDK_30s707661g031_locus_tag_PDK_30s707661L031_product_similar_to_predicted_protein_strand_+	55.33	40	CAGATTTAGGCGACATTGAT	54.9	42.86	CCAAATCAACAACTGTAGGAG	162	AT	5	ATGAGGCTCCTCGCCGGGCTTTACGTCTCCTTGCTGGTGCTTTGCGCGTCGTGGGATGCTATCTGCGGCGCCTCCGATTCGAAGCAGGACGAAGAAGCGAAGAAGACGAACAAGTTCCGGGAACGCGAAGCCAGCGATGATATGCTCGGATATCCCAACTTAGATGAAGATTCTTTGTTGAACACCAAATGTCCAAAGCATGTTGAATTGAGATGGCAGACTGAAGTTAGCTCCAGCATATATGCGACCCCCTTGATTGCTGATATTAACAGCGATGGCAAGCTTGAGGTGGTGGTGCCATCATTTGTTCATTATTTGGAAGTGCTGGAAGGTTCTGATGGAGATAAACTACCAGGCTGGCCTGTCTTCCACCAATCAACAGTTCATTCGAGTCCTCTC…
DPG0014	#PDK_30s707661g032_locus_tag_PDK_30s707661L032_product_sh3_domain_containing_expressed_strand_	55.81	44.44	AGGCCGTAACCAAAGAAA	54.99	47.62	GTATTATGTGAGCCAGCACTC	144	GAG,GAG	4,4	TCAGAAGGCCTGCAGGACGGGCCTCTTGCCGAGGCGCTTGATCTCGCGGTCCATCCGGCCGGTGAGCATGAGGCCGAACATCTTGAGGTCGCAGAGGAGGGACCAGAGAGGGTGGGAGAAGGTGGCGGGGGCGTTGCGCTCCACGAAGGCGTGACTGTACCAGGCGAGGCCGTAACCAAAGAAAGGGGCGAGGAGGAGGAGCCACAGGTTGAGGAGGAGGAGGGAGAAGAGGAGGCAGAGGAGTGCGGAGAGGGTGCCGAAGAAGTGCCACCGCCGGGTCGACGCCTTGGAGTGCTGGCTCACATAATACGCCCAGAACTCCTCCAGGCTCCGGAAATTCATGTCCTTCTTTCCCCTCTTTTCTCGCTTTTGCTCTTTCCTGACCCTTTCTTGGAGCCC…
DPG0015	#PDK_30s883821g001_locus_tag_PDK_30s883821L001_product_calreticulin3_precursor_strand_	55.83	42.86	GCGGCGTTTTCTATATCTATC	54.55	45	CTTTGAGGAAGCAGAGAAAG	151	CT	5	TCACAATTCATCATGATAATCATCCAGATAATCGCGGCGTTTTCTATATCTATCCTTGTACCGCTCCCTGTCTCGGTAACGCCGATCATATCCTCTCTCTCTTCTCCGCCGTTCACCTTCCTCCCTTGCCCGCTGAGCTTCCTCTTCTTCTCTAGCTTTCCTTTCTTTCTCTGCTTCCTCAAAGGCTTCTTTCTCAGCCTCTCTATTTTTCGCCCAAGTTTCTTCCACAACCATTTTTGCATACTCCGGATCATCACATATCAAAATGTTGTCAAAAACCGAACCAGCCTTTACCTGCCACACTTCAATCCCTACATAATTTATGGACTTCAGAACATAGAGATCTGGATCATCTTCAAATTCTGGGTTGTCAATCCATGGGACCTTCCATTTCCCCTT…
DPG0016	#PDK_30s883821g001_locus_tag_PDK_30s883821L001_product_calreticulin3_precursor_strand_	55.18	42.86	CCCAGTCTTTAGGCTTTTTAG	54.75	40	TTTATTCTTAGGCCTGATGC	139	TC	5	TCACAATTCATCATGATAATCATCCAGATAATCGCGGCGTTTTCTATATCTATCCTTGTACCGCTCCCTGTCTCGGTAACGCCGATCATATCCTCTCTCTCTTCTCCGCCGTTCACCTTCCTCCCTTGCCCGCTGAGCTTCCTCTTCTTCTCTAGCTTTCCTTTCTTTCTCTGCTTCCTCAAAGGCTTCTTTCTCAGCCTCTCTATTTTTCGCCCAAGTTTCTTCCACAACCATTTTTGCATACTCCGGATCATCACATATCAAAATGTTGTCAAAAACCGAACCAGCCTTTACCTGCCACACTTCAATCCCTACATAATTTATGGACTTCAGAACATAGAGATCTGGATCATCTTCAAATTCTGGGTTGTCAATCCATGGGACCTTCCATTTCCCCTT…
DPG0017	#PDK_30s883821g001_locus_tag_PDK_30s883821L001_product_calreticulin3_precursor_strand_	55.18	42.86	CCTTCATTCTTCTTCCAGTCT	55.19	55.56	AACGAACCCTAGCTCCAC	160	GA	5	TCACAATTCATCATGATAATCATCCAGATAATCGCGGCGTTTTCTATATCTATCCTTGTACCGCTCCCTGTCTCGGTAACGCCGATCATATCCTCTCTCTCTTCTCCGCCGTTCACCTTCCTCCCTTGCCCGCTGAGCTTCCTCTTCTTCTCTAGCTTTCCTTTCTTTCTCTGCTTCCTCAAAGGCTTCTTTCTCAGCCTCTCTATTTTTCGCCCAAGTTTCTTCCACAACCATTTTTGCATACTCCGGATCATCACATATCAAAATGTTGTCAAAAACCGAACCAGCCTTTACCTGCCACACTTCAATCCCTACATAATTTATGGACTTCAGAACATAGAGATCTGGATCATCTTCAAATTCTGGGTTGTCAATCCATGGGACCTTCCATTTCCCCTT…
DPG0018	#PDK_30s883821g012_locus_tag_PDK_30s883821L012_product_partial_gene_no_protein_identified_strand_	54.96	47.62	GATCCGAAGAGAGAGTGGTAT	55.46	42.11	GGAGATGGAAATCGAAATG	123	CTC	5	CTATCTCGCACTGAAAATTGGTTCAACATTTGCATTTGGCTGCGTTCTTCGAGTATACTTGATGAGCAAACCTTCGGAGGAGAGGCCTGGAACACGCAAGTCCCTGACATAGGGCTCCAAATCTTTCCATTCCCACTTCGGCCGCTCTCGAAACAGAGCTGCAAAACGCTCAGCCGGAGCTGATGGAAGATCAGAGATGCTGAAGGCATGGATCCAGTTTTCTATACCAAGTTTTTCATACAACACTTCTCCCTCAAGCATTTTTAAATCTGCACGCATTCCTGAAGGAATGCTTCGCATCCACTTTTCCATGAAAATCTCCAACTTCATCTTCCCACCACCCAAAATTCGTACAGCAAAATGCAAACAGACCCGCTTTTCATCTAAGCTCCACAAATT…
DPG0019	#PDK_30s883821g015_locus_tag_PDK_30s883821L015_product_partial_gene_no_protein_identified_strand_+	54.73	40	ATTCATTGCTACGATCTGGT	55	42.86	CTCATCAAGAATGCTCTCATC	149	AGAA	3	ATGGTGCAGTTGTTTTTACAGAAACTGGCATTGGATGAAGGTGGGGATAAAACTGCTGTGAAGGAGAGGTTATCTCTTCTACAGAAACTTGAATCAATTATCTGGTCAGTACTAACCTCTGAAGGCCGATATGAGGCTCGCCTATGGCTTTGCAGCACCATCTCATGCATCCATACTATTACTCCTCAAGATCAGCATGATCTCTTTATGGACCTGTTGAGGTCTAGCTTGTCAAAGCATGATGTAGCTGCTCAACTCCTTCAAATGATTTTTGAGAAGAGACCAGAAAAGGCTGGGCATGTCATTGCAAAGAAATGCTACATGCTTGAGAAATTTTTTGAAGGCAATTTCTTACACGTATTGCAATGGTTTGATAATTTTGCTGGTGCTAGTGAATCA…
DPG0020	#PDK_30s883821g026_locus_tag_PDK_30s883821L026_product_cohesin_subunit_strand_	55.26	42.86	CTCAAGACTGGAGTCCTTTTT	54.75	42.86	TAACAGGATCAGTAGCCTTTG	183	ATC	4	TTAGAACTCTGACTTCAGAAGCTTTATTGTAGGCTTGATATTGATGCATTCTAAAGGGTTTTCCTGTTCAACATTAATGTAATCCCTTGTTTTCAGAACCAAAGTCTCAAAGAACATTCTTGATGCTTCTTTGCGAGTTTTACCAGCTAAAAGGTGATCCATGGCAACATTTTTTCTGCCACGTCCAGATTCTTCATCGAACAAAACTTTTAAATACCTTGCAACACCCCTAGTCCGAGAAGACCAACCGCTGTTTTCAAGTGACTGGGCCTCTTCGGGATTTGGCATGTCATGGTCTGCTGCGTCATCATAGTCTGCTTCATCATCTACATTAAGAAACTCATGCAAGTAGCAATTTGAGATCAGATATCTACTATTTCCCTTTCTTCGTGGTGTCTG…
DPG0021	#PDK_30s883821g037_locus_tag_PDK_30s883821L037_product_similar_to_predicted_protein_strand_	55.38	44.44	ATTTGGTCGAATCCGTCT	55.91	40	TGGTTCAACTCATCAATTCC	141	AGA	5	TTATTGAAGACAACTTGGAGGCTCGACAAAGCCAGAGGCAGTGCCTTCAGCACATTCACAAGATGACTTCGCCGGCTCATTTCCATGGGTAAGGTCTATCTCTTCCAGCCTTATTCCGGTGCATGGGTTGGTGCTGCTGCAGTTAAAAGTTACCGCCACTTGTGACGCAGATGATCCCCGGATATTACTGTAAGTCACCTGGCTAATCTTTACTCCAGAATCCTGGCCAGGGCAATCTATGTGGTGGGGGCAGTAATACTGATCAATGATGACGGGGTGTTTGACATCATGCATCACGGCGTTTTGGAACAACACATCCTTGACGAACCCCTTGCTCGGCCTCCCCCACGTCTTTATCCGCAGCCCGTTCTGCGTCCCGGCGAACACCGTCGTCCTCAC…
DPG0022	#PDK_30s883821g040_locus_tag_PDK_30s883821L040_product_ankyrinlike_protein_strand_+	54.79	42.86	GCCATCAATTCTAACACAGTC	55.34	40	GTCGAAGACCAAAAAGATGA	174	AAG	5	ATGGAGAAACAGCAAAGCTTTCGTCTTGGAGCATTCGAGAAATTGCAGAGCTTTCGGCTGGGAGCTATGGAGAAACAAAAGAGCTTTCGGATGGGATCGCTTGAGAAACAAAAGAGCGGTCGGTTGGGGTCCATGGATAAACAGCAGAGCTTCAAGGAGAGGAGGAACAAGGATAGCCCTGGGAAGCGAGGGGATACACCATTGCATCTGGCTTCTAGAGCTGGCAATGCGGTGCATGTTCAGAGGATTCTTTCTGATTGCGGTGAGAGCCATTTGAAAGAATTGATTTCCAAGCAGAACCAAGATGGGGAGACGGCGTTGTATGTTGCTGCAGAGAAGGGTCATGTTGAGGTTGTTCGGGAGATATTGAAAGTATCAGACTTTCAATCAGCTAACACC…
DPG0023	#PDK_30s943301g018_locus_tag_PDK_30s943301L018_product_partial_gene_no_protein_identified_strand_	55.59	47.62	GGACATCAAGGAGAAGAAGAG	55.71	42.86	CGTTCATTATCCCCATAGTCT	143	GGT	4	TCATGAGAACAATGTAGAACGATACCAGTAGGAAGTAAAATATGAAGCCATCAACAAGAAGATGCCACCAATTATGAAGTACTGGTAAACTGCTTGGTGCACCAAGAGGGAATAGATAGCACAGAAACATAAGTTTATCGCGACGAGAGACACGAAGAGGCTGATTATGTTGAGGCTCAACTTGAAGGCGAGATCGGTCTCGAAATCCCACTGCTCATACCGGCGAAAGACGGTGGAGAAGAGAAAGGTGAGGGACATCAAGGAGAAGAAGAGCGCGATGAACGACGACACGGCAATGATTTTGCCCTCGAGGGGCTGCATGGAGCTCGAGTCGTTGTTGACGCCCGAGGTGGGCAGAGAGGTGGTGGTGGTGAAGACTATGGGGATAATGAACGCCAC…
DPG0024	#PDK_30s943301g021_locus_tag_PDK_30s943301L021_product_transmembrane_bax_inhibitor_motifcontainingprotein_4_strand_+	55.48	42.86	CCGATAAATCTGATTCTCCTC	55.63	47.62	GCCCAGAATGTGTATAGTGTG	152	GTT	4	ATGGGGAAGAACAAGCAGCACGACATCGAGGCTGGGATGGGCGGCGGCGCTCTATACCCCAACATGATGGAGAACCCACAGATTCGGTGGGCCTTCGTTCGAAAGGTCTACACCATCGTCGTCATCCAGATTCTGCTCACCATCGCTGTCGCCTGCGTCGTCATCTTTGTCCCAGCCATCTCCCGCTTCCTCCTCGCCCATACCCCTGCCTCATTGGCCGTCTTTATTCTAATCATCATCGCGCCATTCCTCGTTATGTTGCCGATGATATACTTCCGGCAGCGCCATCCGATAAATCTGATTCTCCTCATGCTGTTCACGGTCTGCATCAGCCTCACGGTCGGGTTGGCATGCGCAACAAGGAGCGGAAAAGTTATACTGGAAGCTGCATCTCTGACG…
DPG0025	#PDK_30s943301g027_locus_tag_PDK_30s943301L027_product_partial_gene_no_protein_identified_strand_	54.96	42.86	CTATGATTGGTCAGCATAAGG	55.22	42.86	GTGCTAAAGGAGGAAATCACT	185	CA	5	CTAGTCATCTATTGCTTTAAGCCTGATGCAGCCACAAGTAGGGGCTTTCTTCTGTCGATGGTTGCTTCTCCTTCCATAGAGATATTCTTGCAAAGTGATTTTTGGCATTCCCTTAACATGTCCTTCCCCAAGTTTCAGCAAGATATACTTGATTTTTTGCAGCTCCACTTCCAGCCTTCCAATCCTTTCTGACACCCTTCGTGCCTGTTCTAAGATTATCCGTTGTCTTGTGCTCCATGAATCCACATTTTCCTCAAGCATATTGTCAGAGGACACAGTTAAGTCTTCAGCCTTCTTTGTCAACTTGCTGTTTGTACCAATCAACTGGGAGGTGATTTCCTCAGCCTCTCTCAACTGTGCTTTGACTGTATCAAATTCAAAACCTCTAGGTATATCAAC…
DPG0026	#PDK_30s943301g032_locus_tag_PDK_30s943301L032_product_type_i_inositol_polyphosphate_5_strand_+	54.89	47.62	GACAGTCAGAAAGTGGTTCAG	53.84	42.86	GTTTGGACAATCTCTCTGTTC	155	AG	5	ATGAGAGATGAAAATTCGAAGAAAAGCAAGCTATCATGGTCCAAGACAGTCAGAAAGTGGTTCAGCATCAAGGGCAAAGCTCAGGACTTTAATGCAGATGATGTTGTTGGCAGAGGAGGTGATGAAAAATGGAGGACCAGCTTCTCAGAGAGAGAGGCATCCACAGTCAAGAAAAGCCGAACAGAGAGATTGTCCAAACGGAGCACGGATCGAGTTTGGCGAGGAAGGAATGATCTGGAATCAGCTCAAGTTACAGATACTCAGGAATACAAAATGTTTGTCGCAACATGGAATGTAGGAGGAAAATCCCCCTCAAATTCCTTGAAACTTGAGGACTGGCTCCATGCTTATCCTCCTGCTGATATTTATGTTTTGGGGTTTCAGGAGATTGTTCCTTTG…
DPG0027	#PDK_30s783041g006_locus_tag_PDK_30s783041L006_product_mechanosensitive_ion_channel_domaincontaining_strand_	55.05	40	TCGAATATCCCACATTCTTC	55.16	47.62	AGTATGTGATCCAGACCCTCT	189	TCC	5	TTAGCTGCATGTTGTCCAAGTAGATGGTAACTGCATCGAGGATGCATTAGGCATGCGACGGACATTAACATCAAGTGGCAACATCCGGTACTCAATGTCAAGTTCCCTTAATAGTCTAATCATCTCCTGGACCACGAGCTCTCTCCTCTTCCATCTCTCTCCCATTTGTTGATAATTCATTCTGTGCTGCAACCAGATTGATACCTTCAACCTGTTCATGTCGTCTATATCTCTGAGCATGACTGTAGGATTAGGATGCCAATGGTCCTTCTTTCTCTCAATAAACTCCTTTATTCTTTCTTTCATGACAGCAAGCTTTTCCACTGGAGTTGCAACATGAATGCAGAAATCAATTGAATCTCCCATATCTGGACTTCTATAGATGTTTCCAATAGGTAC…
DPG0028	#PDK_30s783041g006_locus_tag_PDK_30s783041L006_product_mechanosensitive_ion_channel_domaincontaining_strand_	54.63	42.11	CTCCCAAAAATCGTAGCTT	54.78	47.37	GACATCATCGTCAAGATCG	141	TTG	4	TTAGCTGCATGTTGTCCAAGTAGATGGTAACTGCATCGAGGATGCATTAGGCATGCGACGGACATTAACATCAAGTGGCAACATCCGGTACTCAATGTCAAGTTCCCTTAATAGTCTAATCATCTCCTGGACCACGAGCTCTCTCCTCTTCCATCTCTCTCCCATTTGTTGATAATTCATTCTGTGCTGCAACCAGATTGATACCTTCAACCTGTTCATGTCGTCTATATCTCTGAGCATGACTGTAGGATTAGGATGCCAATGGTCCTTCTTTCTCTCAATAAACTCCTTTATTCTTTCTTTCATGACAGCAAGCTTTTCCACTGGAGTTGCAACATGAATGCAGAAATCAATTGAATCTCCCATATCTGGACTTCTATAGATGTTTCCAATAGGTAC…
DPG0029	#PDK_30s783041g006_locus_tag_PDK_30s783041L006_product_mechanosensitive_ion_channel_domaincontaining_strand_	54.86	42.86	CCTTGCTGCTACTATTGTTGT	54.78	47.37	GACATCATCGTCAAGATCG	109	TGG	4	TTAGCTGCATGTTGTCCAAGTAGATGGTAACTGCATCGAGGATGCATTAGGCATGCGACGGACATTAACATCAAGTGGCAACATCCGGTACTCAATGTCAAGTTCCCTTAATAGTCTAATCATCTCCTGGACCACGAGCTCTCTCCTCTTCCATCTCTCTCCCATTTGTTGATAATTCATTCTGTGCTGCAACCAGATTGATACCTTCAACCTGTTCATGTCGTCTATATCTCTGAGCATGACTGTAGGATTAGGATGCCAATGGTCCTTCTTTCTCTCAATAAACTCCTTTATTCTTTCTTTCATGACAGCAAGCTTTTCCACTGGAGTTGCAACATGAATGCAGAAATCAATTGAATCTCCCATATCTGGACTTCTATAGATGTTTCCAATAGGTAC…
DPG0030	#PDK_30s783041g006_locus_tag_PDK_30s783041L006_product_mechanosensitive_ion_channel_domaincontaining_strand_	56.94	55.56	AGAAGGGGTCCTCGTCAT	55	45	CTTTTCAAACCTGGACTCTG	152	CGGC	3	TTAGCTGCATGTTGTCCAAGTAGATGGTAACTGCATCGAGGATGCATTAGGCATGCGACGGACATTAACATCAAGTGGCAACATCCGGTACTCAATGTCAAGTTCCCTTAATAGTCTAATCATCTCCTGGACCACGAGCTCTCTCCTCTTCCATCTCTCTCCCATTTGTTGATAATTCATTCTGTGCTGCAACCAGATTGATACCTTCAACCTGTTCATGTCGTCTATATCTCTGAGCATGACTGTAGGATTAGGATGCCAATGGTCCTTCTTTCTCTCAATAAACTCCTTTATTCTTTCTTTCATGACAGCAAGCTTTTCCACTGGAGTTGCAACATGAATGCAGAAATCAATTGAATCTCCCATATCTGGACTTCTATAGATGTTTCCAATAGGTAC…
DPG0031	#PDK_30s783041g032_locus_tag_PDK_30s783041L032_product_chloroplast_nucleoid_dnabinding_protein_strand_+	56	55.56	GAAGGAGAGGGATCGTGA	55.7	52.38	GCTCTTCTCCCTGTACTTGTC	181	AGGGAG	4	ATGGCTGCTTCTTCACCGTCTCTCTGCCCTCTTCTTCTCTTCGTGGCCGTTGCGTTGGCGAATATCGAGTTCGACATCTACAGTCCAACTAAGTCGTCGACGAGCCAAAAGGTTCCTTGCAACAGCAGTTTTTGTGAGCTGAAAAGCTCATGCTCAGCAGCAACTAGCAGTTGCCCTTATGCAGTTCAGTATGTATCTGATAACACGTCATCTGTCGGAGTCTTAGTTGAGGATATTTTGTACTTCAAAACGGCGGAGACTATTCCAAAAGTTGTTAAAGCACCAATTGTTTTTGGCTGTGGACGGATTCAGACTGGTGCATTTCTGGATGGTGCAGCTCCTAATGGTCTGTTTGGGCTTGGTTTGGACAACGTATCTGTTCCTAGTGTTTTAGCAAGT…
DPG0032	#PDK_30s783041g032_locus_tag_PDK_30s783041L032_product_chloroplast_nucleoid_dnabinding_protein_strand_+	55.43	47.37	ATATGGAGCGTGACAGGAT	54.89	42.86	TCTCTGAACTCCTTCTCCTTT	175	GAGAGG	4	ATGGCTGCTTCTTCACCGTCTCTCTGCCCTCTTCTTCTCTTCGTGGCCGTTGCGTTGGCGAATATCGAGTTCGACATCTACAGTCCAACTAAGTCGTCGACGAGCCAAAAGGTTCCTTGCAACAGCAGTTTTTGTGAGCTGAAAAGCTCATGCTCAGCAGCAACTAGCAGTTGCCCTTATGCAGTTCAGTATGTATCTGATAACACGTCATCTGTCGGAGTCTTAGTTGAGGATATTTTGTACTTCAAAACGGCGGAGACTATTCCAAAAGTTGTTAAAGCACCAATTGTTTTTGGCTGTGGACGGATTCAGACTGGTGCATTTCTGGATGGTGCAGCTCCTAATGGTCTGTTTGGGCTTGGTTTGGACAACGTATCTGTTCCTAGTGTTTTAGCAAGT…
DPG0033	#PDK_30s783041g033_locus_tag_PDK_30s783041L033_product_similar_to_predicted_protein_strand_+	54.52	47.62	GCTAGAGCTGCTCAGAGTTTA	54.86	42.86	TCTAGAGCGAGCATTTAGAGA	162	TGA	4	ATGGATCGCAATACAAGACGTTCTAAGGGTGTTGGATATATTGAGTTTTATGATGCCATGTCAGTTCCGATGGCGATAGCTCTCTCTGGCCAGCTGCTTAATGGCCAACCGGTTATGGTTAAGCCTTCAGAGGCTGAGAAGAATTTAGTGCAGTCAAATACGACCGGAGCAGCCGGTGGGCTTATTGGGCCTTATTCTGGTGGGGCTAGAAGATTGTATGTTGGTAATCTTCATTTCAACATGACAGAAGGTCAGCTTCGACAGGTGTTTGAACCATTTGGTACTGTGGAGCTAGTTCAACTGCCCGTTGATCCAGAGACTGGGCTCTGTAAAGGTTTTGGCTTTATTCAATTTGCACGTCTTGAAGATGCTAGAGCTGCTCAGAGTTTAAATGGGCAG…
DPG0034	#PDK_30s783041g035_locus_tag_PDK_30s783041L035_product_26s_proteasome_nonatpase_regulatory_subunit_3_strand_+	55.13	42.86	TGTCTACTCCACAAATGAACC	54.43	42.86	CTCCTCTGCAATATGTTTAGC	187	GCA	5	ATGGGGGAAGATAAACATGATATGGACGTGGATACGGCAACTTCAGCCGGTCAAGTTCCTTTTAAGTGCTCGCTACCAGAGCTTGAGATCTACTGTTACTTACTTCTGATAATATTTTTGATTGACCAAAAGAGATACGAAGAGGCTAAAGCTTGTTCCTCTGCAAGTATTGCTCGCCTTAAGAATTTGAACAGAAGAACCGTGGATATTTTAGCATCTCGGCTGTACTTTTATTATTCCTACAGCTATGAACTTACAAACAGTCTAGCTGAAATTCGTGGGACCCTCCTTGCCTTGCATCGCATGGCCACCTTACGGCATGATGAGCTGGGTCAGGAAACACTTCTCAACTTGCTTCTCCGCAATTACCTCCATTATAACTTGTATGACCAGGCTGAG…
DPG0035	#PDK_30s783041g041_locus_tag_PDK_30s783041L041_product_PREDICTED:_hypothetical_protein_strand_+	55.05	42.86	GATAAGTGATGGTGGTGAAGA	54.87	47.62	CCTCCACCATATCTAGTTCCT	147	TGG	4	ATGGCGTTCACAGGGCGCATGCGGGAGCTGATGAAGAAGTACGGGAAGGTGGCGCTGGGCGTCCATTTCTCCGTGTCCGCCGCCTCCATCACCGGCCTCTACGTCGCCATCAAGAACAACGTCGACGTCGAGTCCCTCTTCCAGAAGTTCCCAAAGATTGAAAAGAGAATGGAAAATTTGCTTCTTGATGGTTTAAGGCACTTATGGAGCTTCTATGATCTCATGAGAGTATATGAGCAGCAATTCTGGATAAGTGATGGTGGTGAAGATGATGGCAGTTGCAATAGAGGTAGTGGAGGTAGTGATGGTGTTGGTGGAAGGTCTAGTGGTGGCAACAATGGTAGCGATACCAATGGTGACAATGGTGGTGGTGGAGGAACTAGATATGGTGGAGGTGGC…
DPG0036	#PDK_30s783041g043_locus_tag_PDK_30s783041L043_product_blue_copper_binding_strand_+	54.73	40	ATATTGGTTCATCTGCGACT	55.17	52.38	GTCTTGTACCACCCTATCCTC	183	CGCAAG	3	ATGGACTCTAATCTCACCTCATGCGCCACCCTCTTTGCCATCTTCCTTCTGGGTCTCGTCGCCCAGCGCCATGTCGAAGCCACCGAATACACGGTGGGCGACGAGGTCGGGTGGGATATAGGCACAAACTATTTCTCCTGGTCGCAGAAATACAAATTCTCAATCGGCGATGTTCTAGTTTTTAAGTATGAAAAAGGGCAGCATGATGTGTGTCAGGCGACGGAGGAGACGTATAGATCATGCGATTCCACGTCGGGCATCACGAAGACCTATAACAGCGGAAATGATCGAGTGAACCTAACAGAGGCAGGGAAATATTGGTTCATCTGCGACTTCAGCGGCCATTGCCTGGGTGGGATGAAGTTTGGCATTAGCGTCGCAAGCGCAAGCGCAAGCCCG…
DPG0037	#PDK_30s702691g005_locus_tag_PDK_30s702691L005_product_rna_binding_strand_	55.07	42.86	ACATGCCTTCATCTGACATAC	55.26	42.86	CCAGAAGAAACAGAGGAAAGT	148	TCATCT	3	CTAATTCTCAAACATGCCTTCATCTGACATACTAGGCAACTCGGTACCATTGACAAGTGGCTTGTTTGTTGAATAAGAATTAGAACTGCTAAATATGCTGTAGTCAAAATCTATGTCGTCATCTTCATCTTCATCTTCACTTTCCTCTGTTTCTTCTGGGGTCGCCTTCATCTGGGCTTCACGATGCATCCTCTGTTTGATGGCCTCTTCATACGACATTTCATACCAAACGGTACCTCTTCCAACAATCGATCGATTATGGTCTTCCGTCATTCTCTCCTGTTTGCTCTTCTCTGAGTTTTTGGGCTCTCCCCAGTAATCATAACGGTATAGAGGATCCGAGGGGTCATAGCGGTCCCCTCCCCAAACTCTCTTATCATCAGTGTATCTCCCCGGCTC…
DPG0038	#PDK_30s702691g009_locus_tag_PDK_30s702691L009_product_glyceraldehyde3phosphate_dehydrogenase_strand_	54.88	42.86	AAGCTCAATATCACTGCTCTG	55.18	42.86	CAGAAACAGAAGATTCCCTCT	186	GGAA	3	CTACTTCTTGCGGTCCATTGCCCGGATCAGGTCAACAACTCGTGAGCTGTAGCCCCATTCATTGTCGTACCAAGCCACCAACTTGACGAAGTGATCATTTAGAGCGATTCCAGCCTTGGCATCGAAAATGCTTGACCTGCTATCACCAATGAAGTCGGTGGACACCAAGTCCTCTTCAGTATAACCCATGATACCCTTGAGCCTTCCCTCAGACTCTTCCTTGATAGCAGCCTTAATCTCCGCATACGTGGCTGACTTCTCGATCCTGACAGTGAGATCCACGACAGACACATCCACGGTTGGAACACGGAAAGACAGGCCGGTCAACTTTCCATTCAAGACAGGGAGCACTTTGCCAACAGCCTTGGCAGCACCAGTGCTGCTAGGAATGATGTTAAA…
DPG0039	#PDK_30s702691g016_locus_tag_PDK_30s702691L016_product_protein_phosphatase_regulatory_strand_+	55.49	45	CAAGCTCTGAAAAGCAGAAC	55.27	42.86	CCGTTTGCTGAAGTAACATAG	151	TTGTG	3	ATGATTAAACAAATACTAGGGCGGCTTCCTCGGAAGCCGTCAAAGTCTGCGGATAATCGGGATTCGAGTGGTGGATCAACTCCTTCACTGCCAAATGCTTCTACCAGTTCAAGAAGTGGGGATTTGTTGAATAGTAGTGTGACAGATCTGAACAGTCAGGTTCTTCCTGGCTTGAATCCGGGGTTAAATCATGGAAGCAGATACCCTCCAGCAGTTAGCTTGAGGCTAAATGGCAATTTAGTCTCCCCCCCATATGAAGCATTGCCAAGCTTTAGGGATGTCCCAAGCTCTGAAAAGCAGAACTTATTCATCAAAAAATTGAACTTGTGTTGTGTTGTGTTTGACTTCACTGACCCAACAAAGAATTTGAGAGAGAAGGATATCAAGCGACAGACATTG…
DPG0040	#PDK_30s839411g022_locus_tag_PDK_30s839411L022_product_protein_kinase_strand_+	55	42.86	TCTCTCCCTCTTCCTTCTTTA	55.52	45	GTGAAGAACGCACTTCTTGT	114	GGA	4	ATGAGGAGATCGAGTCCTGATCTCGCTGGGAGCGGACGAAGCACGGCGGCCGGTGTTGCCACCGCAAGCACGTTGAAGACGGGTAGCCCTCTCTCTCCCTCTTCCTTCTTTAACAAAGAGAAAACTAAGGAAAAAGGGGTACAAGGAAAGCGGTCTCATGATGGAGGAGGAGGAGGCGGCGGCGGACAAGAAGTGCGTTCTTCACGGACGTTACGAGCTCGGCCGGGTGATCGGTCAAGGGACCTTCTCGAAGGTTTACCTCGCCCGGAATCTCCTGACCGGGAAGAGCGTGGCAATGAAGGTGGTGAGGAAGGAGAAGGTGATCCGGATGGGGATGATGGAGCAGGTGAAGCGCGAGATCTCGGTGATGAAGATGGTGAAGACTTCGGCCTCAGCACC…
DPG0041	#PDK_30s839411g023_locus_tag_PDK_30s839411L023_product_cinnamoyl_reductase_strand_	55.13	47.37	ATTTACCTCATCGGAGCAC	54.55	40	AAGAATTGGTATTGCTACGG	240	CAC	4	TCAAGCAATGATCTGAAGGTGTCCTTTCTCCTGCAGGCTCTTTACTGTTTCGTAGAGGCTGCGAGTCACCGGCGTGAAGTGGAGGCCGAGATCCTTGAGCCGCTGGTTCGAGAACTCATATGGCTGCTTCCGAGGATTTACCTCATCGGAGCACCTGGTGGGGACGGGGTATTCGGGGAAGAGCTCGGCGAGGATGCGGACGAGGTCCTCCCGGTGGAGGACGGTCACGTGCTTCACGCTGGCGTTCACCGTCCCCTGCAGCAGCGGCCCCATCACCAGCACCGGGTTCACCACCACCACCTCCACCCCCCTCTCCTTCGCCATCTCCCATGCCGCCTTCTCCGCCACCGCCTTCCCGTAGCAATACCAATTCTTGGTGCTCTTGCAGTACTCCAGGTC…
DPG0042	#PDK_30s1103751g006_locus_tag_PDK_30s1103751L006_product_membrane_associated_ring_finger_strand_+	55.31	50	AGAAGAAGAAGGCTCAGTCC	55.27	40	GATATCCCCCTTTTTATTGC	148	AAG	8	ATGGTTGGAGATTTCATGGTGTGCGTCGATAGGATCATCTCCTCCGCTTGCTTAGAGGGCGGTGGTGGCGGTAGTGGGTATGGTGCTCCGGCGGTGGATGTTGGTCGGGGAGAGGAGGGGCCTTCCGAGAAGAAGAAGGCTCAGTCCAAGAAGAAGAAGAAGAAGAAGAAGGGAGGAGGAGAGGTTATAGAGTGCAGGATATGCCAAGAAGAAGGGGACGAGAGTTTGCCCATAGGAAATGTATTCAGAGATGGTGCAATAAAAAGGGGGATATCACTTGTGAAATCTGCAACCAGGTTTATTCGCCCAATTATTCCCTGCCCCCAAAAAGAGCTTGTTCTGATGCAATGGCCATTGATATCAGATATTACTTATGACCTTTTACTTTCTAATGCAGAG…
DPG0043	#PDK_30s1103751g016_locus_tag_PDK_30s1103751L016_product_antigen_receptorlike_protein_strand_+	54.79	42.86	TAAGGAGTTGAAGAAGGGTCT	55.77	47.62	CTGTACATGAGAGCACCAATC	165	GGT	4	ATGGGATATCAGTTTGGAGCAACTTTGATATGTGTCAAAATAGCTAATGTTTTACTTATGTACATCCCATTGAAAGGTTTGGGGGCTTTTCTTACCTCGCCATGCTTCCTCTTCCTTGATAGTTGTTTCTCCATTCATTTATATGCAACCTCAATAAATGTGAGCTGGGCTGTCAAGAGCATGGTAGATGACAGCAGTTCGGACCCTCCAGGAAGCAGTATGAACACCGGTACTCGTCTGGTAAGAGTGGTTCAAACTTTCCGGACCAAGTTGACGGCTAGAATTAAGGAGTTGAAGAAGGGTCTCTGGATGAAGGTGCTTTTCTTCTTGGTGGGGTTCTATTGTGCAACAGCATTTGCCACTGTTATTGGGCAAACTGGTGACTGGGACATTCTTTCT…
DPG0044	#PDK_30s1103751g017_locus_tag_PDK_30s1103751L017_product_swi_snf_matrix_actin_dependent_regulator_ofsubfamily_alike_1_strand_	54.89	42.86	CCACCTCCTTATTCCAACTAT	54.9	42.86	CTCGGTTATGATGAAGAGATG	159	ACC	4	TCAGAACTTAGGGTTCTTGGTTTTAGGCTGAGTATCTGTAGCAACATGACAGCGTTTTAGGAAGGAGTCTATTGTTTTCTGCTTCCTTGGACTGTCCACTGTTTTCTGTTTTACAGGACTGCTGATTGTTTGACTGGTAGACACGTCTAATGCATTCTCCTGGCCATCGAGCATCGGTCCTGCTGAAAATGAGATATAGGTTGAGGTACTGTATTGGCAATGGCCAATGTAACTGAGATTGGTAACCATCCTGACCATTTTTATACTCCCATCATTTATAAGCATCTCTGAGCTTATGAATGAAACAGGATGGAATCTAGAGAGGCTTCGGGAGAGTTTTGATGTCAGAGCCTGTTTGGATACCCTAAAGTGGCCTGATTCCCTCAGGTAGACGTGGAC…
DPG0045	#PDK_30s1103751g021_locus_tag_PDK_30s1103751L021_product_partial_gene_no_protein_identified_strand_+	55.3	50	ACATCTGGAGTGCTAACGTC	54.9	47.62	GATCTTGAGATCCTCCTGTCT	139	CGA	4	ATGCCTTCGGTCGAAGAGGAGCAGGAGCGCGCCGTCTTCGACGACGACGTCGACGACGATGATGACGACATGGAGGGCGACGACAGCGAGGAGGACGAAGAGGAAGGTTACGAGGACGACGATACTGAGGCGCGGCTGTGGACGGATGAGGAGGAGATCACGATCCTGCAAGGGTTTCTTGAGTTCACGGCGCGGCGCGGCACCACCTTCGCTTCCCACCAGTACGACACCGGCCCTTTCTACGAGGAGATCAAGCAGCGGCTCCAGCTGGAGTTCACCAAGAACCAACTCATCGAGAAGCTCCGCCGGCTCAAGAAGAAGTACCGGAACGTCGTCAGCCGTATGCGGTCCATGGGGAAAGATTTCGCCTTTAAGAGCTCCCATGAAAAGGGTATCTAT…
DPG0046	#PDK_30s1103751g021_locus_tag_PDK_30s1103751L021_product_partial_gene_no_protein_identified_strand_+	56.32	42.86	AATTCAGACAGGAGGATCTCA	55.05	47.37	ATGAAGGCACTTGGGTTAC	139	GCA	6	ATGCCTTCGGTCGAAGAGGAGCAGGAGCGCGCCGTCTTCGACGACGACGTCGACGACGATGATGACGACATGGAGGGCGACGACAGCGAGGAGGACGAAGAGGAAGGTTACGAGGACGACGATACTGAGGCGCGGCTGTGGACGGATGAGGAGGAGATCACGATCCTGCAAGGGTTTCTTGAGTTCACGGCGCGGCGCGGCACCACCTTCGCTTCCCACCAGTACGACACCGGCCCTTTCTACGAGGAGATCAAGCAGCGGCTCCAGCTGGAGTTCACCAAGAACCAACTCATCGAGAAGCTCCGCCGGCTCAAGAAGAAGTACCGGAACGTCGTCAGCCGTATGCGGTCCATGGGGAAAGATTTCGCCTTTAAGAGCTCCCATGAAAAGGGTATCTAT…
DPG0047	#PDK_30s1103751g028_locus_tag_PDK_30s1103751L028_product_indole3acetic_acid_inducible_31_strand_	55.24	45	CCTTGCACTGGATGAACTAT	54.51	47.37	GAGAGTTCGCCTTCTTCAT	156	GA	5	TTAATACACTCCAAGAGCATTCAGCTCTTCTCTTGCATCAAGAGCTCCAACTTCTTCATTTGACAGAATATCAACACTGGGCTCATACAAGTACCACCCTTTTTTCCTGAGGCACTTCCTTTTTGGCCAACTAAGCTTAGCGAGTCCAAGGCGCCTTTCCCTCACTGTGGAAAAGAACATGGTTGTTTTTGGATTGCTATGATGGAAACAGAGGGCTCTCGCATAACCTTCTATCTCATATTTTTGGCAACCATTCCACATATTTGGCATCTCAATTTCCGAGATGAGCGAGAGCTCTCCATTTCCAAGATGGATGACATAGTGGTGACCGGCATGCACGGTGGAGAATCTATCCTCAATAGCATGTGGTCTATATGAGGGGAACCAATTATCTATGGA…
DPG0048	#PDK_30s1103751g033_locus_tag_PDK_30s1103751L033_product_partial_gene_no_protein_identified_strand_	55.22	42.86	GTATCCTCTGCTGGTTTTTCT	56.04	42.86	ATGACACTGTGGTTGAACAAG	151	TCT	4	CTATTTTTCTTTTAACTCATCTTTTCCTTTAGATGACATGTTCTTTGAACTGGGTGATTTCCCAACTATTGCCTTCCTCACTTTAACAATTGACCGCTTCACCTTTGATATTATGTTATTTGACTGGCGTTGAGATGTCTTAGCTATAACCTTCTGTTCAGAAGCCTCTACATCTGTGTTTGTATCACCACCTTCTTTGGTGGGTTCAACTAAACTTTGATCATCAGCCTTCACAGTCTCTTCTTTCTTGTCTCCTGAACCTTCAGTCTTAATAGTCTCTATAGCTTCTGCTGGCTTCAATTCTGACATGGCCTCCTTAGAGTCACCTTCTAGTTCTCTAACTGGTGCTTTAACATTGCCTTCCCCTCCAACCGCATCAAGGTCCCTGGAGGTCTCTAC…
DPG0049	#PDK_30s1048841g004_locus_tag_PDK_30s1048841L004_product_poly(adpribose)_glycohydrolase_strand_	54.85	50	CCTCCTGAGAGTCTATTACCTG	55.13	40	GCTAACTGCAACATTTTTCC	151	AGT	5	TTAGGCGGGTAGTTGGCACAGTATTGCAGGTAGCTGGAACGCTGTCTTTACGGCAGCAGCTGGCACGTTGCATTTTCCATTGGTTGATGCTGACTGTTCTAGTCTCTGCAAGGCTGCTTCTCCAAATGTGTAATAGTGGATGAAAGGTCTTAATGCCTGCGATGCAGCCAGCCACTGGATCATACTCTTAATTTCAGGGTCTCCACCAAAAGCTCCACAGCCCCAGTTTCCAGTTGCAATCCCAATATCCTCCTGAGAGTCTATTACCTGACAGCTTTTATTTTCAGTATTACCAATCAAGTCCAAGTTGCTTGCACTTTCATTTTCAGAAATGTCCGGATCTTTGACTTGTTCAGTAGTAGTAGTAGTTTCACAAACTGGAAAAATGTTGCAGTTAGC…
DPG0050	#PDK_30s1048841g008_locus_tag_PDK_30s1048841L008_product_partial_gene_no_protein_identified_strand_	55.99	47.62	CCTCCACCAAGAAACCTAGTA	56.24	42.86	TATGGGACAGAACTTTGGTCT	137	AG	5	TCAGAAACATGGCATGTGCTGCTGCAAGATCTCTAAAAGCTCTCTCTTCTCGCTCATTTCATCCACTGCCCAATTGCTAAGCCTCCTCGCCGCCACCATGAGCTCCCCCCTCAGCCTCTGAGGTAGCAATGACCCACTGGATGCCAAACACTCCCTGTACAATGGCAGGTATGCTATAACAATTACCAGTGGTGGCGGCAACTCTCTCAGACAAATCTCCGACTTGCCTCTCCTGAGAATCCTCATCAAGTTCACATAATGGACCTCTCCAGCTCTCATTCCCTCAACAAATGCCTCCGCGGACCAATGTTCAAGTAAAAAAACCTTCAGCTCAGGTGTGATGGCCTCCTCATTTGATGTTGCAAGTCTGTTGGCAAATGCATACGTTGCAATAGGGTC…
DPG0051	#PDK_30s1048841g010_locus_tag_PDK_30s1048841L010_product_similar_to_predicted_protein_strand_	54.65	40	GATATGAACCCCAACAACAT	55.02	47.62	GTGTGCTCTGTAATCGTCTTC	146	TTC	4	CTATTCTTTCTGCCCAACCACTCCCTGCATCTCAATCTTGACATAAGATTCTGCTGGTGTACGGCTTAATCCAGCATGACCATTGCCCATTTTTGCCACCTTCCGCTTCTTTACCTTCTCAGCCCAGCCAACAAGGTCCTCTCGCACATGATCATCAAATATGGCCTTCTTGAAAGAACTCCCCATCTGAGAGACAATGGCATACAGTGGCAGAGTACTGTAGCTGCAGAGGAGCTGGATGATGACCCCAATCACAAGTCTGGGGATGATAAAACCAACATGATCCATGATGCAGGAACGAAAGCCATAAGTAGTCAGTATCCAGAAGAAAAATGCAATCTCGAAGGCATTTTGAAAGAGGATGAAGTGAATCAAGTACAGTACGATACGTGGCCGGTG…
DPG0052	#PDK_30s1048841g018_locus_tag_PDK_30s1048841L018_product_nucleic_acid_binding_strand_+	55.17	47.62	AAGAGGATGAAGAGAGTGGAG	55.76	55	CTAGCAGGTGTGATCCTGAC	169	GAGGAT	3	ATGCCTCTCCCGAAAGAGGATGAAGAGAGTGGAGAAGAGGATGAGGATGAGGATGAGGAGGAGCATGGAAACACTTTGTGTGGTGCATGTGGGGACAACTATGCAAATGATGAATTCTGGATATGCTGCGACGTTTGCGAGCGATGGTTCCATGGGAAGTGCGTCAGGATCACACCTGCTAGGGCTGAGCACATCAAGCAGTACAAATGCCCAGGATGCAGCAACAAAAGGGCTAGAGCATGA
DPG0053	#PDK_30s1048841g022_locus_tag_PDK_30s1048841L022_product_zinc_fingerhomeodomain_protein_1_strand_+	55.26	42.86	AGGAACTTCCACAGAAAAGAG	54.9	47.62	CTTCCATCTCATCTGACTCTG	220	CCA	5	ATGCTGGTGCTCATGGCCACAGCCTCTCAAATGACACTCCCTCCCTCCACCCTTCATCAAATGGCTCAGCAGCCCACTGCCCACAGCACCAAGAAAGGAGGGGCAGTGGTGAGGTACAGGGAATGCCTCAAGAACCATGCAGCCTCCATCGGTGGGAATGCCACTGATGGGTGTGGTGAGTTCATGCCCAGTGGTGAGGAGGGCACCCTGGAGGCCCTCAAGTGCTCGGCCTGCAGCTGCCACAGGAACTTCCACAGAAAAGAGATTGAAGGTCAGTGCCGCCACCACCACCACCACCTCAAGGAAACAAAATCTGTGGGCCACAAGGTTGTCCTCATCTCAAGGGCTGAGACCCTTGGCTACAGCAACCCAGCAGCTCACCGCCTCATCCCAAGTCCA…
DPG0054	#PDK_30s1048841g022_locus_tag_PDK_30s1048841L022_product_zinc_fingerhomeodomain_protein_1_strand_+	56.67	52.63	CCACAGCCTCTCAAATGAC	54.87	55.56	CTCACCACACCCATCAGT	164	CTCC	3	ATGCTGGTGCTCATGGCCACAGCCTCTCAAATGACACTCCCTCCCTCCACCCTTCATCAAATGGCTCAGCAGCCCACTGCCCACAGCACCAAGAAAGGAGGGGCAGTGGTGAGGTACAGGGAATGCCTCAAGAACCATGCAGCCTCCATCGGTGGGAATGCCACTGATGGGTGTGGTGAGTTCATGCCCAGTGGTGAGGAGGGCACCCTGGAGGCCCTCAAGTGCTCGGCCTGCAGCTGCCACAGGAACTTCCACAGAAAAGAGATTGAAGGTCAGTGCCGCCACCACCACCACCACCTCAAGGAAACAAAATCTGTGGGCCACAAGGTTGTCCTCATCTCAAGGGCTGAGACCCTTGGCTACAGCAACCCAGCAGCTCACCGCCTCATCCCAAGTCCA…
DPG0055	#PDK_30s749151g003_locus_tag_PDK_30s749151L003_product_condensin_complex_component_strand_	54.93	42.86	TTGATGTACCCATCTTACCAC	55.69	42.86	CATTGGGAAACACTGTTGTAG	144	TC	5	TTATATTTGACCACTTACTCTCTCTTTAAGATTACTAGAGCATTTAACAAGTCTCTCTAGTTCTGCTTGCTCAGCAGATATAATTCTATCCAGCTCCTTCAATCTGTTCACCTCATCTTTTTTCGGTTCTGTTGCAGACTTCAGTGAATCAAGCTGTTTTTCGATGTAGCTGTGTTGAACATTCAGACTGTCTATCTCCTTCTGACTCTTAGCTAATTCCATTTCTAAATGGGCTTCAGCTTTCTCAGAGGCCTGATAACGCCTTGTAGCTTCACCAATTCTTTGACGCAAGTCATTGAGTTGGTCAACAAGTTGTGCGAGCTCCTTGTCAGCATTTGCAACAGCTTCTCCTGAAACACTTTCCCTGATTGATGTACCCATCTTACCACCTCGGGGCTT…
DPG0056	#PDK_30s749151g009_locus_tag_PDK_30s749151L009_product_amino_acid_transport_protein_strand_	55.74	52.38	GGTAAGCTACAGAACCTCCAG	55.21	52.63	CGTCCAGTGCAGACATAAG	164	TTC	6	TCAAGAACTGATGGAATGGCCCGAGATGGCATCATATGTTCCATATAAAGCAAACACCAGACCAACAAGAAGTATACAATAATCCAACATTCTCTGCCATAATGCCATTGATGAACCCAGGAAGGTGAGATGAAATGAGGCTGGCAAGACAAAAGAGAGCAGGGCACACAGAGTGCTTCCAACGAAAGAGATGAATGCCCCAAAGCCCGGGATAAATGAAGCCGACACAGCCAGCGCCACCAAGGCAAGTATGCGGATCCCATGCAAGCCTATCCACTCAGCAGCTTGGACTCTGTTGCACGCCTTGTGAAACCATCTGCTTGACTTCAGCTTTGCCTCGAGAATCTCATGAATTGGGTGCATCATGAACGGAAATGTGAATGCTAGAGCAATGCAGAG…
DPG0057	#PDK_30s749151g014_locus_tag_PDK_30s749151L014_product_phot2_(phototropin_2)_fmn_binding_blue_lightphotoreceptor_kinase_protein_serine_threonine_kinase_strand_+	54.85	52.38	CACTGACTCCTCTACTGGATG	54.16	42.86	TCGCTCTTTTCTACAGAACTC	163	AAAG	3	ATGGCATTTCCGAGGGTAGAATCTAAAGCACATTCAAATGAGATACTTGAGGAATCGAAGGACACTGGAAGCAATCAATCGGCGGCTGAAACGGCAGCAGAACGGGGACTGAGTGGAAATCCTAGCAGCCAAATTGGGGGCTTGAGGTCATCAGGAGAGGGAACCAAGTTAACCATGGAAAGGACTGTGGAAGGAGCAAGGACATCAGATGAGTCGAGTAATGCTCTGGAATCAAGCTTGCTTCGGGTCTCTCAAGAACTGAAGGATGCATTGTCAACACTAAAGCAGACGTTTGTTGTATCAGATGCAACCAGGCCTGATTGCCCTATCATGTATGCTAGTGCTGGCTTTTTCAGCATGACAGGCTACTCATCAAAGGAGGTTATTGGAAGAAACTGT…
DPG0058	#PDK_30s749151g022_locus_tag_PDK_30s749151L022_product_partial_gene_no_protein_identified_strand_	55.42	57.14	GAGAGGTGGTGGAGTAGTAGG	56	52.63	CAAGGCCTACAAGATGCTC	143	GAC	4	CTACGTTCTGATGGATCCAATTGTTTCCTTCTCAAACTGCTTGATGGTGCCGGCGACGCGCTTCATATTATCATCATACACGTATGGGATCTTCTCAAACCATGTTGCATTGCCTTTGGGTGGCACAGGAATGAATTCCCTGCATGGCTCTCCCAATACATTGATGGAATTGTGGTAGTGGTAGTATCGGATCATGTCCTCCGTCTTGTGGGTCGTCTTTCCGATGACATTCTGCGACATGTGAACTCCGGTGGCGTATGCTTTCCTCGCCTGAATGGCGTATTTACGGTCTCGCCGCACTCCGGTGATCGAGTTCCGGAAGACCAGCTTCTCAAAGCCCCATTCCTTGGAGTAGTCCTTCTTAGGATCCAGCACGCACAGCTTGCTTGACATGGGATT…
DPG0059	#PDK_30s1050381g001_locus_tag_PDK_30s1050381L001_product_similar_to_predicted_protein_strand_+	55.9	45	AGTTCCCGGAGTTTTATCAG	55.24	52.63	ACCTTCCACAGCTTGAGAC	190	GCA	5	ATGGAGGCGGCACAGGAGGGGCCTCCACTTGTTGCAGGCTTTGGACCGCAATGGCTAGCACTTGGACTTACCGCACCAGCGCGTCGAACTGCTCGGGTTGGATTTGTGGAACTTGATATGCCGGAGGGATATGAGAACCTTCCAAAAGGCATTGACTTGTGCCTGTGCTGGACCATACTCACCATCATCATTCTCATCGTCCTCGTCGCCGCCACCCTCGGCATCCTCTACCTCATCTTCGACCCTAAGCTCCCGAAATACTCCGTCGACCGCCTCCGCGTCTCCACCTTCAGCGTCGACAACAACCTCACCGCGCATGCAGGCTTCGACGTGACGGTGACCGCCGAGAACCCGAACAAGAAAATCGGGATATACTACGAGGGTGGCTCGCACCTGAGC…
DPG0060	#PDK_30s1050381g019_locus_tag_PDK_30s1050381L019_product_nitrate_transporter_strand_	55.42	52.38	TGTAGACTAGGACGGTGACTG	54.91	45	GGGACTCAAATCAAGTGTGT	149	GAA	4	CTAGCACACATCATCCTCATCTATGGACGAACTCTTCACCTTACTCTCCATCTGCACCCCGGCCTTTGGGGTCTGTGGCTTGGTCCGTGCAGCACAAAGGAGAAAAGCTCCCAAGTTGACGGCGCTCAGCACCGCGAGAAGCCCATAGAAGCAATCCAACCTCCCATAGTTGATGTTGTCCGCGAGCCACCCATTCCCTTCTCTGCCGGCCGTCAGGCTCTTCACGATCGAAACTAAGAAGCTGCTGACAAAGAAGCCAAGCGAAAGGGTAGTAAGGAAGAGGCCGGTGCTCATCGTCTTCATCCCCTTCGGCGACCGGGTGATGAAGAAATCGAGCTGGCCGGTGTATACGAATCCCTCGGCGGCGCCCACAAGGAAGAACTGCGGGATCAATGTGAA…
DPG0061	#PDK_30s1050381g023_locus_tag_PDK_30s1050381L023_product_similar_to_predicted_protein_strand_	55.15	42.86	TTGCAGACTAGCCTTAACTTG	56.21	47.37	GGGGCTAAGAAATTTGTCC	206	TGGA	4	CTAGGCCTGAAGGACCTGACAGTGGACGATGTGACTCTTGAGACGGCTACGGCCTGCAACGCTAGACCACAAATTGGTGACGAACGTCTTGAGTTGCCCTTTGCCCGCAATCGTCTCCCAGCGCAGATCCCCGCCGTCCTTCCCTGCAACATCCGCAACAGTAATGCTCATGTTGTTTCGGACGATGCACAGCTTCCCATCAAGAGGGACGAGGGCAGCTGCTTCTAGAGCTCGAGAACTCCCCAGGTGCATCTTGCTGTCGATGTGTTTGCTCCAGGAGTCCGTAGCCCCATCGTACACTCTTAGCCTGCAACCATCCTCGCAATCGAGAGAATAGAGCCGGCCATTCAAGCAAACACTTGGGTTCCTCCATCCAGTTACCATGCCGTCGAACGCTGG…
DPG0062	#PDK_30s925071g003_locus_tag_PDK_30s925071L003_product_partial_gene_no_protein_identified_strand_	54.22	42.86	CAGGACTTTTACTCCTTGTTG	54.54	57.89	CTTCCTCCAGTACCACCTC	161	TCT	5	TCATGTGCCTCTTTTATAATTGTCATCTTGCCCCTTCGTAGGAGCAATTTTGTCGAAGTTCAATTTAATATCAATAGCAAATTTTCCGAGCTCAATCTTGTATTTCAAAATGCACAATACAAATAGCATGATTTCTAATGGCTGCACGAGAAAGTTTGGAGCACTGAAAGCGCATTGCAGAAGATCACATACAGGACTTTTACTCCTTGTTGTATACAAGAGAGTTCCAGGAAGGATTTCGAGGAAGAAATGTGTCGTGTGGACCATGTCCATCGCCGTCTTCTTCTTCTTCTCCTTGGGTTCGCTTCCTTCGACGGCGACCGTCACATCTCGGAGGTGGTACTGGAGGAAGGCCTCCTTGTCCTCCGTCTCGAACCTCCCGTCCTTCTCGTTCCACAC…
DPG0063	#PDK_30s925071g006_locus_tag_PDK_30s925071L006_product_cbs_domaincontaining_expressed_strand_	54.97	42.86	CATTAGCAGAACAGAATCCAC	59.75	61.11	GTCCACCTCGGAGAACGA	196	GGC	4	TTAACACTGTTTCTTCAGGGTTGTGCCTGAGAGACATTTGATATTTTCGCACTTCTCTTTATCCTTCCATCCAGCTAATCGGGCATGGTTCACAGCTCCAATGAGATCATTATCTGTATCCATAAGTACTCTGTCACCTTCATCATCTTCGTACAAGAGTTGAATTTTGTCTCTGTCAGTGCCAAACCCTATTCTTTGCATTATAGCAGATACAAGCTCAGCTAAACTCTCTATACCACAATTGAATCTATGTACACGTCCCTTCCGGTCTTCAAACTTAAAAGCAAACGAGTTTCCACGACCAAGAGGGGGTACAAATACTTCTGCAGACAAACAATTTTCAGAGGCATTAAGCATGCTTTGTTTTTCGGATTCCTCATTTGGTGGCTCCAGAGCAAA…
DPG0064	#PDK_30s925071g011_locus_tag_PDK_30s925071L011_product_fructosebisphosphate_chloroplast_expressed_strand_	56.11	45	ATATTCCTCTGCCTGGTGAT	55.96	61.11	GGCTGCTCTCCTCAAGTC	170	GGAA	3	TTAATAGCTGTAATTCTTGACATACATTCCCTCTTTAGCCTCTGCAGACTCACCCTCACCTGTGTATTTTCCAAGCTGAGCAAGAGAGTTGGCCTTGGCTCGGACGAGGAGAGTGTCTTGGGCAGCCTTCACATTCTCAGGTCTTCCTCCCCATGTTTTCAGGCAAGTGTTCTGAAGAGCTCTAGCATAAGAAAAGGAGACATGCCATGGGTTGGGGCTCTGGTTCATGGCATTCAGGTTCAGCGTTGCCTCCACTTCAGACTGACCTCCAGAGAGGAACATGATGCCAGGGACAGAAGGTGGAATTCTTCTGTGGAGAAGCTTCAGGGTGTACTCAGCCACTTGTTCTGGAGAGGCTTTCTCCTTGCATTCAGCTCCGGGTGTTACCATGCTTGGCTT…
DPG0065	#PDK_30s925071g013_locus_tag_PDK_30s925071L013_product_partial_gene_no_protein_identified_strand_+	55.01	42.86	GTGGGAGTCAAGAAAGAGAAT	55.07	42.86	CTCCTTATCCAGTCCAAAACT	153	AGC,AGA	4,4	ATGGCTGATAAGAAGGAGAATCAAGAAGAGAAAGAGATCAAGATCCCTGTCTTCTCTGTTCTCAAGAAGGGCATCGTCCTCAAGAATATCATCCTCAACAGCCCGCCACCCGAACCAATCCCCTCGGTCTTGAAATCTCGTGAAAACGGCGATGCCTCCAACCAGGAAGGGGAGCCCATAATTTTTGGCCGACATCCAGACTGCCACATCGTGCTCGACCACCCGAGCATCAGCCGTTTCCACCTCGAGGCCCGTGCAATTCCATTGATGCAGAAGCTCTCAGTTACCGATCGTTCTTCGGTTCATGGGACTTGGGTCTCGGGGACCAAGATCCCACCAAATGTGCCTATGGAACTAGTGGAGGGAGACACGGTGAGGCTTGGTGCTTCAACCAGGGAA…
DPG0066	#PDK_30s925071g016_locus_tag_PDK_30s925071L016_product_gras_family_transcription_factor_strand_	54.96	47.62	GATTCTCCTCTTCTCTGCTTC	55.78	42.86	CATCTGCAACTCAGAGAGAAA	145	TC	9	CTACAAACTGCATCCAGGTGAGTGATTAGGTGACCGTATGCAGTGCCATGCAGAAACTGTTGTTAGAAGCCTATCTTGCCATCCTAAAGATATTGCACGCCCTTCATCTCTCTCAGAAATTCGAAACCCACCGGCGCCACCATCATGTCCTAGACTTGAACAGTGGCTCTTGATCTTCAAGAGCAGCTTTGCTTGGCTCACAGACGTCGAACTCAACTTTATTTCTTCGAAACCGAAGCTCTCCATCTTTCTCTTCCATGTATCCAACCTCTCGGACCTCAAATGCTTCTCCTCTTCCTTCTCCTCGTTAGTCATGGCAGTCTTGATCTCTCTGCCCAGATGGTTCTTCTCGATGCTCAGCCTCTCTACGCTCCCAGACGGGAGGCAGTCATTCAACGA…
DPG0067	#PDK_30s925071g017_locus_tag_PDK_30s925071L017_product_partial_gene_no_protein_identified_strand_	55.5	47.62	GCTCCTCTACTTCTCTTTCCA	55.42	42.86	GTCGTCTGAGAGTGAATCAAA	128	TTC	6	TCAGAGGACTGTCATAGGAGATTCTTCGTCTTCTTCTTTATGAAACTTCCAAACTGAAGCCATTAGTCCTCGAGAGGAAGAGGACGAAGACCTGGTTTTTGCATTCCTTTGCACCTTTTTGCCTGGTGCAACCTTCCCTATCTTCACACTTTTCAAGCTTTCTGGCCTGTTCTGCAGATACTCCTTTAGTTGGTTATCATCCATAGATTCTATCATACTAGTCCATGAGAGAAGCTCCTCTACTTCTCTTTCCATGGCTGCTTCTTCCCTGTCAATTAGCTCCTTCTTCTGCTGCCATGAAAGGACCTCCACTTCGGAGGCTTTCTTCTTCTTCTTCTTCTTTGATTCACTCTCAGACGACAT
DPG0068	#PDK_30s925071g026_locus_tag_PDK_30s925071L026_product_atpbinding_cassette_strand_	54.73	42.86	AGGAGGTGATAAGAGATTGCT	55.81	40	GAGGGGAATTGCTTGTATTT	187	CCTC	3	TCATGTTTTGATGCGTCTGAGAGCAAGATACGCCAAAAGCCTGTATCCTACAAACATGGCGACCAATGCCACAATGCACGCCGCCGAACCGGCTTTCCCCCCCAAATTCTCTTCCACTGCTGTCTCCCTTCTGTTCCCTTGGTGAGACAAACTTAGAATAGTAGCCAATTCGCTTCCTCGATATTGCACGTCGATGAGCAGCCTGTAGCAGTAGAAGGTGAAGGAGGTATACTTCATCCAGGCGATGCAGCTCGGCACATTCTGAACATAAAATCCCCCAGTGAGGAGGAATGACAGCATGACTACTGTGACCGCCGTGGAAGCCTTCTTCGCATCCACGATGGCCGCGCCGAGGGCAAGGCCAAGACCTTGCGCCACCAGAACATAGCCAAGCAGCAC…
DPG0069	#PDK_30s896621g013_locus_tag_PDK_30s896621L013_product_partial_gene_no_protein_identified_strand_+	55.33	42.86	AACTTCTTGCTCAGAGGATTC	55.88	42.86	GGAGTTCATAAGGTCCTGAAA	147	GTG	4	ATGGCAGCAGCCTCATCGTCGGCTCCCTTCTTTGGAATCCGAGAGGAAGAGCACCACAACCAGCAGCAGCAATCTTCCTCCACTCCGGGCTCCTCAGCGCCTGCTGCTTCTCAGCCTCCAGCTCCTCAAAAGAAGAAGCGGAATCTCCCTGGAAATCCAACACTGTCGCCGAAGACGCTTCTTGCAACAAATCGGTTCATCTGCGAGGTTTGCAACAAAGGGTTCCAAAGGGAGCAGAACCTGCAGCTGCACCGGCGCGGCCACAACCTGCCGTGGAAGCTACGGCAGAAGAACCCCAAGGAGCAGCGACGCCGGGTCTACCTCTGCCCGGAGCCAACCTGCGTCCACCATGACCCGTCGCGCGCCCTCGGCGACCTCACCGGCATCAAGAAGCACTTC…
DPG0070	#PDK_30s896621g015_locus_tag_PDK_30s896621L015_product_similar_to_predicted_protein_strand_+	54.8	42.86	CTAACAGTCGAAGCAATCACT	54.26	40	ATTCCCTATGGATGATGGTA	156	CACCT	3	ATGGCTGCAGCTTCTCTTAGCTTCAAGAGATCAGACAGCATAGCTGAGAGCATGCCTGAAGCTTTGAGGCAGAGCCGGTACCAGATGAAACGATGCTTTTCAAGGTATGTCGCCAAGGGTAGGAGGCTTATGAAGAACCAGGAATTGGTAGCAGAGTTGGAGAAGTCGGTGGACGATAAGCTGGAGAAGGACAGGCTTATGGAAGGCTTCCTTGGTTACATCATTTGTTGCACCCAGGAAGCCGTCGTCCTTCCTCCGATCGTAGCATTCGCCGTCAGGCCGCATCCTGGAATATGGGAGTATGTCAAGGTCCATTCGGAGGATCTAACAGTCGAAGCAATCACTCCTTCGGAATACCTGAAATCCAAGGAAATAATATATGATGAGAAATGGGCGACG…
DPG0071	#PDK_30s896621g018_locus_tag_PDK_30s896621L018_product_nbarc_domain_containing_protein_strand_	55.26	42.86	AGGAGAAGAAAGAAGTGGTTG	54.84	47.62	GGTAGCCTGGACTTAAAGAAC	149	GAC	4	AGTACGGTGGTGCAGCCAAAACTTCCACCCTCCCAGGAACCATATGAGTTATATACTCGGCGGCGCTATAAGAACCTAGGACTGCACCCCCTAGACGACTTACTACCCGGTCATCCCTGGCAGGAACTCCTTCCAGAATTCCTGAGCATTCGCCGTACGATCTTTTTCGGAAAAATTTAAAACTACGACGGGCTCATCGAGGTGATTGAATAGTTCTAAGGGGTGCACGAGTTTGGTGCCCGTTATATGATAAAGGTCTATAAAGTTACCCCCTTCCATCTTACGGGAAAGATAATCGAGCTGTCGTAGCTATTTGTTAAGGACATTTAACCACCGTACGGCATCAGGAAGACCTTCTCGAGGTTCGAACCCTGTCATTAATTCAGCGTCGAAGAACTC…
DPG0072	#PDK_30s896621g023_locus_tag_PDK_30s896621L023_product_similar_to_predicted_protein_strand_+	55.25	42.86	ATGCACTTGTATCTCAGATGG	55.64	42.86	TTGCTCTTGGACTTGTAGATG	165	GAA	4	ATGGCTGGGGGAGGAGGTGGAGGAGGAGCGCCTCCGAGAGAGCTCGACCAGACACCGACGTGGGCCGTCGCCTCCGTCTGCTCCATTATCATTATAATCTCCATTCTTTTGGAGAAGGTTCTCCATCACATTGGAGAATGGTTTAGAGAGAGACGCAAGAAAGCTCTGTTTGAAGCTCTAGAGAAAGTTAAAGCTGAGTTGATGATTCTTGGTTTCATCTCCTTACTGCTGACATTTGGACAAAACTACATTTCCAAGATTTGCATACCAGAAAAAGCTGCGGATACCATGTTACCATGCCAGCTCGACGAGGATCAAGTAGAGGCAGAATTAGCAGAGGGTGGTCATCACAGGAGGCTTTTGTGGGATGCAATAATGGATTTATATCCAAAGCATAGG…
DPG0073	#PDK_30s896621g024_locus_tag_PDK_30s896621L024_product_fk506_binding_strand_+	55.62	40	TGGCTTCAATTCATAGCTTC	55.56	42.86	TCTTCTTGATATGAGCAGTGG	149	CAG	5	ATGGCTTCAATTCATAGCTTCCCCAAAGCACTTATTGATGACACTCTCCTCTACTCTCCACCCATCGAGACAACAGCAGCAGCAGCAGCACACAAGAAGCTATTGCAACAGCCGAGTCCTAATGTCCTTCCACTGCTCATATCAAGAAGAGATGCTCTTCTGATCTCTGTTCTGCCCTTCAACTTGGCTGCACTCTCCCTTCCCTCGCAGGCCAGAGAGAGGAGGGGCAGGAAGGCCATCTCTCCTGAGGAGTACATGACTAGCCCTGATGGATTGAAGTATTATGATATTACTGAAGGAAAGGGCCCAAAAGCTGAGAAAGGTTCAACAGTGCAGGTACATTTTGATTGCTTATATCGTGGCATTACAGCTGTGTCAAGTCGTGAATCTAAGCTTTTA…
DPG0074	#PDK_30s896621g025_locus_tag_PDK_30s896621L025_product_partial_gene_no_protein_identified_strand_+	54.96	42.86	GGGTCATCATCATCTAAGACA	54.87	42.86	GTTTCTCAGCTTTAGGCTTCT	121	TCA	4	ATGGAATCCTTTATTGGTGAAGAGTGGAGTCCTCTTGAAAATGAAAAGTTTGAGGAAACACTCGCTGAGATTGATCTTGATGGACAAGACTGGTTGGAGCAGCTAAATGAAACGCTCCCAACCAAAGTTACCGAAGAATTGGCCGACGACTACATCGATCTCACGGGGGATTTGGGATGCATCGATAATGGAAGTAACTTAACATTGCCTAACATTGCAAGTTCTAACGTGACAAAGGATGGTGATTCAGGGTTTTCATTGATGGACAACCCTTTGCAAGAGATGAATGTAATAGGGTCATCATCATCTAAGACAACGATGGTAGCAAAAACAATGATGGAAGGGGGTTCATCATCATCAATTGCTGATGAGGTGACAACATTGCCATCCCTGGAGAAG…
DPG0075	#PDK_30s1148281g012_locus_tag_PDK_30s1148281L012_product_receptorlike_protein_kinase_strand_+	55.48	52.63	AGTCCCCAAACCTATCCTC	55.78	47.62	GATGGAGAAGGAAGTAAGCTG	100	TCC	8	ATGGCTCCTCCACCAGTCCCCAAACCTATCCTCTCCGTCCTCCTCCTCCTCCTCCTCCTCCTCAGCTTCCACCCACCAGCCAAAGCCCAAAAGCAGCTTACTTCCTTCTCCATCGCTGATTCCCCGTGGTTTCCTTCCGACAACCGCATCCTCATCTCCCCGAACCGAACCTTCGCTGCCGGCTTCCGCAACTCCTCCTCCGACGGGTTCTTCTTCGTGGTGTGGGTCCAAAAGTCATCTGACAAGACTGTCGTCTGGTCCCTGAACCCCCTCACACCGGTCGGCAGCTCATCCTTCCTCGCCATCTCCCCCGCCGGCGTCCTCTCCCTTAATGACTCCTCTGGCAGGAATCTCTGGCCGAACCCGCCCGTCGGGAATTCCTCCAACGGCTCCTCCCAG…
DPG0076	#PDK_30s1148281g013_locus_tag_PDK_30s1148281L013_product_partial_gene_no_protein_identified_strand_	54.89	50	CTCTTCCTCATCTCCTTGTG	54.89	42.86	CGTTCCACTACAAGAACAATC	133	TCC	4	TCAGTTCATGGGAGCCCGGCGGGGGTTCCCTTTCCTCCGGCGAATGATGGCCTTGGGAGATGATGCGTCCGTGCAACGGCCACGGCTCCCCTCGCTGGAATCAGAAGACAAATAGTCATAGGCCTCGATGTCCGCCATCAGATGGTCGAAGAGCGACTCCGTTTGGCTGCCTCCAGTGCTCCCGTCGTCAGCTCCGAGTGATGCAGCCACTTTAGAAACCTTGCAGGCGAGGGAGCAGTAGCGATTGGGCTCGGTGAGGGTCCAGCCGCAGATCCGGCAGTTGGCGCCGCCGGGGTGCATCCTGGTCGGCTTGCAGTTCTTCCTCCGGTTGAGAAGCAGCACCTTGGCGCCATTCACCGTATACGGCTGAACTTTGGAGCAGTCCATGAGCTTCTGCAT…
DPG0077	#PDK_30s831041g007_locus_tag_PDK_30s831041L007_product_partial_gene_no_protein_identified_strand_	55.58	42.86	GCGAGTATTTCCCAGATTAAC	55.02	57.89	GAGACGGAGAGACGAGAAG	171	CCG	4	TTAATTAGCGAGTATTTCCCAGATTAACTCGGGATCAATTGAGGGCAGCCGCGACAGCGAACAGTCGCCTTCCATTTCCGTGCATCCCGCCGTCATCAAACTCCCCTCCGAGACCGACGACGGCATTTCCGATGGGCCCTCCGCCGCCGCCGTTAACGACTTCTCGTCTCTCCGTCTCTCTCCCTTGGCCTTCCCCTTCTCGGACTTGGATCTTCGTTTCGATATTCTCGGCCGCTCGAGCCGCTGGTAGATGGCCTGGATCTTGGAGTCGACGGCGGATCTGAGAGCGCGGAGCTTCTCGGGGCAATCGCCGCCGTCCCTGAGGTCCGGGAAGTTGAGGCGGGCGTACTCGCCGCGGAGCGTAGGCTGGGGCGGTAGGTGGGAGAAGATGAAGTCCAG…
DPG0078	#PDK_30s831041g010_locus_tag_PDK_30s831041L010_product_spermidine_synthase_1_strand_+	54.46	40	GAATATCGCTCGAAAGAAAG	54.64	45	CTCCATGAATCCTGTTTCTC	143	TCT	4	ATGAAGGTTTTTGGCATCCGCAACTCTTCGCGGCGCTGGTATTTGGCACCTGTGGGACACGTGCAAGGAAGCATAAAGCGGTCGGAATTTGCTTTCGTCCCCGCTCAGCAGAGAGGGAGCGGGAATATCGCTCGAAAGAAAGCCTCGAGGATAGAAACCCTCTTCTTCTTCTCCAAGAAGTCATCGACGCCTTTCTCATTCAAGCTCTCGCTCGGCCCTCGAAACCAGAGGCTGCAAGCCACGAAGAGAAACAGGATTCATGGAGGGAGGAAAAGGATTGGGTGGTCCCAAGACGCCGGATTTGACTGGAAGCTGGGAGGATTCCTTGGAGGATCTCCCTTCTTAAAGCTCGGGCGGCAGTGGCCGAGTTCGAACCTAAATGCCATGCCACCGTGGTTT…
DPG0079	#PDK_30s831041g012_locus_tag_PDK_30s831041L012_product_nadhdependent_glutamate_synthase_strand_	55.25	42.86	CTTTGACTTCACAGCAACTTC	55.75	42.86	GAAGAAAGTGGAAGATTCGAG	157	GCTC	3	CTACGTGGTCACTTGGACCACATCCTCTTCACTGCTGAGGGTATCCTTGGCGACACCGGCCTCTGTCATCAAGTATTTGTCCGCCTGCGTCGCTGCCTGCCGGCCCTCGTTGATGGCCCAAACAACCAGTGACTGACCGCGCCTGCAGTCCCCAGCAGCAAAGATACCATCCACATTGGTCGAGAAGTGCCCGTACTCTGCTTGGAAGTTGGATCGGTTGTCCCGCTCCAACCCCAGCTGGTCAGCGATTGTCGACTCGGGACCAAGGAACCCCATAGCTAAGAAGACCAGATCAGCCTCGATTATCTCTTCAGAACCTTTAATTTCCTCGAACTGAAATTTGCCACCGCTATCCTTTGCCCATCTTACATGCACCACCTCAAGGCCTTTCACAACGCC…
DPG0080	#PDK_30s831041g019_locus_tag_PDK_30s831041L019_product_similar_to_predicted_protein_strand_	55.05	42.86	GCATCTTCGTCTTCATCATAG	55.12	47.62	AGATTCAGGGATGCTCTCTAC	189	TGC	4	TTATTGCTGGGCGCACTGCACCCTTGGAGCTGCATCTTCGTCTTCATCATAGGCTTCTTGCTGCTGCTGCTTTCGCCTCATCTCCTCTTCAATATTGACATCATATAGAGTGGTCTCCTCACACTCATCCAGCTCCATGTCCGACAAGCGGTTGCTAGGTCTTGGCGGCAAGAAGGTCTCCAGCGTGCGGCATTGATCGGTAGAGAGCATCCCTGAATCTGGAAATTCAACATTGAATTGGATGTACAGGCGACCCCTCATGAAGGGTCTACCATGATGAGGCATTCCCTCATCATTGATTGCTTTAGATTGACCAGGCTTAACAACTTCGCCTGGATTTGACTTAATGAGCAGCTGTCTGCCATCAAGATGGGTCAGAGCAAACTGGAAGCCACAGAG…
DPG0081	#PDK_30s831041g022_locus_tag_PDK_30s831041L022_product_gibberellin_20oxidase_strand_	54.71	42.86	CTCTCTTCAAACACCTTCTGA	54.77	55.56	GTCCAAGAACCTGGACCT	156	GGC	4	TCAAGCATCCATAAAGATTAAAACTAGAGAAAAAGCAGGAAGCACTGGAGCACATTTGGTAATTACAGAGTAGCGCTCTTGCCCAACTGTCAGGACTCTATGCAATGTCGACCGGAACAAACAGTTAGTCCACCTCTCTAACATATCCCCAACATTAACAATGAAAGCTCCATCAACATGACGAACATCCTCCCATAGTTGTGGATGTTTGTCTTTTTCCCTGCAAATCTGAAGACCAGGGACCCCATCAGTTACTAAAAGTGTAACCATTCCATAGTCTGAATGGGCTGATGCACCAAAATTACCATTATCAGAAGCAGCCAATTCACCAGGATAATGTATTAGGCGAAGAAATGACATTGGGGAATGAAATGCCCCAATTTTCTCGAAGAACTGATC…
DPG0082	#PDK_30s1043421g011_locus_tag_PDK_30s1043421L011_product_partial_gene_no_protein_identified_strand_+	56.01	50	CCACCAAGTCAGTAGCTTTG	54.63	45	CAGCTTCACTCCTTGAGATT	147	TGC	4	ATGGGAGCAAAACTAATGGAAGAAATAGAGACAATCTCAAAGGAATTTGTCAGGAAGTTGGAATCTTGTTACCTTGATTCGTCTATAAGCTCGCTGAAATGGATTTTGCTTGTGGTCCTTGACGGTGATCTCAATGCCCGTATCCGTGATATTACCAACTCAACCACTTCTTCCCCTGATGAGATCATTGAGGCCACCAAGTCAGTAGCTTTGGCTGCCGCAGAAGTTGCTGCTGCTGCAAGAGCCACTGCGATGGAGAAAGCAGCTGCGGCTGCGAAGGCCAGGACCGCTGCCAGGAATGCCCTGGAATTATTAGATTCAATCTCAAGGAGTGAAGCTGCCCGAAAGGATTGCCCAACCAAAACCAAATCTCGAAAGAAACATGTGGCGGTCAAGCTC…
DPG0083	#PDK_30s1043421g020_locus_tag_PDK_30s1043421L020_product_similar_to_predicted_protein_strand_+	54.85	52.63	GTCCAAGAAGAGCTTGTCC	55.42	61.11	GGAGGAGGAGCTCGTAGA	163	GGA	4	ATGTTCAACAGGATCATAAAGCGGGGAAACCGCAAGGTTCCCAAATCGGACGCCAGTGAGCCGATCGAGGCTGTCCCCCTCTTCCGCGACGTCCCCGTTCCCGAACGCCAGGCCCTCTTCCTCCGCAAGCTCCAGATCTGCGCCGTGGTCCTCGACTTCTCCGACACCCTAAAATCCGCCCGCGAGAAAGAGGCCAAGCGCCAGACCCTCCTCGAGCTCGTCGACTTCATCCAGTCCGGCTCCGGCCGAATCACCGAGCCCGTCCAAGAAGAGCTTGTCCGCACCGTCGGCGTCAACATCTTCCGCTGCCTCCCGCCGGCCTCCCATGAGAACACCGGCTCCGAGAGCGCCGACCCGGAGGAGGAGGACACCTACCTCGATCCTGCCTGGCAACACCTG…
DPG0084	#PDK_30s1070141g003_locus_tag_PDK_30s1070141L003_product_lung_seven_transmembrane_strand_	54.04	42.86	CGCTCTAGCAACTTAAACTTC	54.88	50	AAGAAGGAGGAGAGACTGCT	149	ACG	6	AGTCTCGAGTTTGAGAAGCAGGGACTCTCGGTGGAGGCGGCGGAGAAGGAGAAGTAGTAGTTCATGTTTCATGACCAAGGAGAGTTGGCCGGATTTGTATATTTTGTATTTCTATATCTTTCGTTCCGAACGTCAGAGGAGGTGACGGTGCGACTGGGTGGCCATGAATATGCTACGCTAGCAGGACTCGCGTATGTGGTGCTAGGAGCACTTCATGTTCATTGGTTACTGGTGTTACATCTTGACGGACTTTTCTCACTCGAACCGGTCTAAGGAACGTCGGAAGGGTAGCCAGAACCTGCAGAGCGCCTCCCTGGCCTATCTGGTCTACTAGCCCTTGTCCTGCCGCGTCGTCGTCTACTGCAGCTACTCCTCCTTCTGGACCAAGGTCCACTGGGT…
DPG0085	#PDK_30s1070141g003_locus_tag_PDK_30s1070141L003_product_lung_seven_transmembrane_strand_	54.74	45.45	TGAAGAGCTTCTCTTACTACCC	56.09	45	GATTCGAAAGAGAGGAAGGA	120	CTC	4	AGTCTCGAGTTTGAGAAGCAGGGACTCTCGGTGGAGGCGGCGGAGAAGGAGAAGTAGTAGTTCATGTTTCATGACCAAGGAGAGTTGGCCGGATTTGTATATTTTGTATTTCTATATCTTTCGTTCCGAACGTCAGAGGAGGTGACGGTGCGACTGGGTGGCCATGAATATGCTACGCTAGCAGGACTCGCGTATGTGGTGCTAGGAGCACTTCATGTTCATTGGTTACTGGTGTTACATCTTGACGGACTTTTCTCACTCGAACCGGTCTAAGGAACGTCGGAAGGGTAGCCAGAACCTGCAGAGCGCCTCCCTGGCCTATCTGGTCTACTAGCCCTTGTCCTGCCGCGTCGTCGTCTACTGCAGCTACTCCTCCTTCTGGACCAAGGTCCACTGGGT…
DPG0086	#PDK_30s1070141g004_locus_tag_PDK_30s1070141L004_product_partial_gene_no_protein_identified_strand_+	54.96	47.62	TCTGCTACCTTCTTGTGCTAC	54.73	42.86	AGGAGCTTTCCTTTGTAGAAG	134	GA	5	ATGGCAAATCCATATGACCAGCTAGTTGAGGAAGAGTATATAGATATGGACATCAGCTCTGCTACCTTCTTGTGCTACAACAAATCTTCTCCCCCACATTCAAGAGAATTTGAGTTCCAAATGTCTGCCCCACTTGAGAGAGAGACCATCACCTCCCCTGCTGATGAGCTCTTCTACAAAGGAAAGCTCCTCCCCCTCCACCCCCCACGGCGCTTGCAAATGGTTCAGAAGCTCCTGCAGAACTCCAACATTCCTCCTGCCCATGGAAAAAATTTGGAATCCTTCGAAGAGGGTGTCATCACCACTACCACCAATACTAACACTTCCACCACCACTCCATTTGAGTCCTGCAACATCTCGCCTGCCACTTCTTGCTTTGCAAGTGGAGAGCTCGATGCA…
DPG0087	#PDK_30s1070141g005_locus_tag_PDK_30s1070141L005_product_protein_binding_protein_strand_	54.98	42.86	GTTTCCCCTCTTACAAGTGTT	55.18	40	GGTGGAAATGATAATGATGG	137	CAC	4	TCAAATGGCATAAATTGGATTAATATCAGAGTCCGAGATGTCAGAGTTGGGATGCCATGAGCTCGAGATGCTTCTCATGGATAACTTCCGCTTCTTCCTAATCCTTCGGACATGCTTTGATTTCACCACATAGTAAGTCATGGTCCCAAGAACCCCAGCCATTATCACTCCTCCTATCAGTGTAACAAGTATTGCAGCCCACTGGAAATGGCGACCCACTACAATATAGGAGGAGGCAATGAAAGCAACTGTGGTGCACACTGAAGCCAACCACATCAATTTGTTAATCACTCCCACAACCATCCTCTCGGACTTTGTTTCCCCTCTTACAAGTGTTATCTGCACCACCACCACGGCCAATGATGTAAAGAGAGCTATAGCATTAAAGATGAAAAATAT…
DPG0088	#PDK_30s1070141g006_locus_tag_PDK_30s1070141L006_product_60s_ribosomal_protein_l35_strand_+	55.4	45	ATCTCTCAGAAGCAGAAGCA	54.57	42.86	GGGAAGTACATCTCCTTTTTC	164	AAG	4	ATGGCGAGGATTAAGGTCCACGAGCTCCGAGGGAAGTCGAAGGCGGAGCTACTGACCCAGCTGAAGGACCTTAAGGCGGAGCTCGCCCTCCTCCGCGTTGCGAAGGTCACCGGCGGCGCCCCCAACAAGCTTTCCAAGATCAAGGTGGTGAGGCTCTCGATCGCGCGGGTGCTCACGGTGATCTCTCAGAAGCAGAAGCAGGTGCTGAGGGAGGCGTATAAGAAGAAGAAGTACCAGCCGCTTGATCTCCGGCCCAAGAAGACTCGCGCCATCCGCCGTCGCCTCACGAAGCACCAGGCTTCATTGAAGACCGAACGTGAGAAGAAAAAGGAGATGTACTTCCCGATGAGAAAGTATGCCATTAAGGCATAG
DPG0089	#PDK_30s1070141g025_locus_tag_PDK_30s1070141L025_product_similar_to_predicted_protein_strand_+	53.5	42.86	GGAGTACATCTACGGGAATTA	54.33	42.86	GATCAGATCTCTCAGTCCAAA	133	AGGA	3	ATGTGTGGGGAGCGCCCAGATTTGGTGGAGACTATCAGCCATGTTCTGTTTGAGTACCCTAGGACAGCTCAAGTAAGGAGGAGGGCATCGTTTCCCCTTCCAAGGCCCGGTGTTATGCTGGGAAACTTTCTACGGCTGGTTAGGGATGCTACTCGATCGCCGAGCATTGTCGGGTGGGGTATTGCTGCTGTTTATTTAGCTTATCACCATTGGCTCGACAGAAATGATAGAGTCTTCGAGGATAGGAGGGCACCCCTAAGGTCTGTGGTAGAATGGGCTCTTCGTCAGGCTGTGGAGATCATTGAGGCTGTTGGATCTGATTCATCTGAGTTGGCTAGGGACATCTGGACCCCCTCTTCGCTGTTACAACATCTAGTACATATGTTTATGGGTCACAGT…
DPG0090	#PDK_30s1070141g026_locus_tag_PDK_30s1070141L026_product_histone_h2b_strand_+	57.1	55	GGAGGAGAAGGAGAAGAAGG	55.04	40	ACCTGCTTCAACACCTTAAA	174	AAG	6	ATGGCGCCCAGGGCGGAGAAGAAGCCCGCGGAGAAGAAGCCGGCCTCCGATAAGCCGGCGGAGGAGAAGGAGAAGAAGGCGGTGGCGGAGAAGGCCCCCGCCGAGAAGAAGCCCAAGGCGGAGAAGCGTCTCCCGACGAAGGAGGGCGGAGCCGGCGACAAGAAGAAGAAGAAGAAGGCGAAGAAGGGGAGCGAGACCTACAAGATCTACATCTTTAAGGTGTTGAAGCAGGTCCACCCGGACATCGGGATCTCGAGCAAGGCCATGGGCATCATGAACTCCTTCATCAACGACATCTTCGAGAAGCTCGCCCAGGAGGCTTCCAAGCTCGCCCGATACAACAAAAAGCCGACCATCACCTCCCGGGAGATCCAGACCTCCGTCCGCCTCGTCCTCCCC…
DPG0091	#PDK_30s1070141g028_locus_tag_PDK_30s1070141L028_product_partial_gene_no_protein_identified_strand_+	54.49	42.86	TGCAAACCTAGAGCATCTACT	55.34	42.86	ATACCATCACAAGAAGCAGTG	183	GGA	5	ATGGAAGAGCGTCTCCAAAAGCTCCATAGCGAAGTCGATGTGGACAAAGAAAGGGCCGATATCAAATATCTTAAGAACTTGGAGGACGAAGCCTCGGACATTACTGCAAAGGCGAGCAGGAAAGGTAGGGTTGTGGATGATGCAAACCTAGAGCATCTACTTAGCATGGCCAAGGCAAGCAAACTTGGCCTTCGAATTAGAGGTGGCGATGGCCTTCTCCTCGAGGACAAGGTGCAGCCTTCGGCAGTGGAGGAGGAGGAGGAGGCACGACCCTCGATGGTAACGGGGGGAGGCGCTTGGTGCACTGCTTCTTGTGATGGTATGAGGAAGCCATCACAGGGTGTCTTCCACCTCCCGGAAAATTTCTCCAGCTTTGAAGCCCCTCCTCGCATGGAAGCT…
DPG0092	#PDK_30s1070141g031_locus_tag_PDK_30s1070141L031_product_histone_h2_strand_+	55.96	55.56	GTCTCCCGAGCAAAGAAG	55.04	40	ACCTGCTTCAACACCTTAAA	103	AGA	5	ATGGCGCCCAAGCCGGAGAAGAAGCCGGCCTCCGACAAATCGGCGGAGGAGGAGAAGAGGGCGGTGGCGGAGAAGGCCCCCGCCGAGAAGAAGCCGAGGGCGGAGAAGCGTCTCCCGAGCAAAGAAGGCGGGGCGGGCGAGAAGAAGAAGAAGAAGGCGAAGAAGGGGATCGAGACCTACAAGATCTACATCTTTAAGGTGTTGAAGCAGGTCCACCCGGACATCGGGATCTCCAGCAAGGCCATGGGCATCATGAACTCCTTTATCAACGATATCTTCGAGAAGCTCGCCCAGGAGGCTTCCAGGCTCGCCCGGTACAACAAGAAGCCGACCATCACCTCCCGGGAGATACAGACCGCCGTCCGCCTCGTCCTTCCCGGCGAGCTCGCCAAGCATGCC…
DPG0093	#PDK_30s1070141g034_locus_tag_PDK_30s1070141L034_product_monovalent_cation:proton_strand_	54.16	45	GATTAGATCGGTAGCGAAAC	54.88	55.56	TGAGCTGAAGCTCCTCAC	157	GGC	4	TCACACGGTGCTGCAAATGGCCAGACCTGGAGGGCTCCTCCTTTCTCCATCCACGGTCCCGGGAAGTGGCATCGGGATCGAGTGGAGGATGCTGTGTTGTTGAACCACAAGCACAGAGGAGACCAGGCCATGCCCTTGCGACGCCAGGATATTCCCAATTGGCCCCAGCTCGGCGTGCTCGGCCCACCAGCCTCTGAGTCCCGCGGCTGCCGCCTGGGAAGAACTCCGGCCCCTCCCCACCACAACCAGCTCGTAGTCCCCACTTCTCCCAATGCTCAACACGCTTTCCATCGCATCCTCTGCTCTCCTCTCCTCATATGTTGCATAACCGTCGCTCCTCCGGATCTCTGCCACAGCTTCCTCGTCCAATTCCTGCTCATCAAAGCGTACACTTAACTC…
DPG0094	#PDK_30s1070141g034_locus_tag_PDK_30s1070141L034_product_monovalent_cation:proton_strand_	55.76	50	TAGAAGCCGATGTCGTTG	55.2	50	TCCTCTTCTTCCTCTTCCTC	181	GGA	4	TCACACGGTGCTGCAAATGGCCAGACCTGGAGGGCTCCTCCTTTCTCCATCCACGGTCCCGGGAAGTGGCATCGGGATCGAGTGGAGGATGCTGTGTTGTTGAACCACAAGCACAGAGGAGACCAGGCCATGCCCTTGCGACGCCAGGATATTCCCAATTGGCCCCAGCTCGGCGTGCTCGGCCCACCAGCCTCTGAGTCCCGCGGCTGCCGCCTGGGAAGAACTCCGGCCCCTCCCCACCACAACCAGCTCGTAGTCCCCACTTCTCCCAATGCTCAACACGCTTTCCATCGCATCCTCTGCTCTCCTCTCCTCATATGTTGCATAACCGTCGCTCCTCCGGATCTCTGCCACAGCTTCCTCGTCCAATTCCTGCTCATCAAAGCGTACACTTAACTC…
DPG0095	#PDK_30s1141221g001_locus_tag_PDK_30s1141221L001_product_asparaginelinked_glycosylation_alphamannosyltransferase_homolog_strand_	55.19	45	TCTAGACAAGCGAACAACCT	55.31	52.63	CTTCCATCCCTACACCAAC	202	CCG	4	TCATCTACTCCAACCCCTTTGAATGATTGGGCGGATTGCAGCCTTAAAATCTTCGTAGAATTTTTGCTCTGAAAACCTCTGAGCATGCTTTCTTGCAGCTGCCACGATAGCAAGCCTCTTAGTCTCTGGCATCTTTAAGATCTCAAGGATAGCATCAGCATATTCTTCTTTGTCTGAAGCTAGAAATCCTGTTTGATGTCCATCTTCTTCTAGAACAATATCCATTTTTGGCCCAGCTGAATTATGGGCAATAGGAATAGCACCAGCAGCCATGTACTCCACGACACTGATGCCAAAATGTTCATCTATCATAGAATGAAGCCCGGCTACAGCACCTCCCAGAAGCTGCACCAACTCCCTGTATGTCACATCCTTGTGGAACTCCACAAATTCATCCAT…
DPG0096	#PDK_30s1141221g021_locus_tag_PDK_30s1141221L021_product_partial_gene_no_protein_identified_strand_	54.78	50	CCCAGTACTAGTTCGGCTAA	55.25	47.62	CATCCTACCCCTATATCCAAG	145	CGC	4	TTAAACAGGCAAATAGTGAATTTGTGCATTTTGCTGTCTATTGTAGTCAGGAGACATGTAAATAAGCGTTGCAAAAACACTGCAAAGAGAGCAAGGTCTAATCGAATCTGCAGATGTCCCTTGTTCCAAAACCTCTCTTTTCTTTGTTTCCAAATCCTGCTTGGATGCTGGGACTGCCTTTTCTCTTTGTTTGCGCATCTGTAACTTGATGTTGTCAGTGGCTGGAGTTTTCTTCCCAGCAGACGTCACTGGAGCATTTCTGGGCTTTGGTGTGATTGACTCCTGCAGCTTGCCAGTTTTAGATGCCAGCTGTGCTACTTTGTTGGTCCAGTTCTTGGGTTTCACAAGGTTGGAGACTGCTGGGGCCTGCCCATCAGAACTTCTTCCTAGGGCCATGCA…
DPG0097	#PDK_30s1141221g022_locus_tag_PDK_30s1141221L022_product_partial_gene_no_protein_identified_strand_	54.33	42.86	AGAACCTTGTTTTAGGGGTAG	56.2	52.38	ATACTACGACAGCTCCCTACG	154	GCG	6	AGTTAACCTCTAGTGTGGTTGGTCTCCGAGCACGAACTCCGACGAAGGTCGGGTGGTACTGACGTAGAGTCGTGAGGGTAACCGTGACAATTTTAGAAGTAGCTGCCCTCGGCCCTCCAACTCCAGCTCGTTCAGCCCGTAGAGGTCTCCGACGACGACTCAATGTTACCAGACTGCCGCTCGACGTAGCGGAGACAGTAACCGCAAGTACTGGTTCACTCGAGAGAACACTGGGGGGTTACGGACCGGACTTCGCTTCTGGAACGGCGTCTCGTCCGTGAGTACCGGGAACCGGAAGAAGCCGCTAGGTAACCGCCGAAGTTACGGGTGTGGAACCGGCAGGTAGAGGAGCCGGCGACGGACTAGTTGTCTTCGTAGCCGGAGGTTCGACAAGAGCGA…
DPG0098	#PDK_30s1141221g024_locus_tag_PDK_30s1141221L024_product_nippedb_homolog_strand_	55.16	42.86	GGTTGCTAAAGTTAAGCCTTC	55.04	42.86	ACACAGCTAATGTCAAGAGGA	150	TCA	5	TTACACCCGTAATCTGGTAACCCTGCCACCATTGCTCTTTTGGTTGCTAAAGTTAAGCCTTCGCGGCCCTCCTGTCCAGTCCTCGTCGTCATCATCATCATCATCCTCACCATCTTCACCTTTACCGCGCGCAGCTTTTCCGCTTCTTGAACTTCTTGGAGTAGGGTGTTTCCTCTTGACATTAGCTGTGTAAGTTGCATAGTCTATAGTATCTTCCCTAAGCAACCTCTTGAATTCCTGATATTTTTCAACCATATCTTGATAAGAAGCAGGCAAACTGATTGGAGCATCATGGATGCTGAAGGGAATATTTTGCTTAGATATTGTCTCTCCAGGCTTTGGATGTTCCTTCAGAGAAAATGCCTGGCACCGGGCATCATTTAAACCATACACAATTTT…
DPG0099	#PDK_30s6550938g003_locus_tag_PDK_30s6550938L003_product_partial_gene_no_protein_identified_strand_+	55.76	42.86	AGAGGAGCAGTTTAAGCAAAG	55.21	47.62	GCCTTGTCCTCTCTACAATCT	140	TGA	6	ATGCCGTCGTCGATGGACAAGAAGAATGATCGGAAGAGCTTTGAATCTGGGGGCAGTATTTTTTGTAGATTGATTCGAAGGAAAACTGCAGAAGATGCTTCTTCTTGTAATGACAAGGTCCCTTGTAATACCCCTAGAAGGTCTTTGGGATCAAGGGTTAATGCTCCATTTGAGGGAATGGCTTCTAATGGTGGTGTTAAAGGAGACACTTTGATGAGTTCAGGCGAGTATATAAGGGACCACAATAATCTTTTGAGTTTGCAGCCGTGGATTTTTAGAAAAGACAGTACTCAAATATGTGAGGAAGGGGTGAAGGTGAATGGTGAGTTTTCTGATAAATCTGGGTATGAAATGAACAGTTTCGGCAATGCCTCACTAGTTGATGTTTCTCCGATAAGT…
DPG0100	#PDK_30s6550938g004_locus_tag_PDK_30s6550938L004_product_at5g61030_maf19_30_strand_	54.84	42.86	ATCACCTCCAGCAATAGTGTA	55.14	45	AACTATGGTGGAAACAGTGC	153	ACC	6	TCAGGCTTGCTTGGTGGCATGGCCATCGGGCTCATCAAACTCATGATTGCTGCCCAAATCCGGGTTGCTGTTATCATAACCACCACCTGTGCTGCTGCTCGTAGTGCTATTATACTGGTTGCTACCACTACCATAGCCGATTGTCCCGCTCCCACCATACCCACCTGAGCTGCTGCCACTGGCATAGCCGTTGCCGGCAACACCACCAACATAGTTGTCACTGTAACCATCACCTCCAGCAATAGTGTAATTTCCACCACCTGTGCTACCCCCATAATTCCCACCATAGTTTTCGCTACCACCACCACCACCACCTCCACCAACAGTATAATTCCCACCGGCGGTGCTTCCACCATTTCCAGCACTGTTTCCACCATAGTTGCCAGGCCTACTGCTGTA…
DPG0101	#PDK_30s6550938g005_locus_tag_PDK_30s6550938L005_product_presenilin_er_ca2+_leak_channel_family_strand_+	55.33	55.56	TCTCCACCCTCTCCTCAT	55.04	52.63	GAAGACAAGGGAGCTCAAG	134	CGC,TCC	4,4	ATGCTCCTCGTCGTCCTCCTCGTCTCCACCCTCTCCTCATCCACCTCCCCACTCTCTTCCCTCGCCGCCGCCGCCTACTCTGACCCCTCATCCTCCTCCTCCGCCGCCTCCATCTGGGACAAGCTCTCCGGCGCCCTCTTGAGCTCCCTTGTCTTCATCGCCTCCGTCACCCTCCTCACCTTCCTCCTCGTCCTCCTCTTCTACCTCCGCTGCACCCGATTCCTCAAATCCTACATGGCCTTCTCCTCCTTTGTCGTCCTCGCGTTCCTCGGCGGCGAGATCCTCCTCCTCCTCGTCACCCACTTCAGTTTCCCTATCGATGCTATCACCTTCTCCCTTCTCCTCCTCAACTTCTCCGTCGTCGGGGTCATGGCGGTCTTCATGACCAAGATGCCGATT…
DPG0102	#PDK_30s6550938g005_locus_tag_PDK_30s6550938L005_product_presenilin_er_ca2+_leak_channel_family_strand_+	55.19	55	CTCGTCCTCCTCTTCTACCT	55.11	42.86	GATAGCATCGATAGGGAAACT	141	TCC	4	ATGCTCCTCGTCGTCCTCCTCGTCTCCACCCTCTCCTCATCCACCTCCCCACTCTCTTCCCTCGCCGCCGCCGCCTACTCTGACCCCTCATCCTCCTCCTCCGCCGCCTCCATCTGGGACAAGCTCTCCGGCGCCCTCTTGAGCTCCCTTGTCTTCATCGCCTCCGTCACCCTCCTCACCTTCCTCCTCGTCCTCCTCTTCTACCTCCGCTGCACCCGATTCCTCAAATCCTACATGGCCTTCTCCTCCTTTGTCGTCCTCGCGTTCCTCGGCGGCGAGATCCTCCTCCTCCTCGTCACCCACTTCAGTTTCCCTATCGATGCTATCACCTTCTCCCTTCTCCTCCTCAACTTCTCCGTCGTCGGGGTCATGGCGGTCTTCATGACCAAGATGCCGATT…
DPG0103	#PDK_30s6550938g007_locus_tag_PDK_30s6550938L007_product_afp3_(abi_five_binding_protein_3)_strand_	55.29	47.62	AGACAACCCAAGACTAAGCTC	55.37	55	GACAGAAGGGGAGATAGAGG	157	CCG	6	TCACAAGAAGCCCGACCGGGTTGGGTTGACAAGAATGTGCCTGAGGGGGTGAGCCACATTCCCAGCTCCCGCATGCCTTACAAACTCCGCGGGCGTGAGGAGGCTGCCATGGCACGCGCACACAATCCTCACCTCCTCCCCTTCCCCGTATCCGTAGAGGAACCCTTCAATCCTCCTCCCATTTGGACCATCCCCCGTCGCGGACACACATGGCATCTCTTCCATCGCGTTCCACTCCATCTCTCTCCTCATCCAAGTTGGTCTCCCTGCAATCTTCTTCGAGGATTCTTCTACCTCTCTCGCAGAGCCAGCTGCTTCATGATTGCTATGCTCGGGCAATGAAGGGGTCCTTGAGGCACTCCTCCTGACTTCAGAAGAGTCTGAATCTTCTATGCAGGT…
DPG0104	#PDK_30s6550938g016_locus_tag_PDK_30s6550938L016_product_serine_threonine_kinase_strand_+	58.45	61.11	AGTTCCAGGGGGAGGAGT	54.64	42.86	GATTTCTTCGTATCCCTCTTC	152	GCA	5	ATGAGGGCGGGGGAGCCGGGTGGGTTCGGCCAGTTCCAGGGGGAGGAGTGGAGGCAGCAGCAGCAGCAGGCGAGGAGGAAGGCATCGGTGAGTTCTGTCCCTGATAGCCTCGCCAAGGAGGATCCATCCACAAAGTATGAACTGCTTCACGAGCTCGTTGAGGAAGAGGGATACGAAGAAATCCGAGGAGAAATTGAGATGTTGCAGCAGTGTAGTCATCCCAACGTGGTTCGCTACTTTGGAAGCTACCAAGGAGAGGAGTACCTTTGGATAGTGATGGAGTATTGTGGTGGTGGAAGCGTTGCTGACTTGATGAATGTTACGGAGGAACCTTTAGACGAATCCCAGATAGCATACATTTGTAGAGAAGCTTTGAAGGGTCTTTCTTATTTGCACTCA…
DPG0105	#PDK_30s6550938g019_locus_tag_PDK_30s6550938L019_product_similar_to_predicted_protein_strand_	55.48	55.56	CGTAGTTGACGGTGAGGA	54.35	47.37	GACATCAAGGACGTGAAGA	154	GCG	4	TCAAGTGTTCTGCTGTTTCAAGGCCTCTGCTTCAGCCACAGCCATAGGATCTGCCTTTGTTTCTGTTTCTTCTTCCTTCTCCCCTTCTCGCTCTTCAGCCAACTTCTTCCTGTGCAGCTCCTCTGCGGCTTTCATGGCGGCTTGCTGTTCTGCCTGCAGACGCTGCATTTCCTCCTCTTGTTGCTGCCTCTCAAACCATGTATCAGCATCCGCCCAAATGGGTTGGGCGGCCCAGCCCTGCTCGCCGCCCTTGATGCGCTCGGGGAAGGCGTAGTTGACGGTGAGGACGCGGCCGTAGAGCTCGGCGCCGTCCATGTTGTCCATTGCGGCGGCGGCGTCCTCGCGCTCGAGGAAGGTGACGAACCCGAAGGAGCGGTGCTTCTGGGTGGCCTGGTCCAG…
DPG0106	#PDK_30s710451g003_locus_tag_PDK_30s710451L003_product_e3_ubiquitin_protein_ligase_strand_	55.27	42.86	TGATACCATTAAGTCCCTCCT	54.93	42.86	GAAGTCCATCAGTTGTCACAT	154	TCA	4	TCACACAATTATGATCAAATAAAACAATTTATAACCTGAAACATTTGAGAATTGAGGCCGGGAGTATGTAACATAACTCTGACAGCCATACAATCGATAAGGTGGTTCAGCAGCATCAACTGAATTATCAGTGGAGCCCCGCAGATCAAGCATAAGCATATCCATTAGTATTTGCACCAAAGACATTCTAGTTTCATGATGGGCACATAGATTCAAGAGAAGCCTTTGTAATTGACCTTTATATAGAGGCTGAACAACACGAAGCAACCTGATCAAGGCTTTCAGAGCATCTGTATCAACCAGAGGGGCCCCATCAGTTTCAATCAGCTTGCCAGCTGCAGACTTGTGGGCAACATCACCAGTAGTTCTGTCTAGACTTGAACCACTAATATCACCATG…
DPG0107	#PDK_30s710451g018_locus_tag_PDK_30s710451L018_product_prenyltransferase_zinc_ion_binding_strand_	55.01	42.86	ACTCAGAGATTGGGACTTTTC	55.2	47.62	TCCCACAGTGTACTCTTGAAC	146	TGAA	3	CTAGAAACTATATGTTGCAAATAAGAATAAACAGCTTTTCTTCTTCCTGACCTTACTGAGTTCACTTTCAAGTTTCTTTATCTTTGCTTCTTGCTCCTTAAGTGCCAGGGTTAGAGATCGAACATCCAAAGTTTCCGAGAATTCACTCAGAGATTGGGACTTTTCCAGCAGTTGCACACGTTGTTTTACCTCCTCCACTGAAATCTCTTGCTTGTGAACCATTTGGAGAACATAAAGCAGGTGTGAATGAATGAACTCTGAACAGTGCTGTTCAAGAGTACACTGTGGGATAGCAGATTGACAGCCAACTTGATAGAAAGGGCAGTTTACAAGCTTCATCGGGCATACAGTTACACAATGCCTATCCATCTCGCGTCTCACTATGTTCTCTGGGCAATT…
DPG0108	#PDK_30s918561g005_locus_tag_PDK_30s918561L005_product_partial_gene_no_protein_identified_strand_+	54.87	50	GTCGAAGAGGAGATCACAAG	54.78	42.11	TTTCGAAAGATGACACGAG	136	CGAGAG	3	ATGGAGAATTCCCTCGTCGAAGAGGAGATCACAAGAAGTCGGCGGCCAAAGACGAGAGCGAGAGCGAGAGCGAAGCCTCCGCCGTCTGGAAGGGGCAGAGATAGCCGAATCGAATCCGTATCTCCGCCCGGTCTCGTGTCATCTTTCGAAAAAAATCGTGAGGAAAGCCTCAGGAATCGGTCGGCGATGGTGATGAGCGTGGACCCGGCGGCGGGAGAGGTGGAGGTGGCGACGTGCGAGTTCTGCGGGCTGACGGAGGACTGTACCCAGGCGTACATCGCGCGGGTGCGGGAGAGGGTGGCGGTGGAGGAGGAGATCGAGCGGTCGGGGCGGCGGATGTCGAAGGAGGAGGCGATGACCCGGCACGCGAGCTTCTTGCGGAACTTCTGGGACGCCGCC…
DPG0109	#PDK_30s918561g011_locus_tag_PDK_30s918561L011_product_60s_ribosomal_protein_strand_+	55.33	47.62	GCCTCCGTAACAAGTTCTACT	55.04	50	CTTGAAGTACCCGAACTGAG	143	GCC	6	ATGACGACGCGCTTCAAGAAGAACCGGAAGAAGCGTGGGCACGTGAGCGCCGGCCATGGCCGGATAGGAAAGCACCGGAAGCACCCCGGTGGCCGTGGTAACGCCGGAGGGATGCACCACCACCGGATCCTCTTCGACAAGTACCATCCAGGGTACTTCGGTAAGGTCGGCATGCGCTATTTCCACCGCCTCCGTAACAAGTTCTACTGCCCCACCGTTAACGTCGAACGCCTCTGGTCTCTCGTGCCCGACGACGTCAAGGATGCCGCCGCCGCCGCCGCCGGAAGCTCCGCCCCGATGATCGACGTCACTCAGTTCGGGTACTTCAAGGTGCTCGGCAAGGGGATGATGCCCCCCTCCTTCCCCGTTGTCGTGAAGGCCAAGCTCGTGTCCAAGATC…
DPG0110	#PDK_30s683351g001_locus_tag_PDK_30s683351L001_product_phospholipase_c_strand_+	54.3	42.86	CTGAGTTTCGAAGTCCATAAG	56.1	42.86	CGCAGAATTTAGCTTTACTCC	138	CCTG	3	GTAGGGATAGCTGGAGTGCCAGCTGATTCAATGCAGAAGAGGACGAGAACGATATTTGATGATTGGACACCAGTATGGGATGAGGAATTTGGTTTCCCATTAACTGTTCCAGAACTGGCTTTGCTGAGTTTCGAAGTCCATAAGTTTAACATGCCCCAGAATGACTTCGGCGGACAGACCTGCCTGCCTGTATTAGAATTGAGGCCGGGGGTCCGAGCCGTGCCGCTCTACGACCGCAAGGGAGTAAAGCTAAATTCTGCGAAGTTGCTCGTGCGTTTCGAGTTTGTCTGA
DPG0111	#PDK_30s683351g002_locus_tag_PDK_30s683351L002_product_1phosphatidylinositol_bisphosphate_strand_+	55.05	40	GTTTCCCATTAACTGTTCCA	54.82	42.86	TTACTCCCTTGTGGTCATAGA	156	CCTG	3	ATGGGGAGCTACAAGCACTGCCTCTTCTTCACTCGGAAGCTCCGGCGGAAGGTGGCCTTCGAGCCCGACACCGATGGCGGCAACCACATGGGGCCCGACGATCTCCTCTGCTTCCTCGCCGAGGCCCAGGGCGAGGCCGGCGCCACCCTCGCCGACGCCAAGCTGATCGTAGACCGGGTCCGGCTGCTCCACTACCTCCACCACCTCCTCGGCCGCCCACTCCTCACGCTGGTGGACTTCCACAGCCGCTACCTCTTCTCCGACGAGCTCAACCCACCCATCCAGGCACAGGTTCGCCAAGATATGACTGCTCCATTGTCTCATTATTACATGTACACAGGCCATAATTCATACTTGACCGGAAACCAGCTTAACAGCAAGTGCAGTGATGTCCCAATC…
DPG0112	#PDK_30s683351g003_locus_tag_PDK_30s683351L003_product_similar_to_predicted_protein_strand_+	55.4	42.86	GAAGAAACATGGGATAAGGAG	55.05	42.86	GTACTCAGGTGCTGAATTTTG	129	TGA	5	ATGGGGAGCTACAAGTGCTGCCTCTGCTTCACCCGGAAGTTCCGGTGGAGCGAGGCGGCGCCGCCGCCGGACGTGGGCGGGGCCCACATGGGGCCGGAGCAGCTCCGGCGGTTCCTCGCCGAGGCCCAGGGCGAGTCCGGCGCCACCCTCGCCGACGCCGAGCGGATTATCTACCAGGTCCGGCAGCTCCGCCACCGCCACCACCTTCTCGGCCGCCCGCTCCTCGCCCTCGACGACTTCCACCACTTCCTTTTCTCCGACGAGCTCAACCCGCCCATCCAATCCCAGGTTCACCAAGATATGACTGCTCCATTATCTCATTATCACATTTACACAGGCCATAATTCATACCTGACAGGAAACCAGCTCAGCAGTGATTGCAGTGATGTCCCAATTATC…
DPG0113	#PDK_30s683351g007_locus_tag_PDK_30s683351L007_product_partial_gene_no_protein_identified_strand_+	56.44	55.56	TCCCTCCACGTCGTCTAT	54.49	44.44	AGCGCTTTAAACTGCAAG	155	CTC	6	ATGCCGACGCCGGTTAGCAGCGCGCGGCAGTGCCTGGCGGCCGAGGCCGCGGCCACCCTTGACGACGCCGTCGCCGTCGCTCGGCGCCGGGCCCACGCCCAGACCACCTCCCTCCACGTCGTCTATGCCCTCCTCTCCTCCTCCTCCTCCTCATCCTCATCCCCTGGGGGCGCCGCTTCCACTGCTGTTCCCTCCATCCTCCGAGACGCTCTATCCCGCGCCCGAAGCTCCGCGTACTCCCCCCGCTTGCAGTTTAAAGCGCTGGAGCTCTGTTTCGGGGTCGCTCTGGATAGGCTGCCGTCGTCGTCGTCGTCGTCGTCGTCGTCGTCGCAGCACCACAAGCAGCAGCGCCGGAATCCGGAGACGTTCCACCTCTACCAGCAGCAGCAGCAGCAGCAG…
DPG0114	#PDK_30s683351g007_locus_tag_PDK_30s683351L007_product_partial_gene_no_protein_identified_strand_+	54.74	50	CAGTTTAAAGCGCTGGAG	55.57	57.89	CTGGTAGAGGTGGAACGTC	132	CGT	10	ATGCCGACGCCGGTTAGCAGCGCGCGGCAGTGCCTGGCGGCCGAGGCCGCGGCCACCCTTGACGACGCCGTCGCCGTCGCTCGGCGCCGGGCCCACGCCCAGACCACCTCCCTCCACGTCGTCTATGCCCTCCTCTCCTCCTCCTCCTCCTCATCCTCATCCCCTGGGGGCGCCGCTTCCACTGCTGTTCCCTCCATCCTCCGAGACGCTCTATCCCGCGCCCGAAGCTCCGCGTACTCCCCCCGCTTGCAGTTTAAAGCGCTGGAGCTCTGTTTCGGGGTCGCTCTGGATAGGCTGCCGTCGTCGTCGTCGTCGTCGTCGTCGTCGTCGCAGCACCACAAGCAGCAGCGCCGGAATCCGGAGACGTTCCACCTCTACCAGCAGCAGCAGCAGCAGCAG…
DPG0115	#PDK_30s683351g007_locus_tag_PDK_30s683351L007_product_partial_gene_no_protein_identified_strand_+	53.31	55.56	GGAGACGTTCCACCTCTA	55.25	50	CTGTCATCGGAGCAAAAG	186	CAG	8	ATGCCGACGCCGGTTAGCAGCGCGCGGCAGTGCCTGGCGGCCGAGGCCGCGGCCACCCTTGACGACGCCGTCGCCGTCGCTCGGCGCCGGGCCCACGCCCAGACCACCTCCCTCCACGTCGTCTATGCCCTCCTCTCCTCCTCCTCCTCCTCATCCTCATCCCCTGGGGGCGCCGCTTCCACTGCTGTTCCCTCCATCCTCCGAGACGCTCTATCCCGCGCCCGAAGCTCCGCGTACTCCCCCCGCTTGCAGTTTAAAGCGCTGGAGCTCTGTTTCGGGGTCGCTCTGGATAGGCTGCCGTCGTCGTCGTCGTCGTCGTCGTCGTCGTCGCAGCACCACAAGCAGCAGCGCCGGAATCCGGAGACGTTCCACCTCTACCAGCAGCAGCAGCAGCAGCAG…
DPG0116	#PDK_30s683351g013_locus_tag_PDK_30s683351L013_product_calciumdependent_protein_kinase_strand_	56.1	45	GTTGGCAAAGAGGAAGTTCT	59.62	61.11	GAGCTCTTCGACCGCATC	150	CGG	4	TTAAAACCGCAACCGACCAACGCGTTTTCCGGCATCGTTTTTCTTGTAGATGCGTTTTCCGCGCGGGATTTCCTTCCTTCTTTCCGAGCCTTCTCGTTTCTTCTCCTCTCTCCTCCGCTCTTCTCCCACGAGCAAGAGCCAACGAGGATCGCCCCAACGAGGATCGCCCCAACGAGGCCCGGTACCAGTAAGTCTCGTCTTTCTCTTCTTCCTCTTCTTCTCCTCTTTCTCTTCTTCTTCCTCTTCTTTCTTCTTCCCCGCGTCAGTACCAAGCGGTACCGGTGCGAACCAGACTGGTTCGCACTGGTACGCAGCAGGAACCGGTCGGTTCCAGGCCGGTTCAGCATACTTCCAAGTACACCATGCTTCCTGTATCTCTCCATATGCTTCACATATCTC…
DPG0117	#PDK_30s683351g016_locus_tag_PDK_30s683351L016_product_similar_to_predicted_protein_strand_+	56.29	42.86	GATCTCGTCAATCTTTTCACC	54.64	42.86	GACACAGAATTTCAACTCCAC	162	CAC	6	ATGGATCGCGTCCAGCTTCTCCTTCTAGGGTTTCCCGTCTTCCTCTTCTGCTCCGATCTCGTCAATCTTTTCACCCCTCCTCCCCCGAAGCAGCACCACCACCACCACCACCCGCCGCCCCCCTCCATCCACGAAACGACCGATTTCTCCGCCACCCAGAGTAATCATGCCCGAGGAGTGTATTACGGCTCCGTTGTGGAGTTGAAATTCTGTGTCTCTTGCTCTTACAGGGGAAATGCAATGACAATGAAGAAAATGCTGGAAACTTCTTTTCCTGGGATAGAAGTAATTCTGTCAAATTACCCCCCAGCCCTTCCAAAACGTCTGCTAAGCAAAGTGGTTCCTATTGTTCAAGTAGGAGCTATTGCAGCTGTAGTGGCGGGTGATCAGATTTTTCCT…
DPG0118	#PDK_30s6550949g001_locus_tag_PDK_30s6550949L001_product_cellulose_synthase_strand_+	54.99	45	ACCAGTTTATGTGGGAACTG	55.04	42.86	GATCTTTGGGAGCTTTCTTAG	143	TGC	4	ATGATGGAGTCCGGCGTTCCCCTCTGCAACGCCTGCGGCGAGCCCGTGGGCTCTTCGTCCAGTGGCGAGGTCTTCGTCGCTTGCCATGGTTGCAACTACCCACTATGCCGGCCCTGTCTCGACCGTGAGATCAAAGAGGGGCGTCAGAGCTGCCTCAGGTGCGGGGAGCCTTACGTCCACGCCGCCTTGGAGACAAATGGGGAATCTGGGAATCCAATATGGAAGAACAGAGTAGAGAGTTGGAAGGAGAAGAAGAAAGAGAAGAAATCTTCAAAGAAGGATGGAAAAACTCAAATTCCAGTGGAGCAGCATATGGAAGAGAATGAATCTTTAGAAGCCTGGCAGCCACTTTCAAGCGTCGTTCCAATTTCGCGTAATAAGCTTACACCTTACAGGGCT…
DPG0119	#PDK_30s6550949g003_locus_tag_PDK_30s6550949L003_product_partial_gene_no_protein_identified_strand_+	54.79	45	GGTTCGTTTATGAGAACCTG	54.62	47.37	CTTCCGTCGTCTCTTTTCT	125	GGA	4	ATGTCGAGACGACCGGCTTGGACCAACCACCGGATCTCTGCACGGGAGCTGGCGTCGCTTCAGAGGCGTTTCACTGAGGTTGTGGAGATCCCGGAGGAGGAGTTGGAGGGGACCAGGGCAATTTGGCGGAGCTCGACAGTGTTAGTGCGAAGCTTGGGGAGGAGCGTACCGGCGGAGTGGGTGGCGAAGGAGTTCCGGAGAGTGGGGAAACTGGATTATGATGTGGAATGTTTTCCCCTGTTGGAAGGCTTTGTGGCGGCGAGGTTTGCGACGGAACAGGATCGGGAAGCTGCTCTGCTGAATGGTCCCTGGACAGTAGCTGGTCAATTGCTCGCCGTGGAGCGTTGGCGTCCAAACTTTGTGCCGGGTGCGGATGGAGTGGGGAGAGTGGTAGTCTGG…
DPG0120	#PDK_30s6550949g003_locus_tag_PDK_30s6550949L003_product_partial_gene_no_protein_identified_strand_+	54.39	42.11	AAGTGGATGTGGAGGTTTT	54.49	42.86	TAGCTGTAACAATCTGGCTCT	252	GCG	4	ATGTCGAGACGACCGGCTTGGACCAACCACCGGATCTCTGCACGGGAGCTGGCGTCGCTTCAGAGGCGTTTCACTGAGGTTGTGGAGATCCCGGAGGAGGAGTTGGAGGGGACCAGGGCAATTTGGCGGAGCTCGACAGTGTTAGTGCGAAGCTTGGGGAGGAGCGTACCGGCGGAGTGGGTGGCGAAGGAGTTCCGGAGAGTGGGGAAACTGGATTATGATGTGGAATGTTTTCCCCTGTTGGAAGGCTTTGTGGCGGCGAGGTTTGCGACGGAACAGGATCGGGAAGCTGCTCTGCTGAATGGTCCCTGGACAGTAGCTGGTCAATTGCTCGCCGTGGAGCGTTGGCGTCCAAACTTTGTGCCGGGTGCGGATGGAGTGGGGAGAGTGGTAGTCTGG…
DPG0121	#PDK_30s6550949g005_locus_tag_PDK_30s6550949L005_product_dnabinding_protein_chloroplast_strand_	55.1	40	GCATCTTTCTGAACATCCAT	54.95	40	AAATGACCTTCATCATCCTG	150	AG	5	TTAGCCATCAGCATCAGAAGATGAAGTTGGCAATGGCTGAGATGACTTTAAATCCTGCGATGCTGACCCAGTTGGGTCTCCAATTTCCTGCGACGGATCTGTTTCCATCATTCGTTTCTCTTCATCTTCAGATTCTACTATAGGTTCTTCAGATTCAGCCTTCGGCCCTGGTTTAAAATTATAGGCTTTTAAATCCTCGACAACATGTATGAATGCATGAAGAGCCATTTTCTTAACCTCTAGCTTATCTTCCTTAGCCCTGTGCTCTTCTGGAAGTACACGAAATTCTTCTGTTAATCGAATGCACTCACGGACATTCTCAGGAGACACAAAGTCCAGAGCAACCTTTATGCATGACTTCAAATTTCTAACTTGATGGGGGCATCCTGCTGGGATAAA…
DPG0122	#PDK_30s6550949g013_locus_tag_PDK_30s6550949L013_product_myosin_strand_+	55.42	47.62	GTCTCTTTTGGATGAGGAGTC	54.76	42.86	CTGCATAATGACTGACACTGA	137	GA	5	ATGAATGTCGTCCATATTAAGAAAGATGATCAAGATGCTGTATTCGCAATACTTGGTGCTGTTTTATGGTTGGGCAATGTCTCTTTTACTGTGATTGATAATGAAAATCATGTTGAAATTGTGGAGGATGAAGCTGCACTTACTGTTGCTAAGCTTATTGGATGTGATATTGGGAGTCTAAAGTTAGCCTTATCGACTCGAACCATGAGAGTTGGCAGTGATACTATTGTTCAGCAGCTCACTCTATCTCAGGCAACTGACACAAGAGATGCATTAGCAAAGTCGCTGTATGCTAGCCTGTTTGAGTGGCTGGTAGAACAAATAAATAAATCTTTGGAAGTAGGAAAGCTACGGACAGGCAGATCCATCAGCATTTTGGATATCTATGGCTTTGAATCT…
DPG0123	#PDK_30s6550949g013_locus_tag_PDK_30s6550949L013_product_myosin_strand_+	55.77	47.62	CATGAGAGTTGGCAGTGATAC	55.49	47.62	CTGTCCGTAGCTTTCCTACTT	155	AAAT	3	ATGAATGTCGTCCATATTAAGAAAGATGATCAAGATGCTGTATTCGCAATACTTGGTGCTGTTTTATGGTTGGGCAATGTCTCTTTTACTGTGATTGATAATGAAAATCATGTTGAAATTGTGGAGGATGAAGCTGCACTTACTGTTGCTAAGCTTATTGGATGTGATATTGGGAGTCTAAAGTTAGCCTTATCGACTCGAACCATGAGAGTTGGCAGTGATACTATTGTTCAGCAGCTCACTCTATCTCAGGCAACTGACACAAGAGATGCATTAGCAAAGTCGCTGTATGCTAGCCTGTTTGAGTGGCTGGTAGAACAAATAAATAAATCTTTGGAAGTAGGAAAGCTACGGACAGGCAGATCCATCAGCATTTTGGATATCTATGGCTTTGAATCT…
DPG0124	#PDK_30s6550949g019_locus_tag_PDK_30s6550949L019_product_protein_arginine_n_strand_+	55.78	42.86	TAGGGTTTGTTCGTATTACCC	55.8	42.86	ACGATCCTTGATCATCTCTTC	169	TCT	5	ATGATGTACGGGGATTCGGGTTTCCGCAACGGCTACTCGCAGTACGGGGCGCGGGGGGAGCCGCGGTACCGGAGGGGGAGAAGAGGGCCAGGGGACTTGCGAGGAGGGCGCGGACCGTTTAGGGTTTGTTCGTATTACCCCTCTTCTTCTTCTTCTGCCTCGACTCCTTCTTATGCGCAGCCGCTAGAGGGCGATAGGGCTTCGTCTCCGCGGTGGTTGGAGTTCGATCGGGCCTACTTTCAATCTTACTCCCATGTCGGCATCCATGAAGAGATGATCAAGGATCGTTTGCGGACTGATACTTATCGGGCTGCTATCATGCGACATCAACATTTCATTGCAGGCAAGGTTGTCATGGATGTTGGCTGTGGAACGGGAATTCTCTCTATATTTTGTGCT…
DPG0125	#PDK_30s6550948g005_locus_tag_PDK_30s6550948L005_product_protein_kinase_domain_containing_expressed_strand_	55.91	47.62	TAGTACTGGGGGTCCATGTAT	55.24	45	CATCATACACCGAGACATCA	207	TCG	4	TCAGGTTTTTGATAAATCAAGTAGACTTCGCAGAACCGTGGATGATGGCGTGGCGCACGCTGCCACAGCCCGCTCGAGCCCGGCTACAATCTCTGTCATCTTGGGCCGGTCCCTGCCAGCTGGGCTCACACAGTCAACCGCCAAGAAGCCCACGAACGCCACCGCCTCGATCTCGCTCGGCGTCCGCCGGTCCATCACGCGGTGGATGTCATCCGCCTCGATGATGGGTACAGCGTACTCCACGACGTTCCTCGGTGTGCCGCTCTCATCGTTCCGGTGTATCGCTCTATGCCCGGTCAACAACTCTAACAAGACGACTCCAAAGCTGTAGACGTCGCTCTTCGCGGTCAGGTTCTGGAGCCGGTAGTACTGGGGGTCCATGTATCCGACGGTACCCGC…
DPG0126	#PDK_30s818991g008_locus_tag_PDK_30s818991L008_product_atp_binding_protein_strand_+	55.72	42.86	TTACATGAGAAGCATGAGAGC	54.9	40	AATGCATATGATCACCTTCC	151	GTCA,GTCA	3,3	ATGGCCCCGCCCTCTCCACTGTGGGCTGGCTTGAATCCAAGGCCTCTCGCGCGCTCCCCAAGTGTGGTGGAAAGGAGAGGTAGGAGCGGAGGTTCCAATGCCCCACCCCTGGGGAGTCTGGAGCTCTTGGAGATTCCTGGAGTTGGGCCTCGAAATCTTAGGAAGCTGGTGGATAAAGGTTTTCAACGCGTGGCCGAGCTCAAACAACTCTACAGGGATAAGTTCTTTGGGAAGTCTAGCCAGAAGATGGTTGAATATTTACAGAGCTCAGTAGGAATTATTCACAAGAACCATGCGGAGAGTATAACCTCCTTCATCAAAGAAAGTGTGGATGAAGAGTTGAAAGAGGAAACTGCAGAATCTGATGTCATGCCTACACAAAGGAAACGACTCACCTTT…
DPG0127	#PDK_30s818991g011_locus_tag_PDK_30s818991L011_product_partial_gene_no_protein_identified_strand_+	55.14	61.11	ACTCCTCCTCCTCCTCCT	56.43	42.86	ATACGTCATGCCAGAAGAAGT	149	ACC	7	ATGGCCAAACTCCTCCTCCTCCTCCTCCTCCTGACCACCACCACCACCACCACCTTGTTGGCCGAACAACCGTATAGCTTCATCCAAAGCCAAAAAACAGCCCCAAAACCCCGCCACGAGAAGCTCACCCACCTGCACTTCTTCTGGCATGACGTATTAAACGGCTGCAACAACGAGCACNCAAGCAGCTCCTTCGGCCTGGTGAACGTGATCGACGACCCGCTGACGGAAGGCCCAGAGATGGCATCCAAGCTCGTCGGCCGGGCGCAGGGACTCTACGCGTCGGCCGCGCAGGAGGGTTTAGGCCTGCTGATGGCCATGAACTTCGCTTTCATGGATGGCAAGTACAACGGCAGCACGATCACCATTCTCGGCCGCAACGAGGTGTTCACGGCGGTG…
DPG0128	#PDK_30s818991g016_locus_tag_PDK_30s818991L016_product_similar_to_predicted_protein_strand_	55.34	42.86	TGTCATCATCGTCTTCTTCTC	54.97	42.86	AGAGTTTCTACCTCGCTTGAT	182	TCA	4	TCAGTACATAAGTGCATCGTACCATACCAAACCAAACCGATAAGGTACCGATACAGCATCCGGGACTGAGATTGCGGACCTTGGCCCCAAGTGCCAATCAGCCCAATTCAGGCTCTCTATCCCACTGCCGAGGCCTTCAGCAAGCCCTGACAATAAGTCCAAGGAGCAGACAATGAATTCTTTATCATATTGGACACCAGCCACAACATGATTAACCTTTGCCAGTTGTTGTATCTGGATAAGATTGATGCACCTCTGAAAAACTGGTTCAGCAAACTGAGAAAATCCTGGTCCCAAAGCCTGTGCTATAGAAGTAAAGCACTCGAGCAATGGAAATAGATCTTTGTCACTATTTGAAAGTTGCTGCCACTTTGAGATTAATGGAGGCATCAAAATATC…
DPG0129	#PDK_30s655081g009_locus_tag_PDK_30s655081L009_product_partial_gene_no_protein_identified_strand_+	55.9	42.86	GAAGTTCTCAATGCCCTATGT	55.81	40	TTCTCTTCTGGCAATGTGAT	157	GCT	4	ATGGTGAGAAACTCCCAAGGAGAAGCTCCTAAGCTCTCATGGCGACAAGCTCGAATGGAATCGAGGATGGAGGAGACTGGAAAGATGCAGAGCCACCTGACGTCAGCTGCGGCTTTTGTGGAAGGGGGCGTCCAAGATGCTTGCGACGACGCTTGCAGCATCTGTCTTGAAGCCTTCTGCGAGAGTGATCCTTCAACAGTGCCAGAGAAGTTCTCAATGCCCTATGTGTTGGCAACCTATCAGTTTGAAGGATCCCACCAGTTACCCGTAGGTGGAAATGATGCTGAGCTGGAAGATCGCATAATGCAGCACTTAGCTGCTGCTGCTGCAATGGGCAGAGCACATCACATTGCCAGAAGAGAAGGGCAGCGGGGTAGGTCAGGAGCTCATGGCCGCCCA…
DPG0130	#PDK_30s655081g010_locus_tag_PDK_30s655081L010_product_sucrose_phosphate_phosphatase_strand_	55.71	42.86	ACCACATCCTTTGATCTCTTC	56.08	47.62	ATAAGTGGGAGCTCTCTGATG	150	ATCC	3	TTAGAAGAACCACATCCTTTGATCTCTTCCTGCATATCCATCCATCCAGGTTTGATGAATATGTACCAAAGCAAACCCTTGTGGGGTCTCAGGCTTCGAGTTCAGCAGAACAGTAGTCAGACAACATTGCCGCCCTTCATCAGAGAGCTCCCACTTATCAAATTTGACTAGCCAAGCATCTGAACCAATCTGGGAAGACGAAACTCTATCCACCCACACTCTGAACTGTTTTCCTTGTTTATCACCATAGCAGGGTGCAAATGCATCGATGCACTCATGAAGAGAATGCTCAACTCCAGAGGGATGGACAATTATCCCGCTTGGGTGACTGATATTTTTCATATTCTGAATGGTAAGTTCATGGTTTTCAACTTCAGCTCGACGCCATCTTTCATACAA…
DPG0131	#PDK_30s655081g011_locus_tag_PDK_30s655081L011_product_similar_to_predicted_protein_strand_	55.22	42.86	ATATGGCCTGTAAACACACTG	54.03	42.86	AGATGTTTAGCACTCGAGAAG	132	GA	5	TCACTTTTCGCTGTCTCCTCCATTCTCCCTTCTCGGGATCTCCCTCCAAATCCTGCCTGTGACTCTCAGCTTCAACTCCTTCCGATTGCCACCTGAGAAGTAGAGAGCCAGGCTCCTCTGAACTATGAGGCCATCGTTGCTGTCACGGACTGTCCTGTGGTGGGTCCGGATGCTCTGAGGCACTCCCTGCCATGCCAGCTTCCTTCCACTACCACCAACCTCAAGGCAATACCCAAACATCCTTGCTTCAGATTCCTCGCCTATGAAACGGAGGAAGGCCATGTAAACTGGCTCGCATCCTAACAGAAATGCTTCAAAATGCAGACAGAAATAGTGGCCGAAGCAGCTGAAAAGTGTTAGCGTCCATGATACATTGTCCACCGAACATGGGTCCTGCTT…
DPG0132	#PDK_30s699271g011_locus_tag_PDK_30s699271L011_product_similar_to_predicted_protein_strand_+	55.67	42.86	CAGAAAGAAAACCAGGAGAAC	54.74	42.86	CCCTTCACTTTCTTCTTATCC	197	AGA	4	ATGGTTTTATCCAACAAGAAGCTCAAGGCGAAGTTCCGATCCCTCCTCGCGGAATCCCTCGCCGCACCCAAAGACTCCGCGAGCGGCGACGTTAATGAGCAGCTCGAGAGCGTCAAAGAGATCCTGGGATCCCGGAAGAAGCCCAGGCCGTCGTCTAAGAGGGGGAAGAGAAGAAAGAAGCCCAAGGACTCGGAGCCCGTCGAGGAAAGCGGAGACGCCCAGAAAGAAAACCAGGAGAACGATGAGTCGATCGGCTTGAAGGAGGAGAAGCAGCAGAAGAAGAAGAGTGGAAAGAGGAAGAGGGAAGGCGACGGAGCCAACGAAGCAACAGAAAACGAGCAGCAGCAGCAGCAGCAGCAGCAGAAGCAGAAGAAGAAGCAAAAAAAGAAGAAAAAGGAT…
DPG0133	#PDK_30s699271g011_locus_tag_PDK_30s699271L011_product_similar_to_predicted_protein_strand_+	54.89	42.86	AGAAGAGTGGAAAGAGGAAGA	55.01	42.86	ACAGAAGTCTCATTTCCCTTC	199	AGC	8	ATGGTTTTATCCAACAAGAAGCTCAAGGCGAAGTTCCGATCCCTCCTCGCGGAATCCCTCGCCGCACCCAAAGACTCCGCGAGCGGCGACGTTAATGAGCAGCTCGAGAGCGTCAAAGAGATCCTGGGATCCCGGAAGAAGCCCAGGCCGTCGTCTAAGAGGGGGAAGAGAAGAAAGAAGCCCAAGGACTCGGAGCCCGTCGAGGAAAGCGGAGACGCCCAGAAAGAAAACCAGGAGAACGATGAGTCGATCGGCTTGAAGGAGGAGAAGCAGCAGAAGAAGAAGAGTGGAAAGAGGAAGAGGGAAGGCGACGGAGCCAACGAAGCAACAGAAAACGAGCAGCAGCAGCAGCAGCAGCAGCAGAAGCAGAAGAAGAAGCAAAAAAAGAAGAAAAAGGAT…
DPG0134	#PDK_30s699271g016_locus_tag_PDK_30s699271L016_product_partial_gene_no_protein_identified_strand_+	55.53	44.44	GAGCAACGACCAAATCAA	55.09	47.37	CAGCTTTGTGTCCTGCTTA	150	CGT	4	ATGGACAAGGAGGAGGAAGGAAGCGGATACGACGAGGGCCGCGAGACGTGCAATTACCCAAGCTCCGGCAGCGGCAAGGAATCGCTGGATTCTTCTCCGAGCGACTACCGCCTGGCGGCGAGCAAGCAGATGGTGGGGATCTTCCTGTGCGTGTGGGTCCGGGCGGGGCTCATGCCGCACGTGTCCAGCCTCAAAGTCTCCTGCGTGGGGAGGGGAATTATGGGCTACTTGGGAAATAAGGGATCGATTTCGATCAGCATGACTCTTGAGAGGACCACGTTCTGTTTCGTGTGCACGCATCTTGCATCTGGAGAGAAGGACGGTGATGAGGTGCGAAGGAACTCGGATGTCATGGAGATTCTCAAGAGGACTAGATTCCCGCAATCTAATAGATTTTTT…
DPG0135	#PDK_30s680061g005_locus_tag_PDK_30s680061L005_product_zinc_finger_(ccch_type)_rna_binding_motif_andserine_arginine_rich_2_strand_	54.8	42.86	CTCTTCGATAAGCTTCTTCCT	54.56	52.63	AGCTGAGGATCCGACTAAG	167	CCT	8	TCACTGAATGTGTGTGCGGCTTCTTGAATGCTTCTTGTAGGCACTCCTATTCAACTCTGCCCTATCAGAATCCGAATTACTAATTTCTCCATCACATTTTCTGCACGCATCTTTCCCCGGGTGATGTTTTCTCTTTCTACCACTTCTACTATATTGCCTATAAGATCGACTGCTATTACTTGGTAAGGTGTCATCAGCACCTTTCTGATCAGAATTTTTATCTGTGGATTTCCAATCATTAGCAGAATCATTAAAAGAATCTCTCTGACTTCCAGTCCTCTGTTTTCTAAATTTACTATTCTCATCATCACTTTCATAATTATAGGATTTATGACTTTTATGATGTTGGGAGTTATATCGATCACATTCTCTTTTTTCACTCAGGCGATATTCTTTCTT…
DPG0136	#PDK_30s680061g007_locus_tag_PDK_30s680061L007_product_rr1__corn_typea_response_regulator_strand_	54.28	42.86	CTTCTTTCCACTATCAACAGC	53.66	44.44	GGGATAACGGCAAAGTTA	167	CTC	9	TTATGCCACTGCCACACCAGCAAGGTGCGGTCTCCTCTCCGAACCACTGTTCTCACCCATTAGGTCTAGTGGCATCTTTCTCTTGGTGCCTGCTTTGGATGCCAGTGCCATTGATGTTGCATAGCTTCTCAACTTCTGCACATCTTTTGTTTGAAGAGGCTTTAGGATGAAATCGTCAGCTCCGATGGCTCGGCATCTGTTGATTCTCTGTGGCTCATTTTCTGATGACATTATGACCACAGGAATAGATTTTGGGCAGCTCTGCTCCTTAACAGCCTTTAGGAGGTCATAACCGGTCATTTCTGGCATACAGTAGTCAGTGAGGATTATGTCAATCTTCTTGTCATTCACAGTTGGAGACTCGGCCTTCCCTTCATTTAATCCAAGAATTTCCATTGC…
DPG0137	#PDK_30s680061g015_locus_tag_PDK_30s680061L015_product_protein_phosphatase_methylesterase_1_strand_+	56.82	42.86	ATTATACTTGTTGGCCACAGC	54.82	40	GATTTGACAGGATTTTCTGC	154	TTG	4	ATGGCAGCCCGCTATGGGCAGGTGGGCCCTGAGGCATCGGCACGAGGGTGGAGATGTTCCTTGCTATGGCGAGAGATTGTGAGGTACCTGCGTACTACTTTGATGCACACTAGATGGCTGATTGGCGATGAACGTAGTATTGATGTGGTTGGGGACTCGTGGGTAGATGCCCTCCCCTTGCTGCATTGGCCGACTATGGATCCTCCACCCTCGGGTTTCCTCAAGGTCAACTTCGATGGGTCTGTCTTGGATGGAGGTTCCTCGTACCCCGTTTTCTCTTCCCATTCTTCCCCCGGCGAGTCTCGCCGAAGCATTCTTCTCTTCAGAAGCACCGGCATCGAAGAACCCGGCGTCTTCCGCAGAAAGAACGAAAGACCTTGGCGTCGAACCCCCAAGAAA…
DPG0138	#PDK_30s65509650g001_locus_tag_PDK_30s65509650L001_product_partial_gene_no_protein_identified_strand_	54.86	47.62	GTACGTCCTCCATATCTTCCT	55.55	42.86	GGAGTTGGAACAAGTTAAAGG	164	TCCT	5	TTATGCCCGATTCTCGACTAGCGCGCATCCATGGCTTTGGCCTTCATTGTGGGGAGGCAGCCTTGATGAGGTGGAAGGGCCCATGAGGTTGACGTTCATCATGAAGTGGACCTCCTCTAGCTCCTTAGGAACACCCATGCCCTGGTTGCAGACGAGCACGTTGATGGGTTCGGCCTTCTTGAGCATGCAAGCTACGACAATGGGGTCACAGACGTTGGTGTCGATGTAGTGGCGAGACAGATGGAGGCAAGACATCCTAGAGGTGAAGGGGGTTACAAGCAAGGATGGAGACTTGGGTGCTTTCGATGATGATGTCGTGGCGGGCAAGGGTAGGGCTAATGCCACTGGACCCACTAGTGATTGCCAGGAAGAGGATCTGTGGGCCCCCCTCGGACTCGC…
DPG0139	#PDK_30s65509650g013_locus_tag_PDK_30s65509650L013_product_partial_gene_no_protein_identified_strand_+	54.43	42.86	GCTAATGTTATTGCTGAGGAG	56.08	52.63	CTAGTTTCGTGTCCGCTTC	211	GAG	6	ATGGAAGAAGAACTGAAGGATAAAGTAAAGGATTTGGCACCTCCGGTGCTGGAGAAGGCTGCTGGAGTAGATGCAGCCGAAGCAGTCGCAGCAGAAGAAGCTGCATGGACGAAGCCAAAGGAAGGCTGGGAAGCCGATAAACCAGATGGTGTCGATGACAAGGCAGAGGTCGTGGCTGGTGCGGGTGCTGATAAAGGGGTAGCGGTTGGTGGTGCAGAGCCCTTGGAGAAAGACAAGCCGCTTCCGAAAGAGAACGAAGGGGTTGAAGAGGAGGAAGATGAAGAAGAGACGGCGGAGGCGGAGGAAGATGATGGGAACAAGGAAGGGAAGGACGGGGCTAATGTTATTGCTGAGGAGGAAGAGGGAGCGAAGGAAGGGAAGGATGGAGTGGTTGCTGTC…
DPG0140	#PDK_30s65509650g013_locus_tag_PDK_30s65509650L013_product_partial_gene_no_protein_identified_strand_+	55.19	42.11	AAGGAAAATCCCTGGTTCT	54.68	55	GTAGAGCGAGCGAGATAGAG	170	GAG	4	ATGGAAGAAGAACTGAAGGATAAAGTAAAGGATTTGGCACCTCCGGTGCTGGAGAAGGCTGCTGGAGTAGATGCAGCCGAAGCAGTCGCAGCAGAAGAAGCTGCATGGACGAAGCCAAAGGAAGGCTGGGAAGCCGATAAACCAGATGGTGTCGATGACAAGGCAGAGGTCGTGGCTGGTGCGGGTGCTGATAAAGGGGTAGCGGTTGGTGGTGCAGAGCCCTTGGAGAAAGACAAGCCGCTTCCGAAAGAGAACGAAGGGGTTGAAGAGGAGGAAGATGAAGAAGAGACGGCGGAGGCGGAGGAAGATGATGGGAACAAGGAAGGGAAGGACGGGGCTAATGTTATTGCTGAGGAGGAAGAGGGAGCGAAGGAAGGGAAGGATGGAGTGGTTGCTGTC…
DPG0141	#PDK_30s65509650g024_locus_tag_PDK_30s65509650L024_product_rna_binding_motif_xlinked_2_strand_	55.94	42.86	TCTATGTGATCTCCTGCGATA	54.89	45	GAGAAGCACATTGAAAGGTC	153	TTC	4	CTATCTATGTGATCTCCTGCGATATTCTTCTTCTTCTTTCCTTACGCAATAACGGGAGGATGAATCTCTGTCAGGCTTCGGCCATCTGCCACTTCCTCGTCTGTATGGATCATCTTCTTGATTTGGTTCTAATTTGGACCTTTCAATGTGCTTCTCCCATCTTCGCAATCCAGTATCATCTTCCGATTTTCTTTCATCCCTTAGTCTCCCTCCAGATTTCTCACTTCCCCGTCTTTCCAGATTTTTCAGAGTCAAGTCACTTTGTTTTCGCAGGTCATAGCTGTACTCTTCAAAGGCATCTGATCTCAAAGAGTGGTGGCCATCTTTATCTCTTGATTTAGATTTCGACTCGCCCCCTATTACTCTACCCTGCTGAGTCTGGTCTGGGGCACCATGCAA…
DPG0142	#PDK_30s65509650g026_locus_tag_PDK_30s65509650L026_product_partial_gene_no_protein_identified_strand_	55.26	45	TCCCAGGTTTAGACCCTAAT	55.35	50	CGTCATGAAGGACAAGGA	131	GAG	4	TCATCTGGCGAGCAGTGCCCCAGCACCAGCAGAGGAGGATCTGCCCCCTTTCTCGCTGCTGAGATCATCTTCAAGCTCACCACCGTTCAAACATATCATATGGTTATCCACACTTTGCTCGGAACTAGCATTGCTGCTCGTGGCAAGAGGAGAGTCGGAAATACTAACTGATTTGCTTCTTGAGGGCCCAGACCTCACGCTATACATGGAGGATGCTGGAACCTTGGTCATCAGCGGCCGTAAACTGTTTGGGATGCTCCGCCTTATATCCATATGCCTCAGAGCCATATCTAGTGATTTTTTTGACAGTGTTCTTCCAAAGCCAGTGCTATCCGGTTGCAGTGATGGCTTCCCAGGGAGGTTATTATGAGTTGATCGTTGGTCGTCTTGCTTTGGGGG…
DPG0143	#PDK_30s65509650g027_locus_tag_PDK_30s65509650L027_product_acting_on_ester_bonds_strand_+	54.42	47.62	TCCCTCTTCTTCTTCTACCTC	55.34	52.63	GGAGGACTTGTTGGTGAAC	165	AAG	4	ATGGCTTCCCTCTTCTTCTTCTACCTCCTGGCGTCGGCCCACTGCCTGGACTCGATCTGGCGCAAGAAGAAGAAGCACGAGATCAAGGGGCCCATCAAGACGGTGGTGGTGCTGGTGATGGAGAACCGCTCCTTCGACCACATGCTCGGCTGGTTCACCAACAAGTCCTCCCGCCCCGACATCGACGGCCTCACCGGCCGCGAGTCCAACCGCCTCAACGCCTCCGACCCGGACTCCCCGGAGATCTTCGTCTCGGACGACGCCGACCTCATCCACGGGTTCCCCCAGAAGACCATCTTCGACTCCCTGGACGAGGACGGCCTCTCCTTCGGCATCTACTACCAGAACATCCCGGCCACCCTCTTCTTCAAGAGCCTCCGCAAGCTCAAGCACCTGCTC…
DPG0144	#PDK_30s740551g008_locus_tag_PDK_30s740551L008_product_partial_gene_no_protein_identified_strand_+	55.08	45	GAACGGAGAAGAGGAAAGAT	54.32	47.62	GTCTTCTGTAAGACAGCGTTC	177	GAG	9	ATGGGGATGGGGAAGGGGTTCCACCGGTCGGCACCGGTGAACGTGCCGGCGTGGCCGACTTGGAGAAGGGGAAGGAGGGTGGAGGCGGAGAACGGAGAAGAGGAAAGATTGGAAGAGGAGGAGGAGGAGGAGGAGGAGGAGATGGTGCCGCCGCACGTGATCGTGGCGAGGTCGCACGTGATGACGTTCTCGGTGTTCGAGGGCGTAGGGCGGACCCTCAAAGGGAGGGATCTCCGGCGGGTGCGGAACGCTGTCTTACAGAAGACGGGCTTCCTCTGA
DPG0145	#PDK_30s740551g022_locus_tag_PDK_30s740551L022_product_partial_gene_no_protein_identified_strand_+	54.97	50	CCAGACCACCTACAACTGAT	55.02	47.62	CTGAACTGGCACTGATATAGG	107	CCG	4	ATGGAGAAGAAGGAAACAACCACTTCCAGCCACAAAGGCATGTGCGAGAAGGTCTTCGATGCCTTCAACCCTGGTTCCCGACCACATCGCCGCCTCGCTCTCCACGGTCAAGAACCCGAAGCCACCACCAATCCTTCGCCAAACCACTCTTTGGGCTCGGGCATAAAAGAACCGAGCCCTCAGAAGAAACCCAGACCACCTACAACTGATCAGAAGAAACCATCAGAGGCTATTGCTCCCAAGTCTGCACTAAAGCCAACGACTCCGCCGCCGCCGCCTATATCAGTGCCAGTTCAGAAGGCCTCCGACAAGGCGGTGCCGACCCCAGCAGCACGAAAGGCAGCGACAATACCGCAACCAGCACCACCAAAGGCAGCGGCTACGGCAGCAGATGAAGGG…
DPG0146	#PDK_30s703451g002_locus_tag_PDK_30s703451L002_product_partial_gene_no_protein_identified_strand_	54.96	47.62	TACCTCCTCGTCAGTGATAGA	55.53	42.86	CTATGATTGGATGTCTTGTGG	164	CATATC	3	TCACCGCTGACCATCGTCGGCCACTGTCTCAATGAAAGTGCCCACCCACGGGTCCATCACATCAATGCTCTGTCCGTCGCTGATTAGCCACATGGAGTGCGCCAGGGCCAAAGGTAAGTATCCCCCAATCTCTCGCCACATAAAGAACCTCCGGCCACCCCTCGCCTGCCCCCCAAACCCTGCTCGGCCATATCTAGTCGTCATGATCTGACTCCAAAATCCATGCGGCTCCAATACGAACTGCACTGCCCGCCGTTCCAGGAGTGCCTCACGCTTCTCCACCAGTGATGGCACCCTAATCAGCGTCAATCTACCCATCATGGAAAGTGATGATGCCCTCCATCCCTCTAGCCTGCTCCGCACCATGTCCACTAGGGTAGAACACTCCACCCACAACCT…
DPG0147	#PDK_30s703451g005_locus_tag_PDK_30s703451L005_product_coiledcoil_domain_containing_130_strand_	54.8	40	ACCTTTTAAGGCTTCCGTAT	55.76	42.86	CATATCAAGGCACTTTGTGTC	159	CGGATC	3	CTATCTGCGGTGGACTGAAGCCACCGATATTCCATTTTGTCCACTCACAGATCTTTGACTGGGCTGCCGTGCTGATGGCTTGACCCTACCTGTCAATAAAGCAGATGCAGCGGCCGCTTTTATTCTCCTCCTTTTTGACTCAAGTTCTAAACGTTTATTCCCCGATGCAGAGCTTGATGACTCCGGAAAAATGGAGGAAGCCTTAATTGCTGCCCGCTTCTCCCTCCTGTTCCTTTCAAACTTTGAAGAGAATCTCACAGCAGCTGCACCTGCTAAATCTTCTTCTGATGGGGGAAGAAGTCGTATTCCAAGGCCAAGCTTTCTTGCACGTTCCTCTTCTTCACCTACCCTTTTCTTGTGACTTCTGAGACGAGCTCGGAGAGCTCTGTTAAGGTTATA…
DPG0148	#PDK_30s703451g013_locus_tag_PDK_30s703451L013_product_partial_gene_no_protein_identified_strand_+	58.61	55.56	ACCCAACCACCACACCTT	55.73	52.63	GTTTGGCGTAGAACCTGAC	149	GCC	4	ATGCTCGAGCACGGGACTCCACCCAACCACCACACCTTCCCCTCCCTCCTCAAGGCCGCCGCCGCCTTCTCCTTCTTCACCGGCCGCGCCATCCACGCGCAAGCCATCCGCCGCGGCCTCCTTCTCGACGACTTCGTCAACTGCTCCATCGTCAGGTTCTACGCCAAACTCGGCCACCTCTCGGAGGCCCGCAACACGTTCGACGAAATCCCTCAACCAGACTTGGCGTCCTGCAACGCGATGCTCGACGCCCTCTGCCTGAACGGCGACCTGGAGTCCGCTTCCCATTTATTCGAATGCATGATTGTTAAAGATGTTATCTCCTGGACCAGCCTCATCAACGGGTTCGCTAGAAATGGAAATTTCCGAGGGGCGATTGAGTTGCTCAGAAGACTGATG…
DPG0149	#PDK_30s722171g016_locus_tag_PDK_30s722171L016_product_partial_gene_no_protein_identified_strand_	54.99	47.37	CGAAGACATTGTGGAACAG	54.97	50	CATACCCACAGAAGACCACT	176	GGT	5	TCATTGAGAACCCACTGGCTCATACAGTCTGCTCTGTGAGCTGCATATGGAGCTAAATCCCGGCATCTTCCTGATAACCATCTCTCTCATCACTTTCCTCACACCAACTACATCATCCCATCGCCTATCCGATGCATACGCATCAGAGAGAAGTAGATACCCACATGAATCATGAGGTGCAATCTTCATAATTTGAGCTGCCAATAGTTCTCCCAACTCTTTATGGCCATGAGTCCTGCATGCACCAAGCAATGCCCCCCATATACCGATATCAGGCTTCATGGGCATTATCCTTATAAATTCTACGGCGTCCTCCACTCTCCCCGCCCGACCATAAAGATCAACCATGCACCCATAATGCTTTATGTTCGGCACCATGCCGTAGGCCTTGCTCATGAG…
DPG0150	#PDK_30s722171g021_locus_tag_PDK_30s722171L021_product_poly_polymerase_strand_+	55.01	42.86	GTTTCTTGACTCTCTCCCAAT	54.35	42.86	CTGCACAAGCTAAATATACCC	152	TGT	4	ATGGCTTTATGGCTTGAGGAGGTCACATGTAGCATCAAGCTGCCCAAAGGAAAGGGAATTTATCTAGTGAGGCCTGCCATTCTGAACAATTGCTACGTTTCTACAAGTGCATCAATGATTAAAGATAGTTTTGACATGGATAAAGAAGGTGGCTTGGCAACGTCGCCTCCACAAGGACGTCGTTGCCAGCACAAGTGCAACAATTTTGGCATATGGTTCATATGGTCTGGGAACGGTACCGGTGTACCGTACTGTATCGGTCCGGTACCGGTACCGGTGGCACCACGCACCGTACCGTGCCGACACCATGATAGTGTGGCACTGGTTCATGGATGTGAATCTGATATCGATGCTTTATGTGTTGGTCCTTATTTTGCAACAATGGAAGAGGACTTTTTC…
DPG0151	#PDK_30s1116341g001_locus_tag_PDK_30s1116341L001_product_ringh2_finger_protein_atl2c_strand_	55	42.86	ACGTTACCGTTAGCCTTACTT	54.64	47.62	CTTAGACCTTCAGTACCACGA	155	GA	5	AGTCTCTACCAAAGCGTGGAACAAGACGGAGGGGTGATAGGTTTCGTCGCAGGAGGCGCGATTACTTCGACGAAGTAGACAGGCTCTGGAGTATGATAACAAGGTCGAAGGGTGGAGGTGTAGTTTTAGGTTAAGTGAGGGTGATAAGAGGGTTGGACTTTGTGACTTAAGGCTGTGACATTGGCCCGACCACGAAGAGAAGTAGAATCTAAGTAGTGAGCGTGGGGCTACGTTACCGTTAGCCTTACTTTCTCGGGCGGAACTTGTTAGAAGCCGCGGGCCGGATAGAAAGAAGCTAGCGTCGGTACAGAACCTTTGTCTCTTCGAGAGAGAGAACAAGTTTAACCGTGACGATGACCATAGTCGTGGTACTGAAGGTCTAAGGTGTGAGGATCTACC…
DPG0152	#PDK_30s1116341g014_locus_tag_PDK_30s1116341L014_product_rad23_damaged_dna_binding_strand_+	54.78	40	TCAAAGCCATCCTTTCTAAG	55.28	50	GTTGCTAGAAGCAGGATGAG	143	CAGCTC	4	ATGGCCGTGAAAAAGAATATTGAGGAGGTACAGGGAAAAGATAATTATCCATGGGGGCAGCAATTGTTGATTCACAATGGGAAGGTCTTGAAAGATGAGAGTACATTGGAAGAGAACAAAGTTAGTGAAGATGGATTTCTTGTTGTCATGCTTTCTAAGAAATTATTCAGTGCTCTAATTATGAACATACTACCAACAATTGGATCAAAGCCATCCTTTCTAAGGTTGGAAATGTCTATGCTTGTAGATTTATTTTTCATTAGTGTTAGTGATTCAAATATCTGTTCAAACAGCCTTCAGCTACAGCTCCAGCTCCAGCTCCAGCTCCTCATCCTGCTTCTAGCAACCCTCCTGCACAAGCTCCGGCCTCAACAAACCCTGCAACTAGCACCGAAAGAG…
DPG0153	#PDK_30s1133641g003_locus_tag_PDK_30s1133641L003_product_at5g03810_strand_	55	45	GAGTGTGGTCGATGAAATCT	56.11	47.37	CTGCAGGGTTCATCATCTT	117	GTT	4	TCAATAGCAAGAATGAATGGTTTGGCAGATGCTGATGCCATCTTTATTTATTGTTGCCTGCTGATCGATCATCGAGACCCCGATGAAAGTGTGACTCATACCCTGGTTAGATGCTGTTGCAATGCAACCCTGGAGAACCAGAAAGCATATTTGATACCCAAAATACTGTTGCTGTGATTCCGGTGGCATTGGCACATGTCCACGGCCACGCCGCGTTGCACAGAACGGAAGCCTCGATGGTCCCGGTCCCACAGCACGCCTTCCTTGTCTCAGAGAACCCTGAAGACTACATTTTCGTTTTACAGGCTTTTTCAAAAATTGTTGACTAATGTGGTCTTCTGCAGACTGTTTGCACCGAATCTCTGCTTTCTGAACGAAAGTACGGAATTTTTGAACGAG…
DPG0154	#PDK_30s1133641g011_locus_tag_PDK_30s1133641L011_product_glycinerich_rnabinding_strand_+	55.07	42.86	AGGAAAGAGGTTATGACAAGG	54.58	50	CCAGGTCTGTCCCTATAACTAC	142	GGT	4	ATGTCGCACAAGGAAGAGAATCGTATCTTTGTGGGAGGCCTGTCCTGGGAGACCGGGGAGCGGCAGCTGGAGCAGGAGTTTGGCCGCTTCGGCAAGGTTATCGAGGCCCAGGTCATGCTAGAGAGAGACACTGGCCGCCCCCGTGGATTTGGATTTGTGACATTTGCTGAACCACGCGCTGTGGAGGATTCCATCAGAGAGATGCATAACCAAGAGTTGGATGGTCGGGTCATTTCAGTGAACAAGGCTCAGCCTAAGATGAGTTCAGATGACACTGGCTATGGTTATGGTGGTGGGGGCTACTCATCAGGTGGCAGAGGGGGCTATCGTGGTGGTGGAGGTGATGCCCCCCCACCTGTAGGGCATGGCGACTGCTTCAAGTGTGGGCGTCCAGGACAC…
DPG0155	#PDK_30s1133641g014_locus_tag_PDK_30s1133641L014_product_cysteine_proteinase_strand_+	55.25	47.62	CAAACCACTCTTCTCTCTCCT	55.46	55.56	CTCGGAGGCGTATCTCTT	121	CTC	8	ATGGACCCCTCCTCATCCCTTCCCAAACCACTCTTCTCTCTCCTGCTCCTCCTCCTCCTCCTCCTCCTCTCTCCTCTCTCCTCCTCTTACTCCGATCTCTTCGAGTCCTGGTGCAAGGAGCACGGCAAGAGATACGCCTCCGAGGAGGTGAAGCTCGCCCGCTTCCGGGCTTTCGAGGACAACCGCGCCTTCGTCACCGAGCACAACGCCGCCGCCAATTCCTCCTACACCCTCGCCCTCAATGCCTTCGCCGATCTCAACCATCCCGAGTTCCGGGCCCTTCGCCTGGGGCTCAACCCCCGCCTCGCCGTGCCCTCGGTCAACCGGACGGCCTTTCGTGGATTTGTCGGTGATGTTCCTGACTCGATCGATTGGAGGAAGAAGGGGGCTGTCACCCAT…
DPG0156	#PDK_30s1095741g015_locus_tag_PDK_30s1095741L015_product_similar_to_predicted_protein_strand_	55.29	52.38	AGGAGACTAGGGTTCCTCTCT	54.45	45	CTTGCCTCTTTACCTCTTTG	150	GGGA	3	TCATGGTCCACCAAGTATTGCATTCTCGATGTCCTCTCTACTCAATGCATAGCTAAATCTCCTCTCCACATCCTTCTCAAGATCTCCAGGTCCACTCTTCAGGTACCTTATGTAGAGATCGGTGACATCGAGGGAGAGTTGGGCATGCCAGTTGTCCTTCTCCACGAACCACACCGCCCGGTCCTCGCGGCTCTGGTAGAACCCTAAGTTCTTCAGCCACGCCTCTATACAGGGGAGGCTGTGGGAGTAGAGCGGCTTCTTCCTGTCCGGGAGCTTCCTGAGCCACTCCTCCTCGGTGGGGGAGAGCTCCGCCGAGGCGTTCGAGGAGACTAGGGTTCCTCTCTTCCTCCTCCTAAGGGAGAGACCTAGAGTTTGGGGACGAGAAGGGTATTTCGAGAA…
DPG0157	#PDK_30s1197791g001_locus_tag_PDK_30s1197791L001_product_nucleolar_protein_expressed_strand_+	55.38	47.62	AGAGGAAGCATGAGGAAGTAG	55.23	42.86	CAGTCTGATGATCCCTTTGTA	144	GAA	6	ATGCTGGTGCTGTTCGAAACTCCAGCGGGCTTTGCCCTGTTCAAAGTATTAGATGAAGGGAAGCTCGACAGAGTTGAGGATTTGTGGAAGGAGTTTTCAACATCAGAATCAGCCAGAAAGGTAGTGAAGCTGAAAGCTTTCAGTAAATTCGAGAACACTTCAGAAGCTTTATCCACAGTAACCTTATTAATTGATGGTAAACCTAGCAAGGGCCTCCGCAAGTTTTTGCGTGCTCACTGTGAAGGTGAAACATTAGCTGTTGCCGATTCAAAACTTGGAAATGCAATTAAAGAAAAACTGAAAATAGACTGCCTTCACAACAGTGCTGTCATGGAGCTAATGAGGGGGCTAAGAAGCCAGCTTACAGAACTCATATCTGGGTTAGCGGTGCAAGACTTA…
DPG0158	#PDK_30s1197791g003_locus_tag_PDK_30s1197791L003_product_zinc_finger_strand_	55.58	42.86	ATAACCACTTCACCTTCATCC	55.25	42.86	AGAGTTGAAAGAAACCGAGAC	153	CAT	4	CTATAGGAAAGCAATCTCACCATATGATTCATAATTTGTGAGGAGATCCAAAACTAGATCATACACATTTGCAAGGACAAATTTGGCTCCAGGGAGGTTATCATTTAGTTCAGCAAGTAAATCCCTCAACCGGCCGTTGTATTGCAATGCTAATTGATTCGGTAAGCTAACACACTGTGCCTCCTTAATTCGATTGATTGTCTTCTGATAGGGAATGCAACCTATTGGTCCAACATTCGCCATTACAAATTTTCGAGCATCAAGAGAGTATAATCTCTGACCATTAATGGAGACAAACTTGTTCTTCTCCAAAATGGCCTTACGACTGGGGTATCTCTCACGGACATCCTTTGTGGAGATACCATTAATTTTAATCTTCTTTTCTGCAATAACCACTTC…
DPG0159	#PDK_30s1197791g005_locus_tag_PDK_30s1197791L005_product_similar_to_predicted_protein_strand_	55.83	42.86	TTCAGAACTCGAGTCTCCTTT	55.15	42.86	CAGCAGATGAAGGTATTGAAG	149	TCC	8	TCACTCCTCATCAGTGCCCGAGCCTTCAGAACTCGAGTCTCCTTTGGCAACACCATTAGCCAATTTGCTCTTCTTATCCTTCCCATCATCCTCATCATCGCTGTACTCGCTCTCGTAATCGTCATAGTCCTCCTCCTCCTCCTCCTCCTCCTCTTCAATACCTTCATCTGCTGGCCCTTCCTCTGCCACATGGCCCCTAGTTCCTGCCCGGCTTCTCTTCAGAACTTTTAGCTTTACATTCGTCTTCCTATCACAACCTATCCATGAATCACACAAACAATAAGAGCTCAGATTATAGTTCCCTTCTGCAGGTGCCTGAAACTTGCCCATAATCAGCCTCGACCCATTCTTCACCTTCTCAACAGCTTCCCTCACAGCAGTGCTTATTTCTTTCACACC…
DPG0160	#PDK_30s1197791g013_locus_tag_PDK_30s1197791L013_product_similar_to_predicted_protein_strand_	55.41	47.62	ATCGAGCTAGACGGACTAAAC	55.34	47.62	TATGTAGTCAAGGAGGGGACT	141	TA	5	TCAAACACACCGAGGCAGTCTTTGCAACTCTAAGCCTAAATTTAAAGCAGCCTCTGCAACACCATGAATACTGGAGCTCTTGAGTTTCAAGACAATAGCTTCCATTCGCATGACTGCTGGAATAGATATTGACAGAATCATTGCCTGAGACAGGTATTGTCTACAAGAAAAGGCAAGACCGTACAGAAGACGCAGCAACTGCAAGACAGAGGAATCATAGTGCAATGATTCCAGAAGACTGCAGATTTTGGGAAGGTTTGTTAAAAGGCCCATTGTGGCTTCTCTAGGGGATGCCTTGAGTAGCAAAACCACGCACTCTGATGCCAAATCCATAATTTGTGCATCAGAATTCGCAATTAAATCTAGAAACACACCAATGTTGCTAGCAAAGTCACTGAC…
DPG0161	#PDK_30s889901g004_locus_tag_PDK_30s889901L004_product_partial_gene_no_protein_identified_strand_+	55.02	47.37	GAAGGGTACTGGGTGAAAA	55.02	47.62	TGAGGTACTCTCAGCATCACT	152	TGCT	3	ATGAGATTATTCAAGAAAGGAAATAAGGTGGAGGTATTGAACAAGAGGGAGGTGCCATCAGGCTCTTGGTGGTGTGCTGAGATAATCTCCGGCAATGGGCAGAACTACTATGTTAAGTATGATAGTTATCCAGCAAACATGGGTGCAGCTGTGGAAAGAGTATCAAGAAAGGCCATTAGACCATGTCCACCGTTGGTGAAAAGCCCAAGTGATTGGGTGCCTGGAGACATTGCTGAGGTCTTGGACAATAGCTCGTGGAAGCTTTCAGAGGTTTTGAGGGTTGGTGGCGATGGTTACTTTTTTGTAAGGCTTCTTGGATCCTCGAGGGAGTTCAAAGTCCATGTATCTGACCTCAGGCTGCGACAATCTTGGCTAGATGGAAAATGGGTTGTGATTCAA…
DPG0162	#PDK_30s889901g008_locus_tag_PDK_30s889901L008_product_26s_proteasome_regulatory_particle_tripleaatpase_subunit6_strand_	54.72	42.86	CATAACTTTCACCACTTCACC	58.54	61.11	GAGAAGCAGGCGGTAAGG	159	CTC	4	CTACTTCCACAATTTTCTTAGTGACATATTCTTCTCAGTCTCTTTCTTCATGACCTTAGCAACTGCCATCTCAAAATCCTCCTGTGTTACATGAACTCTTCTCTCCCTGAGGGCAAACATGCCTGCTTCCGTGCACACAGCCTTGAGTTCTGCTCCAGATGCCCCATTCATCTTTTCTGCAATCTTTTTAAGATCAATACCCCTCATCAAGTTCATCTTTCTTGAATGAATTTTCAAGATATCCAAACGGGACTCTTCATTTGGGTTAGGGAACTCAATTTTTCTATCTATCCGACCAGGCCTGAGGAGCGCTTGATCCAAGATGTCTATCCGGTTTGTGGCCATCAGAACCTTGATCTTGTTTGATGCTTCAAATCCATCAAGCTGGTTGAGAAGCTC…
DPG0163	#PDK_30s889901g011_locus_tag_PDK_30s889901L011_product_soul_hemebinding_protein_strand_	55.76	42.86	TATAAAGCTCCATGTCTGCTG	55.06	45	AAGCAGTCAGCTTGAGAAAG	191	GCAA	3	TCAAAAGAGAAACCATACCATTATAAAGCTCCATGTCTGCTGAGGATCATTATAACGGGCAAGCAAGCAACCTTGTCGAGATTTAAGACCATCTTTGAGTAGCGCAGACCGCAGTTCTTTCTCCTTTTTTCGGACGAGTTCCTCGGTGGGGTTTCCACTAAATTTTGTTGCTGCCATTATGCCTCCATCCACCTTTCTCAAGCTGACTGCTTCCACGCTAGGGACTGGTAAATTGCTAAAGTCTTTGTTCATTGGTAAAACAATCTGGATGGATACTTCCGATAATTTGTCATCACGAGCCTGAGTAAAGACAGGGGTGGTCATGGGGATCTTCTCCATCGAGGAATTCTTCCCAAATATATACCCAGCAACATCTTTAAAGCCAGATGAACCTGAGAG…
DPG0164	#PDK_30s805141g012_locus_tag_PDK_30s805141L012_product_dead_box_rna_strand_	55.87	55	CAGTCCCACGCACTAGTTAC	54.5	47.62	GTGGAGGTGGTGAATACTATG	130	CCA	7	TCAGTCCCACGCACTAGTTACCCCCGGACCACCATAGCCACCCCCGTACCCTGAAGATGCACCCCCGTATCCCCCACCACCACCACCACCACCATATCCACCGCCCCCACCATAGTATTCACCACCTCCACCTCTGCTGTAGGAGGAATCCCTTCGAAAGTCCCGACCGCCAAAGCGAGCACCACCACCAGATCGACGGTTCCTACCACCACCACCATAGGAAGAACGAGCAGCATAGCGGGAGAGCCATGCAGGCACCTCCTGGTTTGCTTCCTGCATAAGCTCAGCCAACGGTCTTGCCAGATTTAAGTTATTGTCATTGAAGAAGGCAGTGGCCAGACCAGTGTTTCCAGCTCTCCCTGTCCTTCCAATACGATGCACGTAGTCATCAATGTCATT…
DPG0165	#PDK_30s805141g012_locus_tag_PDK_30s805141L012_product_dead_box_rna_strand_	54.5	47.62	CACCATAGTATTCACCACCTC	56.79	42.86	TATGCTGCTCGTTCTTCCTAT	130	ACC	4	TCAGTCCCACGCACTAGTTACCCCCGGACCACCATAGCCACCCCCGTACCCTGAAGATGCACCCCCGTATCCCCCACCACCACCACCACCACCATATCCACCGCCCCCACCATAGTATTCACCACCTCCACCTCTGCTGTAGGAGGAATCCCTTCGAAAGTCCCGACCGCCAAAGCGAGCACCACCACCAGATCGACGGTTCCTACCACCACCACCATAGGAAGAACGAGCAGCATAGCGGGAGAGCCATGCAGGCACCTCCTGGTTTGCTTCCTGCATAAGCTCAGCCAACGGTCTTGCCAGATTTAAGTTATTGTCATTGAAGAAGGCAGTGGCCAGACCAGTGTTTCCAGCTCTCCCTGTCCTTCCAATACGATGCACGTAGTCATCAATGTCATT…
DPG0166	#PDK_30s805141g013_locus_tag_PDK_30s805141L013_product_succinylCoAligase_alpha_subunit_strand_	54.53	45	CTTCAAGTGCCTCCAGTATT	54.96	47.62	GGAGTGACACCTAAGAAAGGT	151	GCA	4	CTATTCTACAAGTCCACGTTGTTTGAAAACATCAAGCATGGCAGCACCAATCTTGGCCGGGGATTCGACCACTGTTACATCTGCTTCTCTGAGGGTCTTGATTTTGTCCTGTGCAGTACCCTTTCCGCCTGACACAATTGCTCCAGCATGACCCATGCGACGGCCTGGTGGTGCTGTAAGTCCAGCAATAAATGCAACAATAGGCTTCTCAGTTCCACTTTCCTGTATTAAAACTGCAGCATCCTCTTCTGCAGTTCCTCCAATCTCCCCTATAAGAACGATACCTTCAGTTTGAGGATCTTCAAGGAACCTGGTTACACAATCAACAAAATTTGTCCCATTGAACGGGTCACCCCCAATACCTACACAAGTTGACTGTCCTAGACCGACAGCAGTTGT…
DPG0167	#PDK_30s767921g005_locus_tag_PDK_30s767921L005_product_receptor_protein_strand_+	54.92	42.86	TCCCTCCTTTAGCAAGAGTAT	54.06	50	CGGAACAGAAGAAGACCTAC	178	AGC	4	ATGCGGGCCTTGGCGAAGGGCCTGTTGGCGGACCGGGCCCTGGGCTGGACCGGCCCGGCCGACCCCTGCACTTGGACCGGGCTTTCCGGTCCCCTACCCTCCCTCGCCGGGCTCTCCTCCCTCCAGGCCCTCCTCCTCCACGGCAACAGCTTCTCCGGCGCCCCCCCGAAAGATTTCTTCTCCGGCCTCTCCTCCCTCCAGTCCGCCTACCTCGACGACAACCCCTTCGACCCCTGGCCCATCCCGGCCAACCTCAAGGATGCTGCTGCCCTCGTCAACTTCTCCGCCAACTCCGCCAACGTCTCCGGCGAGCTCCCGGACTTCCTCGCCACCGCCTTCCCCTCACTCGACCACCTCGCCCTCGCCTTCAATCTTCTTTCCGGCCCCGAGCTCTGGCTA…
DPG0168	#PDK_30s6550951g002_locus_tag_PDK_30s6550951L002_product_partial_gene_no_protein_identified_strand_	54.41	42.86	GTAAAACCACTCAGGATACGA	55.73	50	CTTCTGTGGAATGACTGGAG	148	CCT	4	TCAAATTTTTGGCATTGTAGGAGTAAATCTAGGTGGGTTTAGGGTAAGATTTAATTTCTTAAAAAATTGGAAAAATTTAAAACCAGTAGCAAGGTTCGCCATCTCGATACCGGACCCTATCATGTACACAAAAAAGAACACGACAGCGCGAGCAAAGATGAGATCAAAACTATGGTAAAACCACTCAGGATACGAAGGAAAGTCCTCGACATTAGCGAACCCGGCCGAGCTCAGGTACATAGTACGCCGCGCGATCAGCACCTTCTGCAGCCATTCCCCTCCTCCTCCTCCACCGCCGCCGCCTCCAGTCATTCCACAGAAGGGGTTGGCGGCGCAGGTTCTCACCAGCATCAGCATGTTCTCGAAGTCCCTCTTCCTCTTCTTGGAACCCGGCGACCC…
DPG0169	#PDK_30s6550951g008_locus_tag_PDK_30s6550951L008_product_partial_gene_no_protein_identified_strand_	55.29	40	TGGTTGTTGACATTGATCTG	55.6	52.63	GAGGCAAGCACAGAAGAGT	185	TTGG	3	CTACATTGGCATGCATTGGCTTTCTTTTGGCTGGCTGTTGGTATGCTTTGGCAACTCCTTTGGAACTTCCACTGCAGAGTTTGCTGTCTTAGTTCGGTTGGCATTTGGTTGTTGACATTGATCTGGCTGCTTGCTTGCCTTGGCGGTGGTTGCTTGCAGTTTTTTGCTGTTGCTGGCATTGGCCTGCAGTTGTGGTTGTCGGCGGTTTCTTGCTGTTGGCCAAGCTCTGGCTACTGCAGAGGCCTTTGGTTGGTTGGATTTGGCCATTGGCACTCTTCTGTGCTTGCCTCTTGCGCGCGGCTGGATATTTGGCTTGTCCTTTCCGGCCATTCGGTTTGCCTTGCGCTTGGCTCTTGTGGCCTGATGCTTGTCTCGGTTGCAGGGGCGCCCCAGCCGAAG…
DPG0170	#PDK_30s6550951g009_locus_tag_PDK_30s6550951L009_product_cell_division_protein_strand_+	54.91	42.86	CGTATCCTAGTGCTGAGAAAA	54.76	45	GACGACGAAGAAGAAGAAGA	172	TCC	9	ATGACAATAAAAGCTATTACGTATCCTAGTGCTGAGAAAATTATATTGCAGGACAGCGACTCCAAGGCCGGTGCCTCCCCCGAGAAGAAGAACACCGAGAGCAGCCCACCCACAAATAACAAAGGCATCAGCAAGCCCTCCAGTCCTCCTCCTCCTCCTCCTCCTCCTCCTTCTTCTTCTTCTTCGTCGTCGTCGTCACCGCGCCGGGAGAAGAAGCGGAAGGGCGGGTGGTGGAAGGGAGGGGGATGGCAGTGGCAGCCTATAATCCAGGCCCAGGAGATCGGGGTCCTCCTGCTGCAGCTGGGGATCGTGATGTTCGCCATGCGACTCGTGCCGTTCAGCGACTTCTTGAGCAAGATCAACAATGACCAGGTGCAGAAGGTGGAGGTTGATGGGGTT…
DPG0171	#PDK_30s6550951g009_locus_tag_PDK_30s6550951L009_product_cell_division_protein_strand_+	55.58	40	ATAACAAAGGCATCAGCAAG	55.78	52.63	GGATTATAGGCTGCCACTG	153	CTT,TCG	5,4	ATGACAATAAAAGCTATTACGTATCCTAGTGCTGAGAAAATTATATTGCAGGACAGCGACTCCAAGGCCGGTGCCTCCCCCGAGAAGAAGAACACCGAGAGCAGCCCACCCACAAATAACAAAGGCATCAGCAAGCCCTCCAGTCCTCCTCCTCCTCCTCCTCCTCCTCCTTCTTCTTCTTCTTCGTCGTCGTCGTCACCGCGCCGGGAGAAGAAGCGGAAGGGCGGGTGGTGGAAGGGAGGGGGATGGCAGTGGCAGCCTATAATCCAGGCCCAGGAGATCGGGGTCCTCCTGCTGCAGCTGGGGATCGTGATGTTCGCCATGCGACTCGTGCCGTTCAGCGACTTCTTGAGCAAGATCAACAATGACCAGGTGCAGAAGGTGGAGGTTGATGGGGTT…
DPG0172	#PDK_30s6550951g014_locus_tag_PDK_30s6550951L014_product_partial_gene_no_protein_identified_strand_+	55.78	55.56	GACCAACGCTTTCCTCTC	55.85	45	GTGTGGATCTCGATTGTTGT	138	GAA	4	ATGGACATCCCAGCTCCCGAGGAGCTCGAATGGCTCGAGACCAACGCTTTCCTCTCCGAAGAAGAAGAAGATTACATGGTGGTGGAAGAAGACGCGGGAAGAGATCAAGAAGAAGATCTCATAGAGGTCTCTCGACGGAAAGCCCCAGATCCAGCCACAACAATCGAGATCCACACCAGCAAGAAGCGGCCTCGAACGGACAAGAAAGCGGAGGTGGAGGTTTTGGAAGGGGTACTTGCGGACAACGAGAGAGGAATCAGGAGAAGAGCATCGGGAGATGATAGCGATGAGGAGTGGCTTCGGTACTCGCCACCGAAGGATGTGGCGGCGGCTGATGCGGCACCTGAGAGGGATGTTGCAGTGCTGGATGTTGCCGAGGAGAAGTTTATTTCCCGATTT…
DPG0173	#PDK_30s6550951g019_locus_tag_PDK_30s6550951L019_product_similar_to_predicted_protein_strand_+	53.77	55.56	GTGCTGCACTGCTACAAG	55.96	42.86	CTCTCTGTCCACAAAATTCCT	144	GAG	4	ATGAGGATGCTCGGGGAGGACCCCTGGGTGTACCTGGAGGAGCGGAGCCCCGGGCTCAGGAACGCGGGCGGCGGCCGGAACAGCGTGCTGCACTGCTACAAGGGCCAGGTGTTTGTGAGCCGGGAGGGAGGCCTGGAGGTGTGGTCGCGCATAGAAGACGAGGAGGAGGAGGACGAGGATGCAGGGATTTCCGGGACGAGCTACCGGAGGAATTTTGTGGACAGAGAGGAGGACGCGAGGCGGGGACTGGTTAAGAGGATGGAAGGGGGTGGGGATCGGCTGTTCGTGAGCAGGGAAGGGATGGAGGGGATTGAGGTGTGGGAGAGCTCCGACTTGTCCGGCGCCATCTCCCTTTTGTAG
DPG0174	#PDK_30s1060231g010_locus_tag_PDK_30s1060231L010_product_myb51_protein_strand_+	54.46	42.86	CACATCAAGAAGAAGCTAAGG	55.26	45	ATCTTTGAAGGACACTGCAC	152	CAG	4	ATGGGGAGGCAGCCATGCTGTGATAAGGTGGGGCTGAAGAAGGGGGCATGGACAGCAGAGGAGGACAAGAAGCTCATCAACTTTATCCTCAGCAATCGCCAATGCTGCTGGAGAGCTGTGCCAAAGCTAGCAGGATTGCTTAGGTGTGGGAAGAGTTGCAGGCTGAGATGGACAAACTATCTCAGGCCTGATTTGAAGAGAGGATTGCTGTCAGAGTCTGAGGAGAAGCTGGTCATTGAACTCCATTCTCAACTTGGGAACAGATGGTCCAAAATTGCTGCTCATCTCCCTGGTAGAACTGATAATGAGATAAAGAACCATTGGAACACCCACATCAAGAAGAAGCTAAGGAAAATGGGAATTGACCCCCTCACTCACAAGCCCATCGCTTCAACTGTT…
DPG0175	#PDK_30s1060231g012_locus_tag_PDK_30s1060231L012_product_whitebrowncomplex_abc_transporter_family_strand_+	54.4	47.62	GCCAGTACTTCGATTACTACG	55.74	47.62	TTGTAGAACTGGGAGGCTAGT	154	GAG	6	CCGAGAAGCTGTACCCAGGCCAGGGCCTAGAATTCCAGAACCTCTCCTACAGCGTAATAAAGAACCAGAAGAAAGAAGGTGTCAGGATCAAAAAGGAGGCCTATCTCCTCGACGACATATCCGGCCAGGCCCTCCGATGCCAAGTTACTGCCGTACTTGGCCCAAGTGGTGCCGGAAAGTCGACGCTCCTTGACGCGCTGGCCGGCAGGATTGCTCAGGGGAGCCTCCAAGGATCTGTCAGAATAGATGGAAGGCCGGTGACCACCAGCTACATGAAGAAGGTGTCATCATACGTCATGCAAGACGACCAGCTCTTCCCCGCGCTGACAGTATTTGAAACCTTCATGTTTGCTGCTGAAGTTAGGCTCTCCCCTTCCATTTCTAAGTCGGAGAAGAAGC…
DPG0176	#PDK_30s1101201g004_locus_tag_PDK_30s1101201L004_product_zinc_finger_strand_+	55.97	47.62	ATAGCTCAGGAAGCAGTAGGA	54.66	42.86	TGCCATAAGGGTAGTAGTTTG	157	CAA	4	ATGGCAACGTTTAGCTACCCAATGCTCTTCATATTCTTCTTCCATGTCCTCCTAGCTTTATCGATAGTTTCTAATTTTTCCATAGCTCAGGAAGCAGTAGGACCAGTTGCACGAGATGGTGGCAATGGCCGAAGGGAATTGGTGCCGGCAATGTTCGTGTTTGGAGACTCCCTCATTGACAACGGCAACAACAACAACATCCCCTCCTTTGCCAAGGCAAACTACTACCCTTATGGCATCGACTTTGCCGGCGGGCCGACCGGGAGGTTCTCCAATGGCTACACCATTGTGGATGAGATAGGCGAGTCCTCGACCCTTCTCTTGCCTTTCTTGGTTGTGACTTGGCTTGCCTTCACCGTTCTCCTTGGACTACCTCTTATTCCACCTTACTCCCAAGCT…
DPG0177	#PDK_30s1101201g010_locus_tag_PDK_30s1101201L010_product_response_regulator_7_strand_	55.79	42.86	ACTTCAAACATTCCTCCACTC	55.45	40	AGGAAACTGGAAACGAAGAT	154	CCT,CCA	4,5	TCAAGCATAGTTTCTCAACCTCTGCATGTCTTTCACTTGTAGAGGCTTTAGGAGGAAACCTGCAGCTCCAGTAGCTAGACACCTGCTAATTCTCTGGGAATCATTTTCAGATGACATCATGACTACTGGCATGGATCTTGAGCAACTGTTCTCCTTTACAGCCTTAAGAAGGTCATAGCCGGTAATTTCTGGCATACAATAGTCACTAAGGACAACATCAATCTTCTGGTCCTTGCTAAACCTGCCAACAGCATCAACCTCTAGAAGAACTCTATCGCTCTTGGGAGATTCAACCTTCCCTTTGTTCAAGCCAAGAAAATCCATTGCTTTCTTTCCACTATCAACAGCAATAACTTCAAACATTCCTCCACTCTTTTTGAGCAGCATCTCCACCACCTT…
DPG0178	#PDK_30s1101201g010_locus_tag_PDK_30s1101201L010_product_response_regulator_7_strand_	54.38	40	ACTCTTTTTGAGCAGCATCT	55.8	45	ATGAGGGAGATGAAAGAAGG	165	TCC	4	TCAAGCATAGTTTCTCAACCTCTGCATGTCTTTCACTTGTAGAGGCTTTAGGAGGAAACCTGCAGCTCCAGTAGCTAGACACCTGCTAATTCTCTGGGAATCATTTTCAGATGACATCATGACTACTGGCATGGATCTTGAGCAACTGTTCTCCTTTACAGCCTTAAGAAGGTCATAGCCGGTAATTTCTGGCATACAATAGTCACTAAGGACAACATCAATCTTCTGGTCCTTGCTAAACCTGCCAACAGCATCAACCTCTAGAAGAACTCTATCGCTCTTGGGAGATTCAACCTTCCCTTTGTTCAAGCCAAGAAAATCCATTGCTTTCTTTCCACTATCAACAGCAATAACTTCAAACATTCCTCCACTCTTTTTGAGCAGCATCTCCACCACCTT…
DPG0179	#PDK_30s1074861g004_locus_tag_PDK_30s1074861L004_product_partial_gene_no_protein_identified_strand_	55.11	52.63	AAGAGAGCGAGAGCAGAAG	55.66	50	CTAGTACCGTTGGAGCAAGA	179	AGA	4	GATCGTCTCATTAGGGCGAGCCAAGAGAGCGAGAGCAGAAGAGAAGAAGAAGAACAACAGAGCTCGCAGCCTCACATTTTCGTGCTAGCCCACCTCTAGTAGCGGTTGCTAGACCCCTTGGCGTAGTGGGGAAGGATGCAGCGGAAGTGGCTGTGGCTCGCCGAACAACAGCTGCGGCGGTTCTTGCTCCAACGGTACTAGGGGTGGTTGTGGTAGAAGCCACTCAAAGAGCGGGAGGCTACAGAGAAAAGAAGCTAAATGACAACCATGTAACTCATCTAGACACAAGTA
DPG0180	#PDK_30s1074861g008_locus_tag_PDK_30s1074861L008_product_ring_zinc_finger_ankyrin_protein_strand_+	56.16	47.62	GCCCACTGTACATTAGCTCTT	54.93	47.62	AGAGACTTCCTCGACTTCCTA	182	GGA	4	ATGGGCCAGGCCCCGAGCTGCGGCGGCTCGAACCTAGACCACCAGTTCTTCAAGGCCATGAAGGCCGGGGACTTGGAAATGGTGGAGTCCGCGCTGAGGAGGGATCCCGAGATCCTCCATCAGACCACCCTCTACGATCGCCTCTCCCTCCTCCACATCTCCGCGGCCAACGGGCGGCTCGAGGTCCTTTCTACGATTCTTGATCGATCTGTTCATCCTGATCTCCTTAACCGGCACAAACAAACTCCTTTGATGCTGGCTGCGATGCATGGGAAGATCGCCTGCTTGCAAAAGCTCCTCCAAGCTGGTGCAAATATTTTGATGTTTGATTCATTGCATGGAAGAACTTGCCTACATTATGCTGCATACTATGGCCGCTCAGATTGCTTGCAAGCGATT…
DPG0181	#PDK_30s1074861g016_locus_tag_PDK_30s1074861L016_product_gtpbinding_protein_obg_strand_+	55.48	45.45	CCACTCAAGTAGAACACAGACA	55.34	42.86	CAACTGAATACTGCATCACCT	165	GAA	4	ATGTGGTGGCGCCGCCCAGTCCTCCGCCATGGTCAAACACTGCTGCGGCCTCCTTCCTATAGGCCGCCATGGCTTCCTTCTTCGTTCTATTACTCGGATATGCCCAACAAGAAGGGCAAAGTTGCCCCCTTGCAGGAGAGGAGGATGGTGGATAGGTTCAGGCTGTGGGCAAAGGGAGGCGAAGGTGGAAATGGGTGCTGCAGCTTCCGGCGCACCAGAACTGACCGGCATGGCAAACCAGATGGTGGAAATGGTGGAAGAGGTGGTGATGTTATTCTTGAATGCTCTGCAGCAGTTTGGGACTTCAGTAATTTGCAGCATCACTTGAATGCAAAAAGAGGAGGGCATGGAGTTTCGAAGAATCAGATAGGGAGTCGTGGATCTGACAAGGTTGCGCAG…
DPG0182	#PDK_30s1074861g016_locus_tag_PDK_30s1074861L016_product_gtpbinding_protein_obg_strand_+	53.83	40	TGTCATTCTAAAGCAGCCTA	55.98	42.86	GTTCTGTGAATTCTGCAACTG	145	GAG	4	ATGTGGTGGCGCCGCCCAGTCCTCCGCCATGGTCAAACACTGCTGCGGCCTCCTTCCTATAGGCCGCCATGGCTTCCTTCTTCGTTCTATTACTCGGATATGCCCAACAAGAAGGGCAAAGTTGCCCCCTTGCAGGAGAGGAGGATGGTGGATAGGTTCAGGCTGTGGGCAAAGGGAGGCGAAGGTGGAAATGGGTGCTGCAGCTTCCGGCGCACCAGAACTGACCGGCATGGCAAACCAGATGGTGGAAATGGTGGAAGAGGTGGTGATGTTATTCTTGAATGCTCTGCAGCAGTTTGGGACTTCAGTAATTTGCAGCATCACTTGAATGCAAAAAGAGGAGGGCATGGAGTTTCGAAGAATCAGATAGGGAGTCGTGGATCTGACAAGGTTGCGCAG…
DPG0183	#PDK_30s1074861g020_locus_tag_PDK_30s1074861L020_product_partial_gene_no_protein_identified_strand_	55.02	45	ACGGAAACTGTAGTCTCGAA	55.45	50	TACCAACTCCTCCTCCTCTT	109	ACA	4	AGTTACGCGGTACCGCTGGCCGCCACCCTTCCACTACGAGCCCACCGACCCGTTGCGTTCGTAACGACACACCAGGTTCTTTAGAAAATCTCGGCGGTGACGGAGGTTTTACGAAGAGTTTAGTAGTCGCGCACTCTTCGGCCGCCGAGGGTTGGCCGCGTGTCGTATTTGCATCTTCCAGTCCGTGGGAAAGGACTTGAACTTGGCACGGTAGAGCGTAGGGCTCTAGGGGGCTTACTCGAAGAATAACTGTAGTGGGTCTCCTTAGTACCCACCGGTCTCGACCAGGCGTCGACTGAAGTACGAGAGCCTGAGCTTCTACTTCTCTTGTTGGAACCTGAACAACCACGGCTCCGGCTCCCACTCGCACACGGTACGCACCACACGATTCTACCACTT…
DPG0184	#PDK_30s1074861g020_locus_tag_PDK_30s1074861L020_product_partial_gene_no_protein_identified_strand_	55.24	52.38	GAGCCTGAGCTTCTACTTCTC	54.95	55.56	AAGGAAGGACTCGGTCAC	157	CTTCC	3	AGTTACGCGGTACCGCTGGCCGCCACCCTTCCACTACGAGCCCACCGACCCGTTGCGTTCGTAACGACACACCAGGTTCTTTAGAAAATCTCGGCGGTGACGGAGGTTTTACGAAGAGTTTAGTAGTCGCGCACTCTTCGGCCGCCGAGGGTTGGCCGCGTGTCGTATTTGCATCTTCCAGTCCGTGGGAAAGGACTTGAACTTGGCACGGTAGAGCGTAGGGCTCTAGGGGGCTTACTCGAAGAATAACTGTAGTGGGTCTCCTTAGTACCCACCGGTCTCGACCAGGCGTCGACTGAAGTACGAGAGCCTGAGCTTCTACTTCTCTTGTTGGAACCTGAACAACCACGGCTCCGGCTCCCACTCGCACACGGTACGCACCACACGATTCTACCACTT…
DPG0185	#PDK_30s1074861g023_locus_tag_PDK_30s1074861L023_product_asymmetric_leaves1_and_rough_strand_	55.24	52.63	CCTAGGCTAGCATCAAAGG	55.98	42.86	ATTGTTCACCTTCTCCTAACG	158	GA	5	AGTGGCTGGTAACTAGAGCCAGGGGCTGGTAACTGCTGTCGGGTAGACCAGTTCTTTGAACCAGTCGGCGTGCACGAAGCGTCGGGTGACGAGGCGATCAAAGACAAGGAACCGAAGTCGTAGGGAGGAGTTAGGATCTTCGACGAGGAACATGAGACGAAGTTAGGAGAGGTCGCGGTCGACGACGAGGAGGGCTTCGCGGGAGTGGAACCGGAGTTAGAGGAGGTAGAAGAGGGAGGAGAACGTTCGGAAGAGGCTGAGGTCGACGTCGAGCTGGGAGAAGTCGGAGGTACGGCGAAGGAAGAACACGTGGCGGGTTCGAGCTACGGGAAGAAGGTCGAGGGACGTCGTGAGATTGTCGAGCCTCTGGTGGACTGGGGGCTGGCTTCCTTGAGGACC…
DPG0186	#PDK_30s732221g007_locus_tag_PDK_30s732221L007_product_alcohol_oxidase_strand_+	55.04	57.89	AAGGAGGAGAGGAGAGGAG	54.5	61.11	GAGGGAGGGTATGAGAGC	143	GGA	4	ATGGAAGGAGGAGAGGAGAGGAGGCGAGGGCACCCACGGCTGAGAGGAGGGAGGAGGAGGAGGGAGGAAGGAGGCTACAGCCATGGATTCTCTCCCTCCCAGATTCAATCACTGGCTGCCATGTGCGAGGCTCTCATACCCTCCCTCCCAATGGAAGAGCTCCACGTCAGCAGTGGCAAGGAGGACCCACCCACCAAGAGCCTCCAGGCCTTCTACCTGGCTTCCGGGTCCGAGTCCCCAGTACCAGATGAGGTTGCAGAGTTATTGGTCAAGAGAGGCCTGAGAGAGGCTGTTCTTTTGGTCAAATTGGTTCTATGGCTCCTTGCTACCAAGCTGGGCACGCTCGTCCTCTGTGGGTTCCTGAGCCTCCGTGGGGGATTCCCATTCATCAACAAGTTC…
DPG0187	#PDK_30s732221g009_locus_tag_PDK_30s732221L009_product_partial_gene_no_protein_identified_strand_+	59.29	55.56	TCTGGGACCCAAAACCAC	54.83	42.86	TGTTTAGAGAGCGATATCAGG	153	CT	5	ATGCGTTCCGCCGCAAAACCTCTCGAACGCCTTCTGGGACCCAAAACCACCACGCTCTCTCTCTCCCCAGCCCCCTCCCCTCTTCCACTTCTCTCTCCCTGGCCTCCGACAGAGCCCCATTCCCAACCAAAACTCCCTCCCGACCCTCAAACCTACGCCAATTTCCTGATATCGCTCTCTAAACAATCCCTTCTCTCTCAGTTCCGACACCCATTCGACGAAATTCCCCACAGAGCCCGCGTCTCGAAGGACTGCAAAACCTTACATGCCCGTATCCTAAAGCTTGGCTTCCAGTTATCAGGCAGGCTTGGCAATGCCCTCGTCGACCTCTATTCCAAGTCGGGAGATCTTGTTTACTCCCAGAAGGCATTCGACCAACTCGAGAAGCGAGACAGGCCT…
DPG0188	#PDK_30s732221g013_locus_tag_PDK_30s732221L013_product_partial_gene_no_protein_identified_strand_	58.22	55.56	CAATTCCACCACCACCTG	55.39	47.37	AGGATTAGGTGGAGGCTTT	149	CCA	4	CTACCCCCCGCCACCGGCACCAGCCCCTCCGGCAATTCCACCACCACCTGCCCCACCGCCAAGCCCACCACCACCTCCTAGCCCTCCACCACCACCAAGCCCGCCACCAGCTCCACCACCCAGACCACCACCTCCACCCAAGCCACCGCCAGCTCCACCACCAAAGCCTCCACCTAATCCTCCACCCCTCCCAAACCTCCCATTACCGAAGTAATGTCTGAACCATTTCTTATATATGCCATAACCCAGACCTCCCCCATAGCCATGTCGACGGCCAAAGAACAGCTTCTCATCGGTGGCCACACCACCCACATTAGCGGCAACCTCACCAGCCAAAAGAACAACGATTGCAGCAATAACAGCACCACCACCACCACCACCACCACCAAAGGAATAGAA…
DPG0189	#PDK_30s732221g013_locus_tag_PDK_30s732221L013_product_partial_gene_no_protein_identified_strand_	55.07	45	CCAAAGAACAGCTTCTCATC	55.23	42.86	GAATTCCAGAATCCCTGTTAC	179	CAC	8	CTACCCCCCGCCACCGGCACCAGCCCCTCCGGCAATTCCACCACCACCTGCCCCACCGCCAAGCCCACCACCACCTCCTAGCCCTCCACCACCACCAAGCCCGCCACCAGCTCCACCACCCAGACCACCACCTCCACCCAAGCCACCGCCAGCTCCACCACCAAAGCCTCCACCTAATCCTCCACCCCTCCCAAACCTCCCATTACCGAAGTAATGTCTGAACCATTTCTTATATATGCCATAACCCAGACCTCCCCCATAGCCATGTCGACGGCCAAAGAACAGCTTCTCATCGGTGGCCACACCACCCACATTAGCGGCAACCTCACCAGCCAAAAGAACAACGATTGCAGCAATAACAGCACCACCACCACCACCACCACCACCAAAGGAATAGAA…
DPG0190	#PDK_30s732221g014_locus_tag_PDK_30s732221L014_product_partial_gene_no_protein_identified_strand_+	56.41	55.56	GTGACGGATTCGGTAAGG	56.31	44.44	TTAATGTGCCCCTCCAAT	167	GGC	4	ATGGGGAGAGGGAGTGGGTGGGCAGTGCTCTCGGTGCTGCTGCTCTCTTTGAATGGCTTTGTGGTGAGCGCAGTGGGGAGGCAACTGGCGAGTGGTGATGGGGAGGAGAAGTTTTTTTGGAAGAAAAAGGGTGGAGTGTTCGGCCATGGGCTAGGTGGGGGTCTTGGGTTAGGCAAGGGTGGGGGCTTTGGTGGCGGTCATGGCTTCGGTGGCGGATTCGGCAAGGGTGGTGGTCTCGGCGGTGGATTCGGCAAGGGTGGTGGCTTGGGTGGCGGTCATGGCCTCGGTGGCGGATTCGGTAAGGGTGGTGGCCTCGGCGGTGGGTTTGGTAAAGGTGGCGGTCTTGGTGGTGGCCATGGTTTCGGTGACGGATTCGGTAAGGGCGGTGGCCTCGGCGGT…
DPG0191	#PDK_30s732221g017_locus_tag_PDK_30s732221L017_product_wd40_repeat_family_protein_strand_	54.57	40	CCATCTTTACCATTCAAACC	55.25	42.86	GTCCACTCAGAATCAGTTTCA	162	TTG	4	TCAATCCACAATAAGCAAAGGAATCGTCTGATATTGAAACGCCTTTACAATCTTGTATATGTTCACTATAATCTGAGATTGAGACTTCTTCTCATGCCCGGCACTGGCCAGTAACTTCCCATCTGACGAGAAGTGGCAGCAAACAATTTTGCCGCTGCTTGCACGGATAGAACCAACCTCAGTAAAGGTAAAACCCTTTAAAGACTCTGCGTTGTGCTCTGCAGGACTTCTTTTCAATGCAGCAAATATATCTCTTGCATCTCCATCGTCATGTGACAGAAACGATTCCACATTATCATCCAAAGAACCAACATCCCCAAAATGCTCCAGGTCATCCATTTGATTTGATGAAGAAGCAAGTCCATCTGTACCATATATCATTAAACTTTTTGACATGTT…
DPG0192	#PDK_30s732221g018_locus_tag_PDK_30s732221L018_product_wd40_repeat_family_protein_strand_	54.44	45	ATTGAGAGCAGGATGGTTAG	55.57	47.62	GTTGCTGCAGCTTACATAGAG	150	TGC	4	TTACTTACCAGCAGCACCTAATGCAGATTTTGCTTGTATATTTCCCTGCATGTATAACGAAGAGGGATCCATGGGCAAGGATCTCTGCACTGCACCCATCTCACTCTTGATTTCAGTTGCCTGTTGACTTCGTGCCTGAATATGCTGCAGAGAAGCAGGTACGCCAGGACTACCTTGGACTAGTTGCCCAGGATGGTTGGTTCCTGATTTAAGAAGGGTCATCCTACTAGCATCAAGAACTTGTTGGGATGCCTCAGAATCCACTGAGTGGGGATGCTTCATACGTTCTTCATACATTTTAGCAGCTAATACACTTGCTGGTGGCGTCGCCAAAACTCCATCAGAGTTTATGCCATTTAAAGCACCATTGAGAGCAGGATGGTTAGCATCCCTACGCAT…
DPG0193	#PDK_30s717671g001_locus_tag_PDK_30s717671L001_product_similar_to_predicted_protein_strand_+	54.54	42.86	CTGTTGAGACGAGCTTTTTAC	56.16	47.62	GCTCCATCCCAGTAGCTATAA	145	AG	5	ATGGCGGGGATGGGGGATGGGTACGTGGGCACGGCCCAGGACGCGGTGAGGATCCGGCGGCTGGAGAAGCAGCGCGAGGCGGAGCGCCGCAAGATCGAGGAGCTCAAGAATAAGACCGCCTCCGCCGGCGGCCAGACCGGTCTCCTCCAGTTCGGCTCCAGCACCTCCGAGATTCTTGAGACTGCTTTTAAAAAGGAAACTGTTGGTCTAGTAACAAGGGAACAATATGTTGAGAAGAGAGTTAACATCCGGAACAAAATTGAGGAGGAAGAGAAAGAGAAGCTTCAAAAATTGCAAAAAGAGGAAGAAGAACTTGAGTTACAAAAACGGAAAAAGAGGAGGATAAAGGGAGATCCACGACTATCCTTTGCTGATGATATTGAGAATGGAAGTGATGAG…
DPG0194	#PDK_30s717671g006_locus_tag_PDK_30s717671L006_product_xyloglucan_endotransglucosylase_hydrolaseprotein_2_strand_+	55.14	40	ATCGGAATCGATACCCTAAT	57.85	61.11	CATCAGCTAGCCCCACTG	150	ACC	5	ATGGGCTCTTTGGCTCCTTTGGTTCTCTTCTTCTTCATTGCCTCTCCTCTGTTTCTCTTCTCCTCCTCTGCTACTACTAGTGTAATAGAGAGCTCTTCAACTGTGTCCTTTGAGGAGGGGTACACCCAGACCTTCGGTGACAGCAACCTCATGCTCCTCCGCCATGGGAAGACCGTTCACATCGCCCTTGACGAGAGAACAGGTGCTGGATTTGCTTCCCAGGATCTCTACCTCCATGGATTCTTCAGCGCTTCCATTAAGCTTCCCTCGGATTACGCCGCCGGCGTCGTCGTCGCGTTCTATATGTCGAATGGTGATGTATTTGAGAAGACCCATGATGAATTGGACTTTGAGTTCTTGGGGAACATAAGAGGGAGGGAGTGGAGAGTCCAGACCAAT…
DPG0195	#PDK_30s775611g003_locus_tag_PDK_30s775611L003_product_similar_to_predicted_protein_strand_	54.8	42.86	CTCATTGTAACGAAGCTCACT	55.24	47.62	GTAGTGAACGTGAAGCTATGC	158	TGCTC	3	TTATGCATCATATGCAATGGTAAAAACCCATGTAGTGAAGATCCTGTTCACAAGCAAATCAACTTGCTCTTTGTACATCTCTTTCATGTCAACAATGTCAGCTCGGAGTTCCTCCAACTCTTCATCACGTTCACCCATTAGTTCCAGTGCAGAAGAGTGTCTTCGCCTTAAGGCTTCCAGCTCTGCTTGTAAGCCAGGCAAAACAATTGCTTCTGCTTGCAGCTTTTCACACTGCTCTGTCATCTTTACCAGTTCCTCAGAGAGAGAATCACGAATAGATTCCAATGAGACCAAGCGTGACATATATGATGAAAGTTCACCATCCTTCTGACGAAGTGCTGCTTCGAAAGCACTTGGAGTCATGCTCTTTAGGAAATAAGGGGACATGCTTGTTTCCCC…
DPG0196	#PDK_30s775611g006_locus_tag_PDK_30s775611L006_product_vhs_and_gat_domain_protein_strand_	54.9	42.86	CAGTTGGTTATTCTGAACTGG	55.25	42.86	AGTATGAACAGGCAGCTTACA	179	TGG	4	TTACAAGCTCCCCATTTTATTGCCATTGGGTTTATTTTGCTTTGACTTGGCCAAGTAAACAAGATCGCCAAATAACTTATCTTCCGGCTTGGATGGTCTGTTGGATTGCTGACTATAAGCTGTCGATGAAGTAGGTATCTGATAAGAGGAGGTCATATTCATGAAATTATTGTTGTCTTTCAGGGGAAGCCCATACATCCTCTGAGAAATCTGATTTGGACTAGCATAAGGGTATGGAGCTCTCCGATCATAGTACTGAGCTGCTGGCTGTTGACCGTATCCATAACCTATCAGCTGAACACCCTGCACCGGTTGTTGCTGCATGCCTGCAAACTGCCCACCCTGAACAAGTTGAGAATATAAGCCTCCCACCTGGTTGCTCTGCATTGGCAGGGTTAG…
DPG0197	#PDK_30s775611g021_locus_tag_PDK_30s775611L021_product_dna_binding_strand_+	55.38	42.86	GCTGACATGGAGAAACTGATA	55.23	42.86	TTGGTTCTCAGACATAGGATG	168	AG	5	ATGGAGACGGGAGGAGACAGGGGGAAGGAGGTGGTGGAGATCCATGACGATGAAGAGAGTACAGTGGGGATAAATCAACCTGCGGAGAATAAGAGACCACGGCCAACACTTGACCTCAACGAGGAAGTGGCAGGAAATGGGAGAGAAGAGAAGGAACAGAAAGGTTGTGAAAGTGGGGAGAGAACCACCGAGACTGAGGGTGGGAGGAGCTCCAGCGATAGCAGCAGCACGAATAACGACTGCGCCAAGAACAACGGAGGGAGTGAGGAGTGGAGGACCAGCGTGAGGAAGTACCATCGATCCAAAATGCCAAGGCTGCGGTGGACCCCCGATCTCCACCTTGCCTTTGTGAACGCTGTTGAGAGACTAGGTGGTCAAGAAAGAGCAACTCCAAAGTGG…
DPG0198	#PDK_30s6550952g002_locus_tag_PDK_30s6550952L002_product_alpha_beta_hydrolase_domain_containing_protein_strand_	54.94	55.56	ACCCCCTCGTAGATCTTG	55.57	57.89	GACGTCCCACTACCTCTTG	153	GAG	4	TTATCTTCTAAGCAAAGATGCTGGCAAAGAACCCTTAAATTTCCTCCTGAAGATATTAAGGAGAGTGCCAACCAGAGGCCAGCTTGTCGTGATGGCAATGTATGCGAGCAACCATATTGATGTTCCAAAACGTCGTGACAGCTGGTTTATGGATCTCTTCATTGGAGCAGTCGCATCGTGGATATTGGAATAACTCTCATTCTCTGCCTTCTCAACTGAAGGGAAAACCTCATGAACAGGATCCGTGCATGCTTCTGTTATTGGTTCTCTTTGGTCAGAAACTGCAGAGTCGTTCTCAGATTTCATGTCATGATTTATCTTATCACCTGGCAAGTCCAGGGTATTGCTGGAACCTGCTCCTTCATTCTTCATTGCAGCAACCATTCCATCTTCCATGAT…
DPG0199	#PDK_30s6550952g004_locus_tag_PDK_30s6550952L004_product_partial_gene_no_protein_identified_strand_+	55.29	42.86	ACACTTGACTCTTTGGTTGTG	55.32	45	CTTACCCTTGCTGTCACATT	158	CT	5	ATGGCGAGTTCCGAGGCGGCGGCCGAGACGGCGGAGGCGGCGGAGGCGGCGGTGGGACAGGAGGAGGCGAGGGGGGAGAGCAAGGACGAGGCCTTGCTGGCCAGGGCGCAGAAGCTGATCTCCAAGATCGTAGCCTCCCAGGCGAATCCTAACCCTAGGCTCCTCCACACCCTCGCCACCATGCTCGAGGCCCAAGAATCCAGTAAAAGAATTAAACATCAGCAGAAGCCCCATATTATCACACAAAAGCACTATTACATTTTATCAAGATATGTGCAAGAGTCCGGGAGTTCATCTTTGAACAATGCTCGGGCATCTCATAGTATCGGAAGGCTGTGTAACTTAGTGCGGGAAAATGATGAATTTTATGAGGCAATATCATCGAAGTTTTTGTCAGAA…
DPG0200	#PDK_30s6550952g004_locus_tag_PDK_30s6550952L004_product_partial_gene_no_protein_identified_strand_+	55.57	50	GATGATTCCGACCCTGAT	55.31	42.86	TCATCCTCATCATTACTCTCG	149	GGA	4	ATGGCGAGTTCCGAGGCGGCGGCCGAGACGGCGGAGGCGGCGGAGGCGGCGGTGGGACAGGAGGAGGCGAGGGGGGAGAGCAAGGACGAGGCCTTGCTGGCCAGGGCGCAGAAGCTGATCTCCAAGATCGTAGCCTCCCAGGCGAATCCTAACCCTAGGCTCCTCCACACCCTCGCCACCATGCTCGAGGCCCAAGAATCCAGTAAAAGAATTAAACATCAGCAGAAGCCCCATATTATCACACAAAAGCACTATTACATTTTATCAAGATATGTGCAAGAGTCCGGGAGTTCATCTTTGAACAATGCTCGGGCATCTCATAGTATCGGAAGGCTGTGTAACTTAGTGCGGGAAAATGATGAATTTTATGAGGCAATATCATCGAAGTTTTTGTCAGAA…
DPG0201	#PDK_30s6550952g011_locus_tag_PDK_30s6550952L011_product_autoinhibited_calcium_atpase_strand_+	54.87	47.62	AAGGCACTGAAGAGACTAGGT	55.13	42.86	TCTCCACATGACCTTTGTAAC	159	TCTT	3	ATGGGCATTAAAGAAGGCTGGTATGATGGTGGAAGCATTGCCTTTGCTGTTATTCTTGTCATAGTTGTTACAGCAATCAGCGATTATAGGCAGTCACTCCAATTCCAAAGTCTGAATGAAGAGAAGCGAAACATACGTCTAGAGGTAATGAGAGGTGGTAGGAGAATTAAGATCTCAATATATGATATTGTAGTTGGTGATGTCATTCCTCTTAAAATTGGTGATCAGGTCCCTGCAGATGGCATTTTAATCAGCGGTCATTCTTTTGCAATTGATGAATCTAGTATGACTGGGGAGAGCAAAATCGGCTGCAAGAACCTTTCTGTCACTTCTAAGTTGCAACTGAACTCCTATGATGCTTTATTGCAGGTCCATAAGGATCAGAAGGCACCATTTTTA…
DPG0202	#PDK_30s931481g001_locus_tag_PDK_30s931481L001_product_vamp_protein_sec22_strand_+	55.34	47.62	TACAAGTACCAGCAGATCACC	55.67	55	GTGACGAAGAGGTGGTAGTG	239	TCC	4	ATGTCGTGCAAGAGCAGCGACTGCGGCCACCACCACCACAGCTGGTGCAGCTCGTGCAGCTCGTGCATGTGGTGGTGCAAGGGGGACGACTGCCACCACCACAGTTGCTGCGACGACGGGAGCGAGTGCTGCGAAAACGTCTGCGGCATCATCTTCTGCTGGATCCTGGCCTTCATCATACTGATCCTCTTCATCATCCTCATCATCTGGCTCGTCCTCCGACCCACCAAGCCCAAGTTCTACCTCCAGGACGCCACGATCGTCTCCTTCAACGTCTCCTCCCCGGAGAACCTCGTCTCCGCCACCCTCCAGGTAACCATCTCCACCCGCAACCCCCGCATCGGCATCTACTACGACCGCGTCGACGTCTTCGCCTCCTACAAGTACCAGCAGATCACC…
DPG0203	#PDK_30s931481g001_locus_tag_PDK_30s931481L001_product_vamp_protein_sec22_strand_+	55.94	55.56	CCTCCTCCACGTCAAGAT	55.15	52.63	GTGGAGATCTGCTGGAACT	159	TTTC	3	ATGTCGTGCAAGAGCAGCGACTGCGGCCACCACCACCACAGCTGGTGCAGCTCGTGCAGCTCGTGCATGTGGTGGTGCAAGGGGGACGACTGCCACCACCACAGTTGCTGCGACGACGGGAGCGAGTGCTGCGAAAACGTCTGCGGCATCATCTTCTGCTGGATCCTGGCCTTCATCATACTGATCCTCTTCATCATCCTCATCATCTGGCTCGTCCTCCGACCCACCAAGCCCAAGTTCTACCTCCAGGACGCCACGATCGTCTCCTTCAACGTCTCCTCCCCGGAGAACCTCGTCTCCGCCACCCTCCAGGTAACCATCTCCACCCGCAACCCCCGCATCGGCATCTACTACGACCGCGTCGACGTCTTCGCCTCCTACAAGTACCAGCAGATCACC…
DPG0204	#PDK_30s931481g002_locus_tag_PDK_30s931481L002_product_partial_gene_no_protein_identified_strand_	55.23	42.86	ACTCCTAATTTTCCTCCTCCT	54.95	55.56	GAGGTCGAAGGTCTGGTT	151	CCT	4	TCATCCGTTCATCCTTCGTTGATCAATGATTAATGCGTGGATGGTGCTGATTGAGTTGGATCGGATCCCCTGTAACCTGCCTTCGTTCTCTTTAATAATTTTTTTCTTCCCCCATAATGCCTTTCTATCCCCCACCGCGGGCGACGACCGTTCCCCAGTCCACTGCCTCAGTGCCCTCCAGTCTGCCGCTGCACTCCTAATTTTCCTCCTCCTCGCCGCCGCCACCCTCCTCCTCCTGCACCCCCTCACTCCAGACCTCCTCTTCCTCCTCGCTTTCTTCACCTTTGCCTTCCTCTCTGCAGCCTCCGCCCACTCGGCCATCACCAACCAGACCTTCGACCTCCAGGCCAAGTGCGACTCCCTCTCGGCCAT
DPG0205	#PDK_30s931481g003_locus_tag_PDK_30s931481L003_product_nhl1_strand_+	55.5	47.62	TACAAGTACGAGCAGATCACC	54.17	45	GACTGGAAAGAAAGAACAGC	261	CCT	4	ATGACGTGCAAGAGCAGCGCCTGCGGCCACCACCGCGGCTGGCGCAAGTGGTGCATGTGGTGGAAGGGGGACGACTGCGGCCACGACTGCGGGTGCGAGGAGAGCCACCGCTGGCGCATTTTCTTCGCCTGGTTCCTGGTCTTGAACATACTGATCGTCTTGATCATCTTCGTCATCTGGCTCGCCCTCCGACCCACCAAGCCCAATTTCAACCTCCAGGACGCCACGATCTTCTCCTTCAACGTCTCCACCCCGGGCAACCTCGTCTCCACCACCCTCCAGGTAACCTTCTCCACCCGCAACCCCAACCGCATCGGCATCTACTACGACCAAGTCGACGTCTTCGCCTCCTACAAGTACGAGCAGATCACCCCCGCCACCGCCGTCCCTCCATTCTAC…
DPG0206	#PDK_30s931481g005_locus_tag_PDK_30s931481L005_product_partial_gene_no_protein_identified_strand_	55.19	50	GAGATTATGAGCTGCTCCAG	55.9	47.37	CTTCAACGTTGCCCTAAAC	219	GGA	4	CTACGAGTCCTCAGGCAATTTGAAAAAGAATGCGCGATCCACCAACTGGGGAAATCCCACATCATCAAAGGAACAATCCACCACATCTTCATCTCTGGCACAAAGATTTAAATCTAAACAAAGACACGATTCTTCCTTCTCCTCCTCACTCTCCACCTTCTGCTTAACCGGAGGAGAGCAAGCCCTTGATCTCGAGTCGAAACTCTCGCAACTCAAGATGATGATAGCATCACTAACACCAACTTCTTCACCGTCGTAGCTCTGTATTTTCCCTTTCTCGATGGCTGTCTTGATTCCTATTTGAGAGTAATAGTCGATTTGCTCGATATCATCCATCAAAATAACACGGTGCGCGTTCTCACGGATTGCCTTAAAGAGTCTCTCAAGATAGCTATGGCT…
DPG0207	#PDK_30s931481g012_locus_tag_PDK_30s931481L012_product_partial_gene_no_protein_identified_strand_	54.99	42.86	CCTCCTACTGAAATCCAATCT	55	52.38	GAGGAGAAGATAGACGAGAGC	186	TC	5	CTAACGTATGTAGTGACGTACATGTATCTCTTTATCTCCTTTCTCTCCCACCCTCTTCTCCGTCAACCCACAAACCAAAACTCCTTTGTTCTCCTTCTCTCCATTGCCAAAACCGCTGTTCCTCCTACTGAAATCCAATCTTTCTCTCTCTCGGAGCCTCCCCTGTCTCCCCAACCCATAAAAATCCCACCTTTTTGCGTCCGGATCGATGTCTTCCAACCGGAGAAGGTTCGTGGTGCGGCATCCGGTGGCCGTCGACATCGGCTGCAGCTGCCGGCGGCCAAAGCTCTCGTCTATCTTCTCCTCCTCGCTGCCAAAATTTCGACTCCCCACATCCCCCGACCCCTTCTCCCCTTCCACATCCACCACCACCAT
DPG0208	#PDK_30s931481g013_locus_tag_PDK_30s931481L013_product_similar_to_predicted_protein_strand_	55.04	47.62	CTCAAGTGGCAGAACATCTAC	54.19	42.86	GAAGTTTGGATCTCTATGCAG	150	CTCTTC	3	AGTCGTACTGGCCGAAGGCAGGAAAAGGTGGAGGAGCTAGAGCTTTCTGTATCTTCTTCTACTTCTTATCCTTCCTCCTCTTCGTTCCGGCTCTTCGTTTAGGTGTTTCCGTGGATGATATTTAGGTACTCAGAAGAATGGTAACTGGGAATCTATGGTATCGTTCTCGAGGAATTCCGTGAGGGTCAGGAACTCGGGTACTCGGTGGTGGTAGAGGAGGTACCTGTGGGCCTTCAGCACCATGCCCAGGAGGCTGAGGTAACGATTGCGCTTCGAGAAGAACTTACCCTTACGTGGCCGGAACCGAAGGAGGTTATAGCTCGAGCACAGGGGGCCGAGCTTCTTCTCGGCCAGACTGGCCTCTGGGGCATACTGACAGAGGTTGCTCAGCGGGGGGCT…
DPG0209	#PDK_30s931481g017_locus_tag_PDK_30s931481L017_product_partial_gene_no_protein_identified_strand_+	55.05	47.62	CATCGTCTAGTTCAAGGTCTG	54.5	42.86	TCCAACGAGACAGATAAAGAC	118	TCAAGG	4	ATGTCTTTGTATGTGGGCCATCTCTCCCCTCATGTTCGACGGGAAGAACTTGAACAGATTTTTCGAAGGTTTGGACGGTGTAGTGTACAACTGAAAGATGGATATGGATTTGCAGTCTATGAAGTTACTGCCAATGCAGAGAGAGCTTTGCGGACATTGCGAGGCAAGAAAATTTGTGGGGAGCAGATATCTCTTAATTGGTCTAACAAACAGCCTAGGCCTCTTCAAAGACCTGCAAGGAGCACCAGATTTTATGAACCCTATCATGAAAGGAACTTCAGGGAAGGCAATGGTAGAGTTGGGATCAGGGGTTTTCAAGACCGGAGGGATTTTCCTACTGGTGCAGCTCGTGTCACAATGTATAATCATGGAGGGCAACGATTGGATAATGCACCCGAT…
DPG0210	#PDK_30s931481g018_locus_tag_PDK_30s931481L018_product_partial_gene_no_protein_identified_strand_	55.17	42.86	GAGAAAGACCAGAAGAACGAT	55.07	50	CACGGAGTACATACAGTACGAG	189	CCA,CAC	8,17	AATCGAGAAAGACCAGAAGAACGATAACAGCAGCCACCACCACCACCACCACCACCAACACCACCACCACCACCACCACCACCACCACCACCACCACCACCACCACCACGGTGCCTCCTTCAGCTCCTCCTGCCGTAAGAACGTGAACCCTGTGAACCCCAGGGGGACCCTCTCGTACTGTATGTACTCCGTGGCTCCCGTCGGCCGCTCGTGGTACCTGCAGCGGAGGCCCGACAACCTCGGGCTGCTGTGCGTGCTCGAACCACCTCTGCTGCTGTACCTGGGTAAGCCCCTCCTCCTCCTCCTCCTGAGGAGACGAGGGTGGGAAGAGCTTCAGCAGCCGTGCTTGTTTAAGTCGAAGTCGAGGTCGAAGCCCGAAAACGGCAACAACGCAAAGTA
DPG0211	#PDK_30s931481g018_locus_tag_PDK_30s931481L018_product_partial_gene_no_protein_identified_strand_	55.7	52.38	GGACCCTCTCGTACTGTATGT	54.55	42.86	CTCGACTTCGACTTAAACAAG	202	CCT	6	AATCGAGAAAGACCAGAAGAACGATAACAGCAGCCACCACCACCACCACCACCACCAACACCACCACCACCACCACCACCACCACCACCACCACCACCACCACCACCACGGTGCCTCCTTCAGCTCCTCCTGCCGTAAGAACGTGAACCCTGTGAACCCCAGGGGGACCCTCTCGTACTGTATGTACTCCGTGGCTCCCGTCGGCCGCTCGTGGTACCTGCAGCGGAGGCCCGACAACCTCGGGCTGCTGTGCGTGCTCGAACCACCTCTGCTGCTGTACCTGGGTAAGCCCCTCCTCCTCCTCCTCCTGAGGAGACGAGGGTGGGAAGAGCTTCAGCAGCCGTGCTTGTTTAAGTCGAAGTCGAGGTCGAAGCCCGAAAACGGCAACAACGCAAAGTA
DPG0212	#PDK_30s1167791g013_locus_tag_PDK_30s1167791L013_product_partial_gene_no_protein_identified_strand_+	55.02	45	TAACAAGCCTGGAGTGTCTT	55.44	42.86	CATTGAGACTGGAGAACTGAA	155	CGA	4	ATGGCGAGCCTAGGAGGTACGGGCTTTTCCTTGCTCGCCTTCTTCTTAGCATGGAATGTTCTGGTCCCCACTTGCAGCAAGCTTCTTCCTATAGTCGATCCAGTTGGCGGCAATGGCAGCCAAATATTCCAGACGTACATCGTTCACGTTTACCCCCCCGAGGACGTCGAGCTCCTTGGCGCTGAACAACTTGAGAACTGGCACAAATCCTTCTTGCCCAACACCACCCTCGACTCGGGTGAGCCGAGGCTGGTCTACTCGTACCACCGTGCGATCAGTGGGTTTGCAGGGAGGCTCACCCCGGACGAAGTGAAGGCCATGGAGAAGATGGAGGGGTTCGTGTCCGCACGACCCGAGCAGCACCTTCGTCTCGGCACGACCTATACTCCAAAATTCTTG…
DPG0213	#PDK_30s1167791g019_locus_tag_PDK_30s1167791L019_product_partial_gene_no_protein_identified_strand_	55.31	42.86	CCTTGTGATCTAAGTGTTCCA	55.05	42.86	AGACGTAGGAAACTTGCTTCT	125	CTT	8	AGTGTCGTTGAGTAGAAGTAGCAGGAGGAGCAGCAGTAACAGGCTGTAGGAGTCGACGGCGGCCGCAGAGGGGACCGGAACAGCTCTTCGTTGTCCGCGTAGGAGTCGAGACGACCGTAATGGTAGTAGCAGGCGTAGTAGTTATGGCAACGACCAACCAGACGGCCTCCTGAGGACGAGCGACTTCCAGAGAAGGGTGTCCTAGTAAGGGGAAGGAGAAGCCGAGGCACTCCTTGGAGAGCTCCTCGAGGAGCTCCTTGCGTTTCTACCAGCACCCCTTGGGTATGGAGGACGAGCTCAGTGGACATGTTAGTTCTTTTGACACTAGCTCCCTTTACCCTAACATGGCGGTGAATTGAGAAGTAGCAGGGGCTACTGCGGCTACGGTAGGAGGAGAGG…
DPG0214	#PDK_30s665281g004_locus_tag_PDK_30s665281L004_product_brassinosteroidinsensitive_1_strand_+	55.02	44.44	TCGGTCGCTGATGTTTAT	55.42	47.62	GATCTTGTTGAAGGAGAGGTC	156	CGG	4	ATGGACATCCTCCCTCTTCTCCTTCTACTGCTGCTACTCTTCCTAGGTCTTGGATCGAGCGAGTTCGGGGACTTGGAGCTTCTGAACTCCTTCAAGAGTTCTCTGCCCAGCCCCCAGGTCCTCCGGAGCTGGGACGCGAGCCAGAGCCCTTGCTCCTTCGCCGGCGTCAGCTGCAAGGCCGGCCGCGTCGTCGGCGTCGCCTTCCAGAGCATCGCCCTCAGCGCTGACTTCCGCTCCGTCTCCTCTTCTCTCTTGAGCCTTGGGAGTCTCGAGTTTCTCTCCCTCCGCTCCGTTAACCTCACCGGAAGTCTCTCAGCGGCGGGGTCCCTGTGCGCCGGCCAACTCGCCGTGCTGGACCTCGCCGATAATGCCCTCAGAGGGTCGGTCGCTGATGTTTAT…
DPG0215	#PDK_30s1028201g001_locus_tag_PDK_30s1028201L001_product_similar_to_predicted_protein_strand_	55.36	45	GTATAAGCATGACCGCAGAT	55.1	47.62	ACCAAGGAGCTATTGGACTAC	158	GA	8	TCATCGCAGTTCTCCACCAGGCTCGAACCGACAGACACAGTCGTATATGTTTCCATTAAAAAGCTTCTCAGCCAATCTCTGATTCTTTACCATTGCAAGCTTCAGGACATCACACTTAAAAAAGGCATTGAAGTTCGTATGTAGAGCTCGGCCCATCCCTTCCAAAATTATCAAATCTGCATCTTTTGCAGCAGCAGCAAGCTCTGAGCTGACCTGCCGGAAATCTATGCATGGGCTCCCACACCCATTCTCAACAACCATAAGAGGAATTGAAGTTGAGTTACCTACCAGTCCATCGTCAATACTAACCATTGCATCCACTAGAAGTCCTCCAGCTTCAGCAGCTTTTCGAAGGACATCACAATGCTTAGCCGCTTCAGCTACTATTTCAGGAAGCTC…
DPG0216	#PDK_30s1028201g001_locus_tag_PDK_30s1028201L001_product_similar_to_predicted_protein_strand_	55.02	42.86	GGCATTGAAGTTCGTATGTAG	54.29	47.62	TGGACTGGTAGGTAACTCAAC	172	GCA	4	TCATCGCAGTTCTCCACCAGGCTCGAACCGACAGACACAGTCGTATATGTTTCCATTAAAAAGCTTCTCAGCCAATCTCTGATTCTTTACCATTGCAAGCTTCAGGACATCACACTTAAAAAAGGCATTGAAGTTCGTATGTAGAGCTCGGCCCATCCCTTCCAAAATTATCAAATCTGCATCTTTTGCAGCAGCAGCAAGCTCTGAGCTGACCTGCCGGAAATCTATGCATGGGCTCCCACACCCATTCTCAACAACCATAAGAGGAATTGAAGTTGAGTTACCTACCAGTCCATCGTCAATACTAACCATTGCATCCACTAGAAGTCCTCCAGCTTCAGCAGCTTTTCGAAGGACATCACAATGCTTAGCCGCTTCAGCTACTATTTCAGGAAGCTC…
DPG0217	#PDK_30s1028201g006_locus_tag_PDK_30s1028201L006_product_partial_gene_no_protein_identified_strand_	53.76	55	GTAGCTACCGCTAAGGAGAG	55.07	42.86	TCTTAACGAAGACCACCACTA	146	AGG	4	AGTCCTTGCCCACCACCCCGACTAGGGGGGTGGTCGCTCCGACTGTGGTGTTAAGCCATGGCCCTCACGGAGGCCTTGGTACGGCGGTCGGAGCCACCAGTACAGGAGCTGCCAACGACACTTAAGTACGGATCGTCGTCGCTGCTCCGGAAGTTTACGCGGCGAACGCCGACGGTGGCGTCGAAGGTGGCGTAGCTACCGCTAAGGAGAGGGAGGGCAAGGTGGAGATTGAGAGAAATAGCGCAGGTGCTGTGGTCTCAGGGGGAGAACGAAGGTGGTGAGGTAGGGGTAGTAGGAGGAGGAGGACGAAGAATAGTAGTGGTGGTCTTCGTTAAGAAGAAAGCGTCGTCGTTGCGACGGTCGCCCCCGTGCTGGTGCCTCAGGAGCTCGCTCCTCGAC…
DPG0218	#PDK_30s665061g005_locus_tag_PDK_30s665061L005_product_premrnaprocessing_atpdependent_rna_helicaseprp5_strand_+	55.37	40	AAAAGACAAAGGGGACAAGT	55.48	52.63	TACACCTCCTCATCCGAGT	144	GAC	8	ATGGAGGGCATCCACGAAGAGATCCGCGCGCCGCCACCGCCCTCTGTGAAGCCAAAAGACAAAGGGGACAAGTACCCGGACGACGACGACGACGACGACGACCCCGTGGAGAGCTTCTTGAGGGCCAGGAAGGACGTGGGCCTGACGCTGGCTGCCGAGGTTCTTCGCGCCGGGTACGACTCGGATGAGGAGGTGTACGCCGCGGCGAAGGCGGTGGATGCGGGGATGATTGAGTATGATTCGGATGATAACCCGATAGTCATGGACAAGAAGAACATTGAGCCGATTCCAGCGTTGGATCATAGCACCATAGAGTATGAGCCGTTCAACAAGGACTTTTACGAAGAAAAGCCTTCAATTTCAGGGATGAGCGAGCAGGATGTTGCTGAATACCGGAAA…
DPG0219	#PDK_30s665061g006_locus_tag_PDK_30s665061L006_product_partial_gene_no_protein_identified_strand_	55.38	40	ATCATCAGATTCTTCCACCA	54.88	42.86	CATAATCACCCGACTAACTTG	162	TCA	4	TCAGATGAATGCCCCACCCCCCCAACGCCGTTTTCTGGCAGGCCTCTGCTGCTTGACTTCATCTGTTGCAGCTGCAGCTTCCAACTGTGGCTTCAGAGTCTTCTCAGGTCCTTGCTTCAGAGCAATCGGCTCTTTGAACCGTTCCTGACGCTTTCCCAGCTTTGCTAGTGTCTCAAGTATGCGATTGCTGTCATATCCCACAAATATCTTATTATCTGGTGTAGATTCTTTTGCTTGTGTGTTTTTCTCTTCTATGTAAGCTGACCGGCTTGCTGCAACAGCAGGGAATGCTAATTTTTTCTCAGGATTCCAATCTCGAGTCATTGAACCGACATGTTGATCATCAGATTCTTCCACCAGCTGACCCTCCTCACTCTCATCATCATCATGACCTCGTGA…
DPG0220	#PDK_30s665061g012_locus_tag_PDK_30s665061L012_product_partial_gene_no_protein_identified_strand_	55.31	42.86	TGTCTGAGGTTTAATCTGTGG	54.24	47.62	CTATAGAACCTACGCCACAAC	179	AGG	4	AATCGGCCGTACGTGTGAAACTCGATGCTTTAGTAGCTTGGCGGTTCGAAACAGGGAGTTCGAACTTTACTAAAGGAGTCTATATAGTAATTAGTAGTCCCCGCTCCTGAAGAGGTAGGCTAGTTTGGTCAGGGGATCGCAGTAGAATAGGTATAAAAGAAGAGGGAGGAGAACGGAGTGGAGGGGACGAGGTGAGAGTCGGTTAAAGTTGCGAAGTGTTCTAAATGATCGAAGGTCGGAGTTTTATAGGGGGAAACGTCGTCGAAGATGTCTGAGGTTTAATCTGTGGCCTTGATTTGGGTCGCCGGAGTGGAGGAGTAGAAGGAGGAGGAGGAAACTTTGGGATCGTCTTCGTCGGGAGTAGCGTCCGGAAGAAGAGGGAGAGGGGAAGGGACGTAA…
DPG0221	#PDK_30s665061g012_locus_tag_PDK_30s665061L012_product_partial_gene_no_protein_identified_strand_	54.57	55	AGAAGGAGCTAGAGGGAGAG	55.21	47.62	CCTCTTCTCGGGGTATAACTA	190	GGC	4	AATCGGCCGTACGTGTGAAACTCGATGCTTTAGTAGCTTGGCGGTTCGAAACAGGGAGTTCGAACTTTACTAAAGGAGTCTATATAGTAATTAGTAGTCCCCGCTCCTGAAGAGGTAGGCTAGTTTGGTCAGGGGATCGCAGTAGAATAGGTATAAAAGAAGAGGGAGGAGAACGGAGTGGAGGGGACGAGGTGAGAGTCGGTTAAAGTTGCGAAGTGTTCTAAATGATCGAAGGTCGGAGTTTTATAGGGGGAAACGTCGTCGAAGATGTCTGAGGTTTAATCTGTGGCCTTGATTTGGGTCGCCGGAGTGGAGGAGTAGAAGGAGGAGGAGGAAACTTTGGGATCGTCTTCGTCGGGAGTAGCGTCCGGAAGAAGAGGGAGAGGGGAAGGGACGTAA…
DPG0222	#PDK_30s663881g002_locus_tag_PDK_30s663881L002_product_dna_binding_strand_+	55.48	52.63	GATAACCCCCAGTTCTCCT	54.85	40	GTTCTCCCATGTTGATGTTT	146	AGG	5	ATGTCGGGCAGGGAATCGTTTAACGTAGGTATGCAAAAAAGCCCTGTGCAGTCCCAGCCGTCGATGCAGAGCATGCGATTGGCCTACACCCCAGACGGAACGGCGATCTACAAGCCGATAACCCCCAGTTCTCCTCCACCTCCACCTTACCAAGGAGGAGGAGGAGGAGCAGGAGGAGGGGCAGGAGGGAGCACCGGAGGCGGCGAAGGTCCCTCGCCGGCGGCGATCACACCGCATGGTCTAAACATCAACATGGGAGAACCGGTGAAACGGAAGCGAGGACGACCGAGGAAGTACGGGCCCGATGGTGCCATGGCTCTTGCATTGACCACCGTATCCCCAAGTGCTGCCGTCTCGCCCGGGAACCCGGCATCGTCGGCCGCGGCGGAGGCCATGAAG…
DPG0223	#PDK_30s663881g011_locus_tag_PDK_30s663881L011_product_similar_to_predicted_protein_strand_	55.29	57.89	ACTCGTAGACGACCTGGAG	55.19	55.56	ACCTCTTCCGCACCTTAC	129	CTC	4	TCACAAATAGCTCAAAAGAGATCTTTCATTTGAGACATTCATTAGTGGAAAAGTGACCAACCTCTGAAAGTGCAAGCTATTCAGGCAGCGGCCAATCTGCCGGAACAAGGGCACCATACACCTCTGGAACTCTGCGACCTGCGTGGCTTCCAGAACCTCCTCCAGCTCCCCAAGAAACATGACTTCCTTGGAGCTATTGGTGATTGGCCAGTACTTCAAGAGCCCCCTGATGACAGTATCCGCCAGCTTAAAGTCCTTCTCCACAAACTGGGTGATGCAGTAGGAGAGCTGCTGGTGGTACAGGGCCACACACTTGGGCTTGTGAAGCGGGATGAGCGCACGAACAAGGAACAGCTTATGCTCCTCCTTGAGCGGCAGCGCAAACCCATTAATTATGCT…
DPG0224	#PDK_30s656971g002_locus_tag_PDK_30s656971L002_product_similar_to_predicted_protein_strand_+	54.9	40	CAATTCCCATTAGCTTGTTC	55.87	45	AGATCCTGTTTCTTCCCTTG	146	TC	11	ATGGAGAGTATGCAATTCCCATTAGCTTGTTCTCTTTCTCTCTCTCTCTCTCTCTCTCCGCTGAAATGGAGAGATAAACTGGCGTACTTTAGAATTAAGGAGCTTAAAGATGTCCTGACTCAACTGGGTCTAGCGAAGCAAGGGAAGAAACAGGATCTTGTTGATAGGATTTTGGCATTACTGTCAGATGAACAAGTTTCCAGATCTCAGTGTTGGGGAAAGAAAAATTCTATTGGAAAAGACAGGGTGGCGAAAATAATTGATGATACGTACAGAAAAATGCAAGTTCATGGAGCTACAGATTTAGCATCTAAAAGCCACAGTGGCTCGGATTTTAATCACATGAAGCCTAAAGAAGAAATGGATGATTCTTACCAGTTGGATATGAATGTTCGCTGC…
DPG0225	#PDK_30s656971g010_locus_tag_PDK_30s656971L010_product_senescenceassociated_protein_strand_+	55.62	55.56	CTCTGGACCAGGAAAAGG	54.79	45.45	GAGTAGTCCTCCATGTGGTATT	110	CGG	5	ATGCTCTGGACCAGGAAAAGGGAAGCGGTGTTCGGGTTCGCCGGCACCGGCGGCGGCGGCGGGGTACAGGTGCCTGGCCGGGGGTACAGGGAATACCACATGGAGGACTACTCCGGGTGGCTTCGGCGGCGGATCACGGAGGACCGGTACTGGACGGCGGCGCGGGCCTGCGTCGTGGGCTCCAAGGCCTGCGCCAAGATTGCGCTCTGGACTCCCTTGGACTACCTCCAGAAGGACCTCACGCCGATCCAGGCAGATGTCAGTGATCCATCTATTTTAAGAGTTAGCTGCAGCTTTGCTTTGTTCTCAAAAATTGATACGAACAGAGGAAACTGTTTGGCAGTTCTGGGAGCTGCTATTGAAATCTTGAGCTGCATGTCCGGGTGCTGCAAGCCACCG…
DPG0226	#PDK_30s1059481g005_locus_tag_PDK_30s1059481L005_product_partial_gene_no_protein_identified_strand_	55	50	AAGTCTGGGACTGCAGAGTA	55.67	42.86	CACGTAAGACCTATGCTTTCA	163	CTG	4	TCATATGAAGTCTGGGACTGCAGAGTACTGCCGGTGGTGATGCAGGTACTGCTGCTGCTGCCTCTTCTGTTCCTGGAGTTCCCCATCCCAGCTATCAAAATAAGCCCCTCCCTGTCGTAATTGGTGGAGCTTCTCAGGGTCCTTCGTCATGAAAGCATAGGTCTTACGTGGGATGGACGTCCTTGCCTCCACTGGTGGTGGCTCTTCTTCTGGGACTCGAAAGCTTTCTTGCACCGGCCATGAGTTTGCCTGGCTTTGTTGCCGCTGCTGATATTGGTTTTGGTGCTGATGATACTTTCCTCTATAACCTGAGAAAATTCCTACAAAGATTAGCGCTATAGATGAGCCAGCACCTGCAACAAGCTTCCCAATCGAGGTGAAGAGACCACCTTCTTCTTG…
DPG0227	#PDK_30s946431g004_locus_tag_PDK_30s946431L004_product_peptidase_s8_and_sedolisin_wd40like_strand_+	55.09	42.86	ATGTGCTAGCTGCTAAATCTG	54.82	40	AGAGCGATTACACCAATGTT	143	ATG	4	ATGACAGATGTCAATATCTCTACAAAGAAATTTGATGTTGTTACCCAAAATGTGCACACACATATGTATGTGTATGTGCTAGCTGCTAAATCTGTTCTTGTATTGCTCACAGAGTCCAAAGGAAAACCCACGGAGGCCATCCGTGGTGGAAGTGTGAAGCAGGTTAGCTTCTATGATGATGATGTGCAGTTCTGGCAACATTGGTGTAATCGCTCTGCGGCTGCTGAGGCTCCAACTGCAGTCAATCAACATGCCTCTGCTTTTAGTTCTCCTGCCCCATCCACTAGAGGAAGGCATTTTCTTGTCATTTGCTGTGAGAATAAAGCCATATTTTTGGATTTGGTGACCATGCGTGGACGTGATGTTCCTAAGCAGGAGCTTGATAACAAGTCTCTTCTT…
DPG0228	#PDK_30s946431g004_locus_tag_PDK_30s946431L004_product_peptidase_s8_and_sedolisin_wd40like_strand_+	54.39	42.86	CCAAGAGTACCACTTGTTGTT	55.38	42.86	TAGTCAAAACGTGTGAAGTCC	160	AGC	4	ATGACAGATGTCAATATCTCTACAAAGAAATTTGATGTTGTTACCCAAAATGTGCACACACATATGTATGTGTATGTGCTAGCTGCTAAATCTGTTCTTGTATTGCTCACAGAGTCCAAAGGAAAACCCACGGAGGCCATCCGTGGTGGAAGTGTGAAGCAGGTTAGCTTCTATGATGATGATGTGCAGTTCTGGCAACATTGGTGTAATCGCTCTGCGGCTGCTGAGGCTCCAACTGCAGTCAATCAACATGCCTCTGCTTTTAGTTCTCCTGCCCCATCCACTAGAGGAAGGCATTTTCTTGTCATTTGCTGTGAGAATAAAGCCATATTTTTGGATTTGGTGACCATGCGTGGACGTGATGTTCCTAAGCAGGAGCTTGATAACAAGTCTCTTCTT…
DPG0229	#PDK_30s946431g007_locus_tag_PDK_30s946431L007_product_tetratricopeptide_repeat_strand_	55.01	42.86	ATTGGAGACTTCTCCTTGTTC	55.32	42.11	GACATCAATTGCCGTCATA	149	GGT	4	TTAGGCCTCACCCCACGCTGCTGCCCGCAACAAAGCCATTGGAGACTTCTCCTTGTTCCTCAACAACAGAGGCCTCAGACACCATGAAGCAGACTTGGCCATAGATCCTTTCGAGGTGGTGGTGGTGGGGCACCCATGCCTCTCTCGGCCTGGATCCCATTCCCGGTTATGACGGCAATTGATGTCGTGGGTCCCACATCCAACATGTGATCTTGGCATGCATGCGTTTTCTCCGGGTCCAAAAAGTTGTACTCCCCCGACGACCGCATCAGAAAGACCAGCTCTCCCACTTGAGAACTTCTGTCCATTCCGATATGAAGCATAGCGAGTAAAGCAACCGGACACCTCCAAAACCTTCTCGCTGGGGCAAATCATCTCCTTCATCTTCATCCCGTCCTT…
DPG0230	#PDK_30s6550950g002_locus_tag_PDK_30s6550950L002_product_transfactorlike_protein_strand_	54.52	42.86	GGCTAGCACAAAATGTAGAAG	54.93	42.11	CCCCATGTTCAAAGAGAAT	169	AG	5	TCACTCAACTTCAAGCCTTGCCCTTTTATGATCTTCTAGGGGCTTGGAGTCAGTATCTGAATCAGTGCCTTTATGCTTTGAGTTGGAAGAGCTAGGTGGACAGATGGAATCAACTTTTGATTCAGCTTGATGTGGCGAGGAATGATGAGGAGATTCTAGCTGCATTTCTGTGTCTGGCATTTCCATGGAGAATACAAAGGTATTGCTGGCTTTTTGTTGCTCCTCCAGAATCTTTTGCAAATACCCTGCATGTTCCTCTATGCGTAACTGAAGTGCCCTTTGTACCTCAAGTTGTTCATGTAGCTGTTTTTGAACCTCTATTTGCATCCGTAGAGCCTCTATCACTTGTGTGCTCCTTTTGTTGCCTAGATCACTTTCATGACTAATTGTTGGTGCCTT…
DPG0231	#PDK_30s6550950g007_locus_tag_PDK_30s6550950L007_product_similar_to_predicted_protein_strand_	55.31	42.86	ATCCTCAAGCAAGGATAGAAG	55.26	42.86	GTCTGGTTATGGAGCATACAA	149	CAC	4	TCAAAAACTGTCTATTAGGTAAATGACTAGAGCCCTGCTGGAAGCATCCTCAAGCAAGGATAGAAGCTTCACAGCATCACCATAACGCAGCCCGGCAGAGATTGTCGAAATCACCACCACCACCAAAGCTATGAAGTCAAAGGCCTCATGCTTGGGGTTCAGAATGATAAGACTTGTATGCTCCATAACCAGACGGTGAATAGCAGCATTAACTGCTTGTATAGACTCCTCAAGAGCAGTGATGATATAGCTCCGAGCAATCACATCTGACTGAAACTGTGAAAGATGCCAGCCTTGAGAAGTGATGGACAGAGGGTTGCAGCCAACAGACCATGTCCAATCCTCAATAGCAGTTTCATGGGCTTGACTGTAAACCAGGTGGAGAGGAAGTAAACCAGC…
DPG0232	#PDK_30s6550950g007_locus_tag_PDK_30s6550950L007_product_similar_to_predicted_protein_strand_	55.88	50	ACAGGAGGAGGATCAAGAAG	54.31	42.86	GATAAATCCCTCCTCCATAAC	113	GGA	5	TCAAAAACTGTCTATTAGGTAAATGACTAGAGCCCTGCTGGAAGCATCCTCAAGCAAGGATAGAAGCTTCACAGCATCACCATAACGCAGCCCGGCAGAGATTGTCGAAATCACCACCACCACCAAAGCTATGAAGTCAAAGGCCTCATGCTTGGGGTTCAGAATGATAAGACTTGTATGCTCCATAACCAGACGGTGAATAGCAGCATTAACTGCTTGTATAGACTCCTCAAGAGCAGTGATGATATAGCTCCGAGCAATCACATCTGACTGAAACTGTGAAAGATGCCAGCCTTGAGAAGTGATGGACAGAGGGTTGCAGCCAACAGACCATGTCCAATCCTCAATAGCAGTTTCATGGGCTTGACTGTAAACCAGGTGGAGAGGAAGTAAACCAGC…
DPG0233	#PDK_30s6550950g010_locus_tag_PDK_30s6550950L010_product_acyl:coa_ligase_strand_+	54.91	55.56	GACTATGCCGACAAGGTG	58.88	61.11	GGTAGATGGCCAGGTTGG	163	GTG	4	ATGGGGGACGTAGCCATTGCCGAAGAGGAGCAGCACATCTTCCGCAGCAAGTTCTCGGCAGTTCCGGGGCCGGAGGGGACAACGTTGCCTGAGTTCGTACTGCAAGACGCCGAGGACTATGCCGACAAGGTGGCGCTGTTGGAAGCGTCCACCGGGAAGACGTACACGTACGGCGAGGTGGTCCGCGACACGCGAAGGTTTGCAAAGGCGCTGCGGTCGGTGGGCCTCAGGAAGGGCCATGTGGTGGTGGTGGTTCTCCCCAACCTGGCCATCTACCCGGTTGTGGCCCTCGGCATCATGGCCGCCGGCGGGGTCTTCTCCGGAGCGAACCCCCTTGCGCTGCCGCTGGAGATACGCAAGCAGGTGGAAGACTCGGATGCCAGGCTCATCGTCGCCAAC…
DPG0234	#PDK_30s6550950g015_locus_tag_PDK_30s6550950L015_product_serine_threonine_protein_kinase_strand_	56.07	42.86	ATGCTGTCTATGGACATGTTG	51.5	40	GAGGGTACAAAATTTACTGG	131	CCA	6	TTAGTCTGTAGTCATCGGTTGAGATAAGCAACACCTGAAGCGTGCTTTTCGAACAGTCATCATGATCTCTGACCGTGCACTCTCGAGCATCCTAACGACCTCAGCAAAGGGCGGACGTTCATCAGGGTCGGCATCCCAGCAGCGGGTCATGATCTCACTAAGTGCAGGGTGGCAATCATGCGGTATGATTGGTCGTACACCTCTGTTGACAACAGCAAATGCTGCCTGCACAGCAGTCATATTCGGGAAGGGAAGCATGCCTGTTATAAGCTCCCAGAGCACAATGCCAAAGCTATAAACATCAACTTTCTGATTGTAAGGTCTGTGCTGGATCATCTCTGGAGCCATCCAACGATAAGTTCCTGTCTCTGGTGTCATGCCTTCAGTCTGCACCTCAAT…
DPG0235	#PDK_30s6550950g016_locus_tag_PDK_30s6550950L016_product_partial_gene_no_protein_identified_strand_+	55.46	45	AGGGAAGGAACTACCAAGAA	54.98	40	TTCATGAGCTTCTTCAGGAT	144	TGTC	3	ATGTTCAGGATATCGAATATCATATCTGACGCTGATTTGAAAGACTTGATAACCAGTTTGGAAGGAAAGCTCAAAGAGAAAGAGAGATGGGAAGATGTAATTGATAAAAAGAATAGCTATATATCATACAATGCAAAGTGTTGCAGGCCAAAGGGTGGTCCCCTGAAATACCTTAGTGTCACAACGTTTGAGAGATGCTCCACTGAACTATTAAGGGACTTCTACATGGACAATGAGTACAGGAAAGTGTGGGACAAGACTTTGATCAAACATGATCAGCTGCAGGCTGATGAAATGAGTGGGACAGAAATTGGGCGTATGATAAAAAAATTCCCTCTCCTGACACCAAGAGAGTATTTATTGGCATGGCGTGTGTGGGAAGGAACAGATAAAACCTTC…
DPG0236	#PDK_30s6550950g017_locus_tag_PDK_30s6550950L017_product_aspartyltrna_synthetase_strand_+	54.99	40	GTGGATAGCAAATGGATTGT	55.4	42.86	GCCCCAGGAATAATATACAAG	162	TGTC	3	ATGTTGGAGGCTGATGCTGAGATAAGTCAGCAAGGACTCTCTGAGAGCCCAGGTGGCGGTACCTATGGCAGGCAAGTTGTCAGGAATGCATCAGGGAAGGAACTACCAAGAAGGCCCTCAAAGAAGTGGATAGCAAATGGATTGTTGCTTCTTGGAGGCATTGTCTGTCTGTCTCGAGACATAGATTGCTTACTAGATACTCCCGGGCATATAATGGTAGAGGATTCAGTCCTAATATATAATCCTGATTGCTGGTTAATTAGCCTCTTGTATATTATTCCTGGGGCCCGTCTCATTCATCAATTAACTACAGTCATATCCGCAGAAGCCGACCCCTTCTCCGGGAACTACGGCGACGTCCCGACGGAGGAGATCCAGTCGAAGGCGATCAGCGGTCGC…
DPG0237	#PDK_30s762461g001_locus_tag_PDK_30s762461L001_product_partial_gene_no_protein_identified_strand_	56.51	55	CAGCTAGGGTTATCGGAGTC	54.76	50	CCATCAAGTCCGACTACTTC	118	CCT	4	TCAGCTTGTCCTTATTTCCTGATATAGTATTAATATCTTTAATTTCTCCATTGCTAATGATTTATTGGTCCATCCTGACAACAAATAAATGAACGTCGGCCTCCAGGGCCACTGCCCATATGAAACTCTTGTGGCATGTGAAACAGCAGTTGGCATATGCTTGTCATCGATGCTGACCTTCAGTGGAATGCTTCTGCTCTTATGCTTCATCTTATACAATCTCCTTCCCAGCATCAGAAACCCCAAAACCACAGCAGCTATGGAGATGGACCAAACCGGCTTCACCCTAAAAACACAGAACTTTAGGAGCTCCAGCGGCAGCTTCCACCACACCATCACCCTCTTCTCTCCTCCACTAACCGAGACAGTTTCTGAAGGAACTCTCTTGTCCACCATTTC…
DPG0238	#PDK_30s762461g003_locus_tag_PDK_30s762461L003_product_similar_to_predicted_protein_strand_+	55.15	45	GGTTGAGGAGATGTTGAGAA	55.08	47.37	CATGCTGATGAGACCAAAG	151	AGG	4	ATGCGCCACCGAGGGCTCGAGATGGACGAGTTCACGTACCCCTCCGCCCTCAACTCGGTCGCTTCCGCCGGGGACGCGCCCAACGGGAGCTCCCTCCACGGGTTGATCCTAAAAGCCGGCTTCGAGGCCCACCTGCACGTGGCGAACGCTCTTGTCGACATGTACGCCAAGTGCGGGAGCTTAAACTGCGCCCGCGGGGTATTCGACCTGATGCCCGAGAGGGACGTCGTGACCTGGACCGCCCTCCTCGCCGGCCTTGCTCGCCACGCGTCACACGAGTCGGCTCTCCAGCTCTACTCCGAGATGCGAGAACTCGGCATCGACTCGGACGAGTTCATCACTGCCGGCGTGCTGAGCTCGTGCGCCGGGTTGACCCTGCTCGAACTCGGCCGGCAGGTC…
DPG0239	#PDK_30s762461g008_locus_tag_PDK_30s762461L008_product_sec23_interacting_protein_p125_strand_	55.51	42.86	TCTCAAGACACGTCTGTTTTC	55.34	52.38	CGCACTAGTATAGACGTACCG	111	TACCG	3	CTATTCATTGCCTTGATCAAATTCACGGTTGCCAATTTTCTCACAATTAGGGTAACTTGTAGTGCAAAGATTATGTTCAAGCTCTGCAATCCTCACTTTAAGGGCCTTCACCTCTTCATCCAACAAGGAGATTAATTTGTCTTTATCAATTACGTCTTTAGACATCATTCCAGCAACTTTAACTGCATCACCTTCATAATCTCCATTTCCTGTGGTTGGACTTGCATTAGAATCTCTTTCTTCTGCATTGAATGTAGCTCCAGAATGCTGACCAAACTCTTTTCCAGCTTCCTCCGTGACCAACATATCAATATCTAGCTTTTCAGTTATATTTCGTGGAACAGAATCATCAGACTCCTCTTTAGGATACATAAAGCCACTACTATTTGAGGAATCCTC…
DPG0240	#PDK_30s6550989g003_locus_tag_PDK_30s6550989L003_product_partial_gene_no_protein_identified_strand_+	55.75	47.62	ACATCGAACCCTCTCTACATC	54.7	42.86	GGTTGCTTCTAAGCTTATCCT	150	GAA	4	ATGAGATTGCTGCATCATATGATCAGCAAGATATTTTATCCAAAATATAGGAGTTTTCAAATCATATCAGAGCAGAAGCTGTGCATCATGTTCCACATCATTATGAGAATCCCCATCAACCTTCTAGTCCTAATAATCTCAAGAACAAAAGCTCCACTACCATACAATCTGATGCTCACTGGGATCTTCAAGAATTTAAGTATAAACTTGGTTGGTGAAACAACCAATGAGCTATTCTTTTCTAACACATACATCGAACCCTCTCTACATCACATGGGATACAATAAGAAAAATGGTCATTGGGTGAGAACTAACAAGAAGCCCAACCTGAAGAAGAAGAAAATAGAGATGAAGCCACAACTGAACTCTTCTTTGTCAGAGGATAAGCTTAGAAGCAAC…
DPG0241	#PDK_30s65509180g010_locus_tag_PDK_30s65509180L010_product_nitrate_transporter_strand_+	55.33	50	GATGATGCGCTTCTTCAG	55.06	50	AGTCGAGATCCCTCTTCTTC	185	TTC	4	ATGGCCGGCTTGCCGGAGACAGATGCCGAGGGCAAAACCCTCTCCGACGCTTGGGATTTCAAGGGCCGCCCCGCCGTCCGATCCCAGACCGGCCGTTGGACCAGCGCCGCCATGATCCTAGGGGTGGAGCTGTGCGAGAGGCTGACAACGCTTGGGATCGCCGTGAACCTGGTGACCTACTTGACGGGCACCATGCACCTCGGCAATGCCGCCTCCGCCAACACCGTCACCAACTTTCTCGGCACCTCCTTCATGCTCTGCCTCCTCGGCGGCTTCCTCGCCGACTCCTTCCTCGGCCGGTACCTCACCATCGCCATCTTCACCGCCGTGCAAGCCACAGGGACAACCATCCTGACCCTCGGGGTGCTCTACCTGGCTCTGTACCTGACGGCGTTGGGG…
DPG0242	#PDK_30s1042771g002_locus_tag_PDK_30s1042771L002_product_pp2a_regulatory_subunit_strand_+	54.85	45	AGATACTTTTGCAGCTCGAC	54.42	42.86	CCTCTCTTTCTTCTTCTCCAT	173	AAAG	3	ATGGGGGAATGGAAGATGGAGGAGATGCCGCTCCCTGCGCTCTTCGAGCAGGCAAGGAAGATTCACTCTATGGCATCCGAATCCTCCGCTGATCAGGAGACATTGAGGAAGGGAATCGAGGCCCTGCGCCGCTGCTATGAGATGGTTCCATTTTATCTCGGAGAATTGACAGAAAAAGTTGCGCAAGATGATAGGATACAGGTTCCCAAGATATCACAGGACCAATTGAAGGAGTTCATTTCAATTTGTGAGGCATTAGAGCTTGTACCTGATGATGAGTTAGAGACATCTGGGCAAGAAGGGGCAGATACTTTTGCAGCTCGACGGTCAAAAAAGAGAGCTGCAGAAGCAAAGCTGCAAGAATTTAAAGAAAGAAAGGAGAGACGTGGACGGTCATTG…
DPG0243	#PDK_30s1042771g004_locus_tag_PDK_30s1042771L004_product_partial_gene_no_protein_identified_strand_+	55.25	40	TGCGACTAATGGTTACAACA	55.12	42.86	TATTCTTCTTCTTCCCACTCC	161	CAA	5	ATGGAGGCCAGCAACCAGGAGTTCTGGCACTTCAGCGATCAGATCCGGCTCCAGACGATCGACTTGAGCAACCTTTCTATCGGGGATAGCATCTGGAGCGACTCGTATTTGAAGAGGACCGACGAGCGTCGAAACTTCGAGAATCCCGTCGGGCCGTCCGATCTCGGCTGGAAGATGGGATTCGGGAATCAGAAGCTGGCGTTCGGGAATAGCAACAACCAACGGATCAACAATAGCAATTCCAACGACAACAGCGGTGGGAATAACGGTGGAATGAAGAATGGGAATTTTGCGACTAATGGTTACAACAGCAACAACAACAACAATAATACCAACGGGGTGATTAAGAATTATTTTAGCAAGGGGACTGGGAAGTCCGTGAATCACGGACATGGTGGG…
DPG0244	#PDK_30s1042771g004_locus_tag_PDK_30s1042771L004_product_partial_gene_no_protein_identified_strand_+	56.16	42.86	CATGGTGGGAAGAAGAATAAC	55.3	42.86	AGCGTCTTGAATCTCTTATCC	131	GAA	4	ATGGAGGCCAGCAACCAGGAGTTCTGGCACTTCAGCGATCAGATCCGGCTCCAGACGATCGACTTGAGCAACCTTTCTATCGGGGATAGCATCTGGAGCGACTCGTATTTGAAGAGGACCGACGAGCGTCGAAACTTCGAGAATCCCGTCGGGCCGTCCGATCTCGGCTGGAAGATGGGATTCGGGAATCAGAAGCTGGCGTTCGGGAATAGCAACAACCAACGGATCAACAATAGCAATTCCAACGACAACAGCGGTGGGAATAACGGTGGAATGAAGAATGGGAATTTTGCGACTAATGGTTACAACAGCAACAACAACAACAATAATACCAACGGGGTGATTAAGAATTATTTTAGCAAGGGGACTGGGAAGTCCGTGAATCACGGACATGGTGGG…
DPG0245	#PDK_30s1042771g006_locus_tag_PDK_30s1042771L006_product_bhlh_transcription_factor_strand_+	54.82	42.11	AAGATGAGAATGGCTCGTT	54.91	40.91	CTTGTGTATGACTCCAATTCAG	168	ATC	4	ATGCGAAAGCGGGTGCTCCAGAAGCTCCACGTCCTCTCCGGCGGCGCCGACGAGGAGATCTACGCGCTCCGGCTCGACCGGGTCACCGACGTGGAGATGTATTTCCTGTCATCCATGTACTTCTCCTTCCCCCGGGGCGCCGGGGGTCCCGGGAGGGCCCTCGCATCCGCCGGTTTCCGGACCGTCGTGCTCGTGCCGTTCGACACCGGCGTTCTCGAATTGGCCTCGGTAAAGACCGTGCCGGAGAGCTTCGAGGCCTTGCAGATGATAAGGGCCGTGTTCTCTCCCGGCGGGAGCAATCCCGTCGAGATGAAAGATGAGAATGGCTCGTTCGGCGAGAGGCTCTCGATGGCAGCCAGAGCAGAAGAGAGGCCTGTGGAGATCCAACGAAATGGCAGA…
DPG0246	#PDK_30s1042771g007_locus_tag_PDK_30s1042771L007_product_similar_to_predicted_protein_strand_	55.12	50	CTCCTCTTATTCGACAGACG	54.98	40	TCAACAACAACAAGAGCAAG	150	TCC,TCT	6,7	CTACTCATGCATCTTCTCAATGGCTTCCTCTATAGCAGGAACTGCTTTCCGAAAGGCTTCCCATTGATCAACAGTCAAACTTATCCCTTTGGCAGTAGGCAACTCCTTCCCGTCCTTCTGGTAGTACTCCCGGATCGACACCAGCGTCTTCCCTCTGAACTCCTGAAGCGTCACCCTCCTCTTATTCGACAGACGGCACAGGATGAGATCGCCTTCGTCGTCGTACTCCTTCTCTCTGCGGCTCCCCTTCTTCGCTTCCTCCTCCTCCTCCTCCTGCTCTTCTTCTTCTTCTTCTTCTTGCGGTTCTTGCTCTTGTTGTTGTTGAGGGGGTTCGTCCTTGTTGGAGAGGAGGAAGGACTCGACGACGCTGCGGACGAAGCGCTTGCGGTCGGGTATGGA…
DPG0247	#PDK_30s1042771g007_locus_tag_PDK_30s1042771L007_product_similar_to_predicted_protein_strand_	55.28	52.38	GTCGTCGTACTCCTTCTCTCT	54.88	52.63	CTTCCTCCTCTCCAACAAG	139	TTG	4	CTACTCATGCATCTTCTCAATGGCTTCCTCTATAGCAGGAACTGCTTTCCGAAAGGCTTCCCATTGATCAACAGTCAAACTTATCCCTTTGGCAGTAGGCAACTCCTTCCCGTCCTTCTGGTAGTACTCCCGGATCGACACCAGCGTCTTCCCTCTGAACTCCTGAAGCGTCACCCTCCTCTTATTCGACAGACGGCACAGGATGAGATCGCCTTCGTCGTCGTACTCCTTCTCTCTGCGGCTCCCCTTCTTCGCTTCCTCCTCCTCCTCCTCCTGCTCTTCTTCTTCTTCTTCTTCTTGCGGTTCTTGCTCTTGTTGTTGTTGAGGGGGTTCGTCCTTGTTGGAGAGGAGGAAGGACTCGACGACGCTGCGGACGAAGCGCTTGCGGTCGGGTATGGA…
DPG0248	#PDK_30s952741g009_locus_tag_PDK_30s952741L009_product_similar_to_predicted_protein_strand_+	55.64	42.86	CTGTGATGATATAACGGATGC	54.77	42.86	CATCATTCTCCTCTGCTTCTA	149	GAT	5	ATGGGCAGCAAGAAGAGGCCCTCCAAATCCTTAGAGGAATTAGCCAGCGAGGAAGATGCCCCTGTTGGAATTTCTCCAGAAACTGTGAAAGAACCGAAGAAAGGCAGAACCTTTGATGAGAAGACCGAGGCCGAGGGTGCGTCCACTCCAGTAATCCCTTTATCGCTGAAACCTATGGAAAGAAGGAAGAAGAGGAAAGCGATGGATAAGGAAAGGCACCGCCTTGATTCTGAATACAAGGAGCAATCCAATGATCAATCCAAAGCTAACAATGCTAGCAAGTCTAGTGAATGCCCTCCTGAGAATCGGGCATCATTGCCTTCTTCATCATCGAGTAACCTGCCTGGGTTCCACATTGATGTATTTAGGGATCTGTCATCTCCGGACCCGTCAGTTAGG…
DPG0249	#PDK_30s952741g011_locus_tag_PDK_30s952741L011_product_heavymetalassociated_domaincontainingprotein_strand_+	54.62	42.86	CAGAGATCTGGTCTCAGAAAA	54.58	40	CCTTCGTCTTTGTTGTTCTT	136	GCT	8	ATGGTTAAAGGTGGAGACTTCAAGGTCCTCAAAATCCAGACATACATACTCAAAGTGAACATGCACTGCGATGGATGCAAGGAGAAAGTTAAGAAGCTCCTCCGAAAAATTGAGGGAGTCTGCTCGGTAAGCATAGATGTGGAGCACCAGAGGGTCACTGTCACAGGAAATGTGGACTCTGGAACTCTGATCAAGAAGCTGGCCAGATCTGGCAAGCGTGCAGAGATCTGGTCTCAGAAAACCAGCAGCCAAAACCCCAAGACCAACCAACAGAAGCAACAGAAGCAAGCTGCTGCTGCTGCTGCTGCTGCTGCCCATCCGATGAAGGATGGCCAAAAGAACAACAAAGACGAAGGCAAGCAAGGCCTCATCCAAGGCCTCCAAGCCTTCAAGAATCAG…
DPG0250	#PDK_30s952741g011_locus_tag_PDK_30s952741L011_product_heavymetalassociated_domaincontainingprotein_strand_+	55.06	42.86	GCTCTGATGAGGAGGATTATT	54.72	42.86	CACTGTTACCATTCCCAATAG	174	ATG	5	ATGGTTAAAGGTGGAGACTTCAAGGTCCTCAAAATCCAGACATACATACTCAAAGTGAACATGCACTGCGATGGATGCAAGGAGAAAGTTAAGAAGCTCCTCCGAAAAATTGAGGGAGTCTGCTCGGTAAGCATAGATGTGGAGCACCAGAGGGTCACTGTCACAGGAAATGTGGACTCTGGAACTCTGATCAAGAAGCTGGCCAGATCTGGCAAGCGTGCAGAGATCTGGTCTCAGAAAACCAGCAGCCAAAACCCCAAGACCAACCAACAGAAGCAACAGAAGCAAGCTGCTGCTGCTGCTGCTGCTGCTGCCCATCCGATGAAGGATGGCCAAAAGAACAACAAAGACGAAGGCAAGCAAGGCCTCATCCAAGGCCTCCAAGCCTTCAAGAATCAG…
DPG0251	#PDK_30s952741g012_locus_tag_PDK_30s952741L012_product_partial_gene_no_protein_identified_strand_	55.45	47.62	AGCGCTACTAATGGGTACTTC	54.56	47.62	GAGTTCTCTCCTGTCGTTGTA	143	TTGA	3	TTAGATTAAATTTAATTTTATGATCCAAAGATATATTTCTTTCTTCCCTGCAGTCAACTTACATTCACAGATAGCGAGGTAGTCAGCAGCCCTTCTCTTGAAGTTACCCATGGGTGCAGAGAGTAGTTCCCAGCATCCAAGTGATATCCACTTACCAGTCCTCTCTTGCTTTGGCTGGTAGGGCACATGGAGACCAGAACAGAGGGACCTGGAGACCAAAAGCTTCTCCAGACTTTGATAGACAGCTTTAGTATCATTGGAGAATGTTGAGACCTGCTTTTGCTCCTTGCATGAATTGCAGGAAGCTTCTTTCTTGCTTCCCTCAGCCTCGTGCTCGACATTAAAATCTAATATTTTACTCCTGATTCCATATCTATCCAAATCAAACCTACCGCTAAT…
DPG0252	#PDK_30s1024561g002_locus_tag_PDK_30s1024561L002_product_ribosomal_protein_l11_methyltransferasecontaining_protein_strand_+	55.09	42.86	AACAGTTATCTACGTGGCAGA	54.94	50	CTGCCTTACATCAGGAGAAC	147	TGA	4	ATGGAGTGCCTGCATCGCTTTTGCAGGGAATGTATTGACAAATCGATGCGGCTTGGGAATAATGAATGTCCAGCATGCCGGACACATTGTGCTAGTCGGCGTTCTTTGAGGGACGATCCAAATTATGATGCTCTGATTGCAGCTTTATATCCAGATATTGATAAGTACGAGGAAGAGGAACTGGCTTTGCATGAAGAAGAGAGAACTCGCAATAAGAAGATTCAAGCATCCATAGCTGAGACATTTCGGCGACAATCAGAGGCACTTGGTAGGAAAAAGTCCACAAAAGCTGCAGCTGAAATTTTCTTAAGAAAATCAAGGGGGAATTTTCGAGCTCATGGACAAAACAGTTATCTACGTGGCAGAGGTAGAAGTGGTGTTCGGGACAATGTACTTGCT…
DPG0253	#PDK_30s1024561g008_locus_tag_PDK_30s1024561L008_product_af117723_1seed_maturation_protein_pm27_strand_	54.76	55.56	AAGGTCACCCACACACAC	55.2	42.86	GGAACCTGACCGATATAATTC	151	CCG	4	TTAACAACTAGTTTGCACCCGATGGGCCAGGTGCACCAGGTGCCAGGTGAGACCCATGAGAGTCAAAACATTGAGGAAGGATGAGTAGTTGTTGAGCATCTTCAGTCTCTTATTCAGCTTCACCATTCTACTCTTCACCACCTCCTGGTCCACCGTCACCGTAGTCCTCGCCACCCCAAACGCCGTGCTCGTCGGCGTGGCGGCAGCAGTAGTCGTGGTAGCCGTCGCCGACGCCGGCTCAACGAGCACGTCCGCCATGTCCCTTCCCCTTCCTTCTTCCTTCATCACCTTCATCCTTTCGAACATAGCCTTCGTGGCCTTAGGCTCCAGGAAGAGCATGTTCGCCAAGACCAGCACAAAGGATCCTAGCAAATTGTAGCCCTGCAACCGCTCTGCCAC…
DPG0254	#PDK_30s1024561g009_locus_tag_PDK_30s1024561L009_product_patellin_strand_	54.72	47.37	ATTTGAGGAGGATGGTGTC	57.89	50	ATCAAGGCATCCGATGTG	181	CCG	4	TCAAATGGATTCAGTATAGCACTTGATCTTGTATCTGTAGAGGAGCTTCTTCTTTTTAGAGGTGGTGTTATTCACTGTGAGAACTACCTCGCCTGCTTCTCCGATCTTGAAGCTGTTCTTCTCCATGGGTTCATCAGTGGCAACCAATTTCCTGGCCTTCTGCACAATTATGGTGTATCCATCCTCTGAAGTCGGCACAAACTCCGCGCCGTAGGTCACATCCCATCCCAAGACTCGGAGCTCCCAAACAAGAAGGCATTTCTCAGTAACTGGTATCTCTACGACTTGCTTCGTCGAGGGCTTAATGGTGATCTCAGTGACCGCATCGGCAGCGGTGAAATCCGTGTCTTTCTCCGTGCTCAGACCTCCATACTGCAGTGGAACTTGCTCGGGAGGGAT…
DPG0255	#PDK_30s1024561g011_locus_tag_PDK_30s1024561L011_product_endomembrane_protein_emp70_precusor_isolog_strand_	55.16	45	GGATTATTATAGGGGCCAAC	58.39	61.11	ATCTCCACCTCCCCTCCT	147	GGA	4	CTAATCACACTTGATGTTTCTGTAAATTCTTCTAACGAAAAACGTGGAACCCAGATAGCCCACAGCACCACAAAGTATTCCTAGACCAAGACAGAACATTAGAGTGTAGCCAAAATAGAAGCTAGTCTGAAAAAAGCCCGACATCTTGGTCTTCACATTGTAGTAATATATAGAATAAAGGTACACATAGACAGCAGTAGAAGCTGCAGAAAAGAAAGAAGTCCACTGCCAGTGATAGTTCTCAGCATTTAGCAAGAAATATGTTCCCACAATGGTCACGCACACTGTGACAATTATGAGGATCAGGAATACTAGCAACATAAAGCCATAAACATAGTAAACCTTGTAGTTCCAGAAGGATGTGAAGACGAAATACATCTCAATGAAAATGCTGCCAAA…
DPG0256	#PDK_30s922991g002_locus_tag_PDK_30s922991L002_product_partial_gene_no_protein_identified_strand_+	55.07	45	GCCAAGTTCTCAAGATCAAG	55.43	55.56	GTTCTTGGAAGGGACCAG	150	AGC	5	ATGGGCACAAATGCCGAAGCTAACAAACTCGTCCGCAGGGAAGGCATGTGCCGATCGAGTATTTATTTCCTAAACGTGCGAGCTTCTAAGGATAAAAGAGGCGTTGAGCGCGTCCTCATGTTTAACCCCACATGTGAAGCCAACCTCTCGAAGGCCTCGCCTCTAATACGCGAACGTATCCGCGTGGACAAACTCCCAAGGGGCATGGCATCATATGACTCTTTAATTTTGCTCCTCATCCTCTTCTTCTTTCCTAAATCACGATGGAAGCACAGCTTGCCTGGCGTGCTCAAGTTGGCGTTTTCCCCGCTTTTCCCTGACGGTGCCAAGTTCTCAAGATCAAGCGTTCATTTCATTACATCTCTCTCCACATCTACATGCATGGATGTATGCGCAGTG…
DPG0257	#PDK_30s671251g002_locus_tag_PDK_30s671251L002_product_alpha_fucosyltransferase_strand_	55.9	45	ATCGGTGAAGGGTTCTTTAG	56.05	42.86	TTAAAGCCCATCAACTACCTC	189	AGG	4	TCACAATATTCTAGCATTCCTCCCACCCTTCCTACTAATAATCTCACAAAGCCGGCACGGCAACGTGTCAAGGCTGGCAGCACGAGTCTTTCCATAGTTGCCCATCACACCACACCTCCTCCAAGCATGGTACTCTGCATATGCAATGGGATCATCTGCAAGGGCCTTCACATACGAAGCCAATTTCTCGAGAGAGCTGAATTTAGATCCATCTATTATAGAATTTGGAGGGACAAAATCCCATACATTGGGTGCGCCAAAGTAGATGGGCACTGCACCGGCATCAAGAGCATAATAGAGCTTCTCCGTCACGTAGCTATCAATCTTGGTGTTCTCAATGGCAAGGACAAACTTGTAATGTGACATAGCACAGTGTAGGTGGTTCCACCAATGAGGGGC…
DPG0258	#PDK_30s671251g008_locus_tag_PDK_30s671251L008_product_helicase_domaincontaining_protein_strand_+	55.88	42.86	GTAATGTTCCAGGAAGAGGAA	54.93	42.86	AATCATCAGTTGTCTCCACAC	160	ATA	4	ATGGATATCAAGCCAAATTCTAGTGGATACAAGGAGAGTTATGAAGGCCAAAGATCTAATTGGCAAACCAGCCTTGTGATAGTAGCAAAGTCGACCTTGAGTGGCATCACTTGGGAGGACAAAGAAGATGGTGACTTCTTTGGTGATGACGAATGGATGACAAAAATGATGATCCGTGGTAGCTGTCCTTCCCTCCATGCTAAGAAGCTGGGAAAAGTCTCGATGTGGTATTGTGGTTTAAAGATAGGACTGGTCATTATAGATGGCTGGTTAAAACTGACTGCCCCAGCACAGATTGCTGTTCTGTTTAAGGAACTCCGCATGACACTCCATGCTGTTCTAAAGGAACTTATTAGCAAGCCAGAGGTTGGTTCAGTTGTTATGTCACCCTTCATCATA…
DPG0259	#PDK_30s722021g003_locus_tag_PDK_30s722021L003_product_partial_gene_no_protein_identified_strand_+	54.7	47.62	AAGAGACTAAGAGAGCCAAGG	55.2	50	GAAGAGGAAGAGGAAGAGGA	163	TCT	5	ATGCATTCCTTCCTCCTCCTCCTCCTGATGGCTAGCCTTATCCTCAGTGCTCCTCCGGCAGCCGCAGCGGTCGATGCATCGAAGCATGCAGGCGGATTTGGTTGGCTAGATACCAAACTATGGCGTTATACGATGACTCAGCGCAGGATGAGCGAGGAAAATATGGATAAAAAAGGGGAGACACTGCACTTGCCATGTGAGGATTCATATGTAACTAGAGATACTCATCTGCTGATGTTCCCATCTAGGAAAACTAGGATTTGGTTGGGGACTTTCGAGAGTGCCGAGGATGCGGCCAGGGCCTATGATGAGGCTGCGAGGCTCATGTGCGGGCCGAGAGCGAAGACCAACTTCCCGATGGATCCTAGCGGTACGAGCACGTCGTCCGCCCTATCACCA…
DPG0260	#PDK_30s722021g007_locus_tag_PDK_30s722021L007_product_fbox_family_protein_strand_+	57.11	52.63	ATGGAGTGGGATAGCGACT	54.87	42.86	AACCTCTGTTGACGTAGATGA	208	GGA	6	ATGGAGTGGGATAGCGACTCGGATGGGCCGAGCGGCGGCGAGGAGGTGGAGGAGGAGGAGGAGGAAGTGGGAGGCTTCATGCTGAGCGACGGCGGCGGGGCCTTCTCCTTCGCCATGGGTGGCATGCTCCAGTCAGCGGCCTCGTGCGGGCTGGTGGTCACCGACGCTCTCGAGCCCGACCACCCCATCATCTACGTCAACAGAGGTTTCGAGGATGCCACGGGCTACCGCGCCGAGGAGGTGCTCGGGAGGAACTGCCGCTTCTTGCAATGCAGAGGACCATTTGCACGAAGGAGGCATCCATTAGTAGATGCTACAATAGTTGCTGAAATACAAAGATGCCTCGAGAAAGGCATAGAATTCCAGGGCGACCTGTTGAATTTTAGGAAAGATGGTTCT…
DPG0261	#PDK_30s65509724g002_locus_tag_PDK_30s65509724L002_product_tzp_dna_binding_nucleic_acid_binding_zinc_ionbinding_strand_+	55.18	42.86	GGCAGATATACATGTCTTGGA	55.63	47.62	CACTCTCCCCACCATTAGTAT	128	CAGGTG	3	ATGGCAGATATACATGTCTTGGACTCTGCCGAAAGGTGTAATGAAAGCATAATAAATAAAGATTCAGGTGCAGGTGCAGGTGCAAATGCAGCTTCAAGGGCAGATATGCATACTAATGGTGGGGAGAGTGGCAATGTTGGAGATATTGCTGTGGGGAACATGAAAAATATGCAGATTGAATTAAATTCTGATAATAGGAATTCTAAAAGAGTAAACCTGCCGAGCTCTCCTAGGAGAACTGTCGACATGCAACCTGCCTTTCTGACAAGGCTATGCGAACAAGATTCAAGATCTCATGGAGACCTGAACAAAATGGAAGGAGCAATTTTAGATGATAAGTATGAGCATGATGAGTCAGATAAGAAGGAAACTGGCATATGCCTGCCCAGAAACAGCAAG…
DPG0262	#PDK_30s65509724g009_locus_tag_PDK_30s65509724L009_product_cytosine5_dna_methyltransferase_strand_	55.18	42.86	GTTCATAGTATGCAGGCAAAG	54.58	42.86	GATGAGGATGAGAAACTAGCA	163	AT	5	TCAAGCTGAAGAAGACTTTGCATCAACAGCTTCCTTCAGTTTCAAACCTAGCACATAGGCAAGTGGAGGAGGGACAGCATTACCAATTTGCTTGTGCCTATTCTGAATATTCCCTGAAAAATGGTAGCTATCGAGAAATCCTTGAGACCGTGCACATTCGCGGACTGTGATAATCCTATCTTGGTCAGGGTGAAAGCACATTCCGACCTTTCCCATGGGCTGGGGATCTGTGATCGAAGTAGGGAAATTTCCTTCCCAGTCCAACCTCCCAAAGAGCCCCTTCCATTGATTGTGCCTCTTTGCAGTGTTCGGTAGGCACCATGGAATCAAATCCACTATTTGCCCAGTTGATAGTTTAACCTTTTCATCCAGGAGGTCATGCCAGTCAGCACCTGGATG…
DPG0263	#PDK_30s986901g003_locus_tag_PDK_30s986901L003_product_partial_gene_no_protein_identified_strand_+	55.6	42.86	TGATGAGCGGACATTTAGTAG	54.85	42.86	CTAGAAGCCAACAAGATCAGA	168	ATTC	3	ATGGCATACTACCTCAGGGACGCTGTTCTTGTTAATTGTGGCATCGGAAATGACCTAAAGCCAGGCTCCGATGAGATTGAATTCACGGCACACCCGATGACCGTGATCGCAGGTCAGGTTGCGATGCCCCTTGTCTGGAAGGATCTGTATTGCGTGCTTTTAAAACTGTCTCCGGATGCGTCGTGTCTGCAGGGAGGGCTCGGAGACGCCACCTCCCTGTTCGTCTCCAACCGATGGCTCCAAACTCGCATCGAGTTTGCCGATATCGTTAGTCTTTCCGATTTGCTCTTCAAAGAACTGCAGGAACAGTTTGAACAACTACTCCCCGCCGCAGACATCGCTCCTCGTGCGGTGGCTGTGGAGAAAAAAATTGGCTGCGAATCCTCTCCGCAAGGATTT…
DPG0264	#PDK_30s6550957g003_locus_tag_PDK_30s6550957L003_product_partial_gene_no_protein_identified_strand_	54.84	50	CGCTGATCTTCGTCTCTAGT	55.24	50	TGTTTCCAACGGAGTGAC	146	TCC	4	CTATTTGATCTTCTTTAGAGGACGAGGGAGCGCGTGGATGAGCGATGTGGTGGCCTGTGGACTATAACTAGCATTGTGGATATCCTTGGTCCCCCATTCGCCATCTTCGGCGACCATCAAGGGCAAGGCGGCCTTTGATTTGGGTTTTTTAAGGCAAAGGTTCATGGCAATAGAGGCCGAGAAGCTGGGGCTCACAAGACGTCGCCGTCCATCGTTACACTCGACCTTCAGGTCCTTCCACAGCACCTCTGCTGTCACCCTCTTTGTGAGTTGTGACCGCCTCCTCCTCCACCCTCCCACGCCCTCGCCGCTGATCTTCGTCTCTAGTGTCGCTGCCTTTTCCTCCTCCTCCTTTCGCCCTTTGAATCCCTTCTCCCGCACCCTTGCCCACTTGCACTC…
DPG0265	#PDK_30s6550957g004_locus_tag_PDK_30s6550957L004_product_similar_to_predicted_protein_strand_	54.59	42.86	GTACCACGAGAAGTCAAGAAA	54.54	42.86	CTCCGTGTTATCGTAGTGTTT	151	GCG	4	AGTTAAGAACCGGGAGTCTCGTAATAAAAGAAATTAGGAACGGGCCAACAGTTCAAATTGTTTTGCAGAGTCCAGTAGGTTTCATTCTCAAAGACACGGGAGAGAGGCATCAAGCGAGTTACCTTCTGCGAATAGTTCGTTCACGGTGTCGGTCAGTCCTATCAGTCTTAGACCGTACTAGAACCCTAGTCGAGGTAGGAACTCTTATAACCGAGGTTTATGGTACCACGAGAAGTCAAGAAACGAATCGAGTCTTCGAAATCGTCGTAGCGGCGGCGGCGGGAAACGAGGGAAGAAACTGAACGGTGGTCGATGACGTTTGGAGGACTATGGGTCGTGGACTCGGCGGAGGAAACACTACGATAACACGGAGTTGTTAGAATGCGTTTAGTAGCGGTA
DPG0266	#PDK_30s661191g007_locus_tag_PDK_30s661191L007_product_partial_gene_no_protein_identified_strand_	54.93	42.11	CAAGATTCTCCCCAAACAT	55.01	47.62	GATAGGTGGCTATCTGAGGTT	151	GCCA	3	TCAGTAGCGCATCCCCGCCCTCGGATCCATACAATCCGCACCCAGCACCCTTCTGGCATAGAACATCCCCTCCCATGCAGCTCTAAGCTCGGCACACGCAACAGACGTGTCGAAGATCCGCTGACCCTCCGCCACCACTAGTCTGGCAGCATGGTCTCTGATGATAAATTCCACACCTCTGTAGCTTCCGCCCTCGCCCACACTGCTGTCGAAGTTCATCACCGATCTTTCGGTCGTGCTCCAGACTCTCCTGTCCGCTGTCTCCCCATCAAAAATTGGTAGGGATAGTACCCGCTCAGCAAGATTCTCCCCAAACATCCACCTAACGAGGGCCTTGTCCCACCTCCGCTCTCCTTGAGCAAACAAATCACAAACTCTATGGCCCGCCAGCCAGCCATG…
DPG0267	#PDK_30s725001g006_locus_tag_PDK_30s725001L006_product_receptor_protein_kinase_perk1_strand_	56.04	42.86	ATCATGCACCTCTTCTTTCTC	56.11	47.62	CTAGTGCAGATTCTGATGTCG	160	TGC	5	CTACAAGAGGTAGTTGGCGAGCACAGTCCCTCCATCGATGCATACATTTGGGACCATGAAAGGACCTCTTGAGCAAGTGTAGTCCTCTGAATCACAAGCGTCAAATAGTGGTGGTCTTGCAATTTTAGGCCTCAATTCTCTTCCCAGGAGTTCTGCATATCCTTGCTCTCCCTTTAAAAGCCTGACCACCCAATTCATATTAGGCCGTGAGGTTGAGAGGTGGTGAATGCACATAGAAGCTACTAATAAAGAACGTCTCATTTCTTCAGGGTCATAAGCATCTCCAAGAGAAGGGTCGGCAAGTTCTTTTACGTTGTTTGTGTCGAGGAGTGGCTTTGCCCATATCACTAGGCTCTGTCGAGAAGAGTCAACTGCCCTTCGCCCTGTTATCAGCTCGAG…
DPG0268	#PDK_30s725001g007_locus_tag_PDK_30s725001L007_product_fkbptype_peptidylprolyl_cistrans_isomerase_strand_+	54.98	42.86	ATCCAGTCCCCAGTACATAAT	54.83	47.62	TGAAGAGCTAGTGATGGAGAG	142	CCT	4	ATGACCGGGAGTGGCTTATCCAGTCCCCAGTACATAATTTGGTCGGAGCTTGGAGCCATGATCGCCTCCACCTCCTCCTCCTCCCCTTCAGCCCTTCTACTCCTCCGTTCCAACACCACCACCAAACGCCCCCACTCCCTCTCCATCACTAGCTCTTCAACCTCATTTCCGCCCACCACCAATCCCAACCGCTCCCTCCACGTCGTCCGCCGAGAGACCTCCGCCGCCCTCGCCGGCGCCGGCTTCCTCCTCTCCCGACTAATTCTTGATCCCACCTCCCTCCTCCTTGCTCCTGCCGCAATCGCCGCCCCCGCCCCCGCCGCTCCTCCCGGCTCTCCCCCGTGCTCGCTCACCGTCGCCCCCTCCGGCCTCGCCTTCTGCGACCGCGTCGTCGGCACC…
DPG0269	#PDK_30s784531g010_locus_tag_PDK_30s784531L010_product_carboxylterminal_proteinase_strand_+	55.26	42.86	GCTCTTCTCAAAAGGCTTAAC	54.88	42.86	GTCTAGGATGATCAAATGCTG	178	TC,TTA	5,4	ATGGCTTCTAGCTGCTGCACTCCTGTTCCGGTCGTTGCCATCTCACTCGGGCTTGTTCTTCTTCTTCTTGCTTCTATAAGTCCTGTCCTCTCAGAATCGATGGCAAACAACACATTCCGACCCCGCAAAGAGCTACTGAAGTCTAGGAGGATGAGAGCTCTTCTCAAAAGGCTTAACAAGCCTTCTATGAAAACCATTCAGGCATCCTCTCCAACATCCAAATCCTCTTTTCATTCTCTCTCTCTTATTATTATTATTTTTTCATTTGATCCTGATGGTGATATTATAGATTGCGTTCCATCTCATCTTCAGCCAGCATTTGATCATCCTAGACTTAAAGGACTGAAACCTATGGATCCACCAGAGAGACCCAAAGGCCATAGATTTACCGATCCGGTG…
DPG0270	#PDK_30s784531g010_locus_tag_PDK_30s784531L010_product_carboxylterminal_proteinase_strand_+	55.13	55.56	TTCTAGCTGCTGCACTCC	54.83	52.38	GCTCTCATCCTCCTAGACTTC	153	TTC	4	ATGGCTTCTAGCTGCTGCACTCCTGTTCCGGTCGTTGCCATCTCACTCGGGCTTGTTCTTCTTCTTCTTGCTTCTATAAGTCCTGTCCTCTCAGAATCGATGGCAAACAACACATTCCGACCCCGCAAAGAGCTACTGAAGTCTAGGAGGATGAGAGCTCTTCTCAAAAGGCTTAACAAGCCTTCTATGAAAACCATTCAGGCATCCTCTCCAACATCCAAATCCTCTTTTCATTCTCTCTCTCTTATTATTATTATTTTTTCATTTGATCCTGATGGTGATATTATAGATTGCGTTCCATCTCATCTTCAGCCAGCATTTGATCATCCTAGACTTAAAGGACTGAAACCTATGGATCCACCAGAGAGACCCAAAGGCCATAGATTTACCGATCCGGTG…
DPG0271	#PDK_30s907021g003_locus_tag_PDK_30s907021L003_product_vacuolar_protein_strand_	54.96	47.62	CTGAGACAGAATACGATGGAG	56.76	47.62	GGTATCGGTAAGCCTGACATA	132	CGGTA	3	TTAACTAGGTGTCTTTTGGAAGAATGCAACAGGAGTGATCTTTATTGTTAGATCTATTCTGATGTACTTCCTTATGACATGGAACACCAACCTAGTCCCCAGGCAAAGTGCTGAATGTCTCTTTACATCTGTGAATACATAAATTGTAAACCACCTGAACACAATTGCACGATGTAACTGCAGATGTCTAAGAATCATTTCCTTATCCATAATGAAGTTCTCACATGACAATCTTCTGTTCTTGGCTTGTGGGGTGCTGACATCCAACTTTGAGAATGATTCAGAAATATGTGAATGGAATATTTGAATCACTTGCCTGAAAATTGCTTGAACATCAGCCTCCAGCAAAGTCTGAGACAGAATACGATGGAGATACATAACTTCAGTTGCAAGGGTGTT…
DPG0272	#PDK_30s6550971g010_locus_tag_PDK_30s6550971L010_product_similar_to_predicted_protein_strand_	55.06	42.86	ACCTCGATATATGTCCCTCAT	54.74	50	GTGATAATACCAGGCCTCTG	153	GCA	4	CTAAATTTGTGCAGCTAGGATCTCATTCCATGTATCAGGTATTCCTGGTAGGCACCAGTGCAAGCAATCGTGCACACCTTCTGTAGCTTTAAAACCATACCTCGATATATGTCCCTCATCTCTCAAATGTGATAATGCAGTGATATCCAAAAGCTTAACCCTCGTGCCACTCACTGCAGCAGCAGCAACAAAATCAGCTGAAGCATCCTGTAAGACCTCATATCCATGAGCCAGAGGCCTGGTATTATCACAACTACCACCACTATTCCATTCTCCATTGAAGAAATGCCTAGGTGATATCGACCTGAGAAATGCTTTGAGCTGTGGATGTTGAGGGAGCTGGGAATCTAACCATTTGACAACAGTATGAATTGTAAGATTTTTGGCTCTACCCATCTC…
DPG0273	#PDK_30s1185931g005_locus_tag_PDK_30s1185931L005_product_partial_gene_no_protein_identified_strand_	56.11	45	AAGTCCTCGAAAGGAAACAG	55.53	50	TGGACTGCAGGAATTCAG	171	CCA	6	CTACCAAGAGCCTCCACCACCCATCATACCATTCCAAAACCCAGGAGGATCCCCAACTTGGGCTCTATTTTGCTCAAATTCAGCGGCAGTGCTCGAAGGGACAGACTTCAAGTCCTCGAAAGGAAACAGCAGCCTCCCACCAGCATTCTCCTGCACCCCATGCAAACCCCCATACCCACCACCACCACCACCACCGCCGCCACCACTATGCCCTCCTCCCTCTCCTCCAATCCCGTCCAAGGGGAATCCGAGGGTGGGGGGCCTGAATTCCTGCAGTCCAACTCCGAAACCAGCCGGGTACTCGGGCATGGGCATCGGCACGAAGGGCCCCAGCCCCCTTGCACCCATCCCACTCCTCAGCAGGTCCATGGCAGAAAGAGCTCCAACAGCAGTGCATGG…
DPG0274	#PDK_30s1185931g005_locus_tag_PDK_30s1185931L005_product_partial_gene_no_protein_identified_strand_	55.03	42.86	GGAATGCTCCCACTATTACTT	55.98	52.38	ATCTCTCTACCCACCTCCTCT	158	TGT	4	CTACCAAGAGCCTCCACCACCCATCATACCATTCCAAAACCCAGGAGGATCCCCAACTTGGGCTCTATTTTGCTCAAATTCAGCGGCAGTGCTCGAAGGGACAGACTTCAAGTCCTCGAAAGGAAACAGCAGCCTCCCACCAGCATTCTCCTGCACCCCATGCAAACCCCCATACCCACCACCACCACCACCACCGCCGCCACCACTATGCCCTCCTCCCTCTCCTCCAATCCCGTCCAAGGGGAATCCGAGGGTGGGGGGCCTGAATTCCTGCAGTCCAACTCCGAAACCAGCCGGGTACTCGGGCATGGGCATCGGCACGAAGGGCCCCAGCCCCCTTGCACCCATCCCACTCCTCAGCAGGTCCATGGCAGAAAGAGCTCCAACAGCAGTGCATGG…
DPG0275	#PDK_30s900211g006_locus_tag_PDK_30s900211L006_product_similar_to_predicted_protein_strand_+	54.95	50	TAGCTCGAAGGATGAGCTAC	55.97	47.62	CTCTGATCTTCCTCACCTGTT	153	TTA	4	ATGACCGACACCGTCGACAAGCTCGTCGTCTTCCTTGCGAAGAGAGATGGCATCGACAAGCTTGTCAAGACCTTCCAGTATGTCTCCAAGCTCGTGCACTGGCATGTCGAAGCCGCGCACCCAGACATAGCTAGAAGAGCCAAGCACTGGGAAGTGGCCTCTGGCCTCAGCCGCAAAGCCTTTCGAAGTGGTCGCTTCCTCACCGGCTTCAATGCCCTCCGCCGGAACCCTGGCTCCGCCCCTCTCTTCCGCTTCCTCGCGGTGTTCGCCAATGCCGGTGAGATGGTCTACTTCTTCTTCGACCACTTGCTTTGGCTGTCAAGGATAGGTGTGATAGATGCTAATCTAGCTCGAAGGATGAGCTACATCTCGGCCTTCGGAGAGGCTCTTGGCTACGTT…
DPG0276	#PDK_30s900211g009_locus_tag_PDK_30s900211L009_product_partial_gene_no_protein_identified_strand_	55.24	47.62	ATTCCTGTACACCTCTCCAGT	54.98	42.86	TCTTACCAGAAGTATCCGTGA	154	CAT	4	TTACAAGGCCAAACGGCCAAACTCATTTACATAGCTTTCCCACATCTGCCCCTGTCGATCCATCAGACCATCCCTTGCTGCAAACTCCTCTCCGCCGGCAATTCCAGGAACTCCGACGGTTGTGGGTGCACCAGAAGAGGGTGGATCTGCGATGGTTGTAATGAACAGGCCTGGCCATTGCTGTTCACCGCAGCCCATCACTGTGACCTGAGGGTAATTTGCAGTTTGTTCTGACACTCTCTCCCGGCGTTCCTCTCTCTGACGCTTTCTGGATAACTGCTCATTTTTGGCCATCTCTGCTTCATGTGCTTTCCTCTTCTCCTGCTCCTTGAGTTTTCGCTTCTTCATCTTTTCATTTTTGATCACTTGGAGGTGTTGGACAAGGGCATGAATCTTCCG…
DPG0277	#PDK_30s900211g011_locus_tag_PDK_30s900211L011_product_hypothetical_protein_LOC100272823_strand_	54.19	47.62	ACGTTATCCCTCCTCTCTTAC	55.13	42.86	GGACTGAGTGTTGTTGGATTA	156	CCACGT	4	AGTTACCCTTCGACATAGGTGGGGTAATGGTCCAAGGGGTAAAGGTCGTAAGTTGAGGAGTTGAGACTATAGTTCAGGTCCGTCTTGTCGTGGTAGTGGTCCCCAGCAAGGTATACGGCCTACTCCTTGATGTAGAAGCCATCAACCCTGGAGAAGGTATCATCGTCGGAGACTTTGGCATTCACTGACTGATCCAAGGAAAAGAAGTTTGAGTCTTTACCGTCAAACGGGAAGTTGGAAGTACCGATGTCGAAGGACCCGGGGTAGACGTCCCTAAAGTAATCGGCCTACAAGGTTGGAAAGGAGTTGGGCTCTGTGGTCTGGGCGTGGAAGTCTAAGACATCAAACAAACCGGACTAATGGGACAACTTCTGGTATTGGAAGACGACCGTCTGGAAC…
DPG0278	#PDK_30s900211g011_locus_tag_PDK_30s900211L011_product_hypothetical_protein_LOC100272823_strand_	55.13	42.86	TAATCCAACAACACTCAGTCC	55.03	50	ACCGTCTCCGTTAAAACC	148	CAGGAG	3	AGTTACCCTTCGACATAGGTGGGGTAATGGTCCAAGGGGTAAAGGTCGTAAGTTGAGGAGTTGAGACTATAGTTCAGGTCCGTCTTGTCGTGGTAGTGGTCCCCAGCAAGGTATACGGCCTACTCCTTGATGTAGAAGCCATCAACCCTGGAGAAGGTATCATCGTCGGAGACTTTGGCATTCACTGACTGATCCAAGGAAAAGAAGTTTGAGTCTTTACCGTCAAACGGGAAGTTGGAAGTACCGATGTCGAAGGACCCGGGGTAGACGTCCCTAAAGTAATCGGCCTACAAGGTTGGAAAGGAGTTGGGCTCTGTGGTCTGGGCGTGGAAGTCTAAGACATCAAACAAACCGGACTAATGGGACAACTTCTGGTATTGGAAGACGACCGTCTGGAAC…
DPG0279	#PDK_30s1122501g003_locus_tag_PDK_30s1122501L003_product_similar_to_predicted_protein_strand_	55.51	42.86	TCTCAGCATCTCAACAATCTC	54.39	42.86	CGTGTTTCTTACTCAAGAAGG	138	TCA	4	TCAACAGGCATCGAGATCCCTGCACGGTGGAGCTTTCGGCTCCCCAAGCAAAGTGGTATTCCCTCCAGCAGGTCCACTCCTTATGCGATCTGGATTCTGGGTACCTACAGGTGGTTTTCCCCCCTTTCTCAGCATCTCAACAATCTCAATCACTCGCTTGGGAGTGACATCTTCCTCATCATCATCATTATCACTAGATCTGGTATACCCCAAAAAAAAAAATTGCCCCGTTTCCTTCCTTTTCCTTCTTGAGTAAGAAACACGATATTTTTTCTCGTCCAGGTTGGCATCCAGATATTCTCGAATCCTCTCGACATAGTAATTGTATGAGTATCCTTCCGAACCGTTGGAATAGTCAGCCACAGTAATCATTGGAGCATTCACACAACATCCCATGCA…
DPG0280	#PDK_30s1122501g006_locus_tag_PDK_30s1122501L006_product_leucine_rich_repeat_family_expressed_strand_	55.07	42.86	AGAGGGTGATGGAAGTTTAAG	54.94	40	CAAAAGGATTGTTGAGGAAG	160	GGATGA	3	TTAGGGGTGCCACGGCTGACGGGGCAGGGATAGGGTGGGTGAAGTAGGAGGAGAGGGTGATGGAAGTTTAAGGGATGAGGATGAGGATGAGGTGAGAGGCAAGAGGTTGGGGTGAGAGAAGAGCAACAGTCGATAGGAGAGCATGAGATCATGACTGATGTCGGCAGTTGCAAAGAGGAGGCGACCTTCCCCTTCCTCAACAATCCTTTTGTTTAAAAAACCAGTTCGGTCCACCCATGATCCTTTGGGATGATCGGGAACATCTGAGATACCCGTCACACTGTTATAGCACCCAATTATGTCCTTCTTTCTTGAGTACCCCCACCCCTTAGTCATCTCAAAGTTAATTTCAATGGCGGTGGACGATGTGCATAGAGAAGTGGGATTTGTGATTAGAAC…
DPG0281	#PDK_30s1122501g011_locus_tag_PDK_30s1122501L011_product_helixloophelix_dnabinding_domain_containingprotein_strand_+	55.16	50	AAGGGAGGAGAGTTTCAGAG	55.1	45	CTTGTCACCCTTTGATCTGT	145	GA	5	ATGGCGACAAGGGAGGAGAGTTTCAGAGGTGTGGTGGCGGAGGGAAGCAGGGAGTTTCGGCATCTGATGAGGGAGAGGCAGAGGAGAGAGAGATTGAGCCAGGGTTATGCTGACCTCCGCTATATGCTCTCCAACAGATCAAAGGGTGACAAGAATTCGGTGGTTCAAGCAGCGGCTGTTTACTTGAAAGAACTGGAGGGAGTGAGGGAGGAGCTGCAGAAGCGCAACGAGGAGCTTGAGGAGACGGCAGCTGGGAAACGAGGGGTGGTAGAAGGGGCGACGATCAAATTGCGCGTGATGAATCCCTCATCGGCCGTTGATTCCATGATGGGGGCTCTGCAATGCTTGAGGGGAATGGAGTTGGCGGCTGCATCCATGCAGGCCGAACTCCGCAGCGAC…
DPG0282	#PDK_30s1122501g012_locus_tag_PDK_30s1122501L012_product_similar_to_predicted_protein_strand_+	55.29	45	CTAAAAATCCACAGCAGCTC	56.01	42.86	CTGTTGTAGGAACTGCAAATG	149	TCT	4	ATGGAGCAGGTGGAGGAAGCTAACCGAGCTGCTGTGGAGAGCTGCCAGAGTCTCCTGAGCCTGCTTTCCCAGTCTCAGGATCAAGTCCAGTATAGGAATCTGATGGCGGAGACAGGGGAGGCTGTTTCAAGGTTCAAGAGAGTGGCCTCAATGCTCAGTGATGGTGTGGGTCACGCAAGGGCGAGGATTGCGAAGAGAGTCCAATCCCCCTTCAACCACAAGGTTTTACTAGATCATCCATTGGCATTGTCTGTGATGGAGCCTTCCCCCAAGCCTCTCCAACTCCTGCCAAGAAGTCTGTCAGATACCTCAGCACCAGAGTTGGATTCCAGTGCTAAAAATCCACAGCAGCTCACCCAAAACCAAAAGATCTTACTTGAGAACCCAGGGCTGGATTTG…
DPG0283	#PDK_30s1107891g002_locus_tag_PDK_30s1107891L002_product_partial_gene_no_protein_identified_strand_+	54.55	42.86	GGAGAAGAAAAGAGAGGAAGA	54.81	42.86	AAGCTTTGGGTAGATCACTCT	152	GAGG,GAGGGA	3,3	ATGTCGGCAGTGGACTGGGACGGTTCTAGCATTCAAAACAAGAAATTGCCGAAGGAGGGGGAGAGGGAGAAGAAAAGAGAGGAAGAGAGAAAGAGCGGGAGGGAGAGGGAGAGGGAGGGAGGACTCCGCCCTCCGGACTCCTGTTTCGTTGAAATAGAGGAAAGTGTATATCAGTCACTCCAGAGAAATGATGCTCAGAGTGATCTACCCAAAGCTTCAAGTAGTAATTCTAAACAGAATCATGATCATGGCCAAAGCGGTGGGGCGGGGAGCTCTTCAGAGACCATAAATGTTGATTCACAATTAGCAGCAGATGAAGCTTTAGCGAGGCAATTGCAAGAGTTCGAGAATTTACATGTTGATACTTCTTTCAGTGAATTCACTGGAACAGAAGCTGGT…
DPG0284	#PDK_30s1089221g001_locus_tag_PDK_30s1089221L001_product_nacetyltransferase_esco1_strand_	55.07	42.86	ACTCTTGGTTTCTGGATTAGG	55.53	42.86	AGATTAGCACCTTCTTCAAGC	122	GGC	6	CTAAACATCCTCTGCCATGTAAACCAGGAATGAGTTGCTGCTACTAAAGCTTGATGCCAATGCCTTGCCACCAGAGGTTGGTGGAGAGAATGCACACTGAGAGTGGTCTAACAATTTGTTGTTGTAGAAACTCTTCCTTGCCACATCTAATAGTTGTGAGGCAATTCCCTTCCTTCTGTGGGATGGTACAACCCAAATAGCCCTAAAGCCACAAACAGCTAGCACAGCTTCCTCCTCACATCGGATAGCTCCACTATCCCATTGATCCACCTTGGAGCTACGAGCTGAACAACTTTTAACGACTTCCCTCTTAAAACTAAAACCTCCAAATTGTATGGTTGGCTTTGGTCTCATCGACTCGGTATCAGCCACTGCCAACTTGTGTGATATATCATCAGA…
DPG0285	#PDK_30s1089221g004_locus_tag_PDK_30s1089221L004_product_partial_gene_no_protein_identified_strand_+	55.43	47.62	GTAGGACCAGGTTTTACAAGG	55.56	42.86	CATTTCACTTCAGGATGTGTC	125	TCCA	3	ATGGAAGTGCAGGCAAATGTCCGTTACACAACTAGATGTTGGTACTCTCTTATTTGCCCTTATGTTCCTTTCAGGCTTGCTATACAAGAGGAGTTGTCATCTAGGTGGACGGTAGATGAACCGGTTCATGGGGGAGCTATTCCTGCATTTTTTCTGAATCATGATGTTACAATACATGCGAAGATAATGGTCACCAAAATCACATGCGTAGGACCAGGTTTTACAAGGAAAACAACAAAATATGAGTGTTCCATCCATCCAATGGAATTGAGGTTCTATCCAATGGGATTGTGGTTCTTGAGAGCTAATGCGACACATCCTGAAGTGAAATGCACCTTCAATCTAGATATCATTGGGATAAAGGAAAATCCAAATGGTCCAATGTACACATCTGTCAGC…
DPG0286	#PDK_30s1007221g013_locus_tag_PDK_30s1007221L013_product_methylthioribose1phosphate_isomerase_strand_+	55.43	42.86	TCACGATAAGATACCTGCAAC	55.48	45	AACAGCAAGGCTGTATGTTC	151	CTG	4	ATGGCGGTCGAATCCAATGGCAAGAGCGATTCTTTGCAGTCCATCTGCTACGAGCGCGGATCCCTTCGCCTACTCGACCAGAGAAGGCTCCCTATAGAAACCGTGTACTTGGATGTCCGGGATGCCACCGATGGATGGAATGCAGTGAGGGATATGGTTGTCCGTGGTGCACCTGCAATTGCGATAGCAGCAGCCCTCTCCTTAGCTGTAGAAGTGTTTAACCTTGATTTCACTGGGACATCAGGGGATGCAGCTTCTTTCCTTGTCAAGAAATTGGAGTACCTTGTTTCTAGCCGACCAACTGCTGTAAATCTATCAGATGCTTCAACAAAACTTCAAAATATTGTGTTAAAGACTGCCAAGACTGCTACTGAGGCCAAAACTGTTTTTCAGTCATAT…
DPG0287	#PDK_30s731481g003_locus_tag_PDK_30s731481L003_product_zinc_finger_protein_strand_+	55.13	50	ACAAGAGGTGCCACTATGAC	55.97	55.56	CTTCTTGAAGGCCAGAGG	194	GAG	4	TCAGGTTCCATCATCATCATCAGCAAGCAGGAAATCCTCTATTTGTTCCCTTTGCTGGCTTCGGTCAAAACCCAAGCTATCCTTCATTCTCTGTGTCATCAACTGGGGTAGAACTGAATAGAAATGCTCAAGAGAGGCTGCTCCTTTTGGCAAGATCTGAAAATTACAGCTTTTGCAACACTGGGCAGCAAAAATTTCAACTTTTCTTCCAGCCTTGCTCTGAATGCTTTCCAAACATTGGATTTCTGATTCACTAAGTGGGCCTTCGCATATTGGACAAAGAACATCAGAGAGAGAAGATTCACCATTTTTGACATTCTGAAACTTGCAACGCAGTCGGGATGGCAGGAAATCATGATAACCATTTTCACTGAATTTATTAAAACCAAAGGGTCTAAG…
DPG0288	#PDK_30s731481g008_locus_tag_PDK_30s731481L008_product_transport_protein_strand_	54.67	42.86	TAGAGCTACCATTCCAATCAG	55.05	42.86	GTGGTGGAATTATCAGAGACA	136	CTTT	3	TCATAGCTGCATTTCTCTCCTTCGCTCTTCCTCCTCAGCTTTCCTCCAAGCAGCCTTCTCTCGCTCAAGCCTCGAGAGGTGTGGTCGTATAGAATTTCCCAAGCTCAAGCCTCCCCATGCTTCTTGCAGCTCCCTTTCCCTCGCTTCTCGACGAGAATCCACATGCCTGATATAATCTGCTGATTGTTGAGAGGCAGCCAACTTGTCCTTCTCAAGTTTCGATTGATGCTTGACCAGAATTCCATCTAAACTCCCAGCACATTTTTTGGGTCGCGGATCACTTTTTCTCGCTGGCATCATATCTTCCTTTGTTCCAACGGCCAACTTTTCCTTCTCAAGTCTTGAAACATGCTTTACCAAGACCTTATCTAAACTCTCTAAAGCTGTCATATCGGCTCC…
DPG0289	#PDK_30s973861g006_locus_tag_PDK_30s973861L006_product_partial_gene_no_protein_identified_strand_+	55.25	42.86	CGACCACTGTTTACATGTCTT	56.09	57.89	GATAGGGACAGGGAGGAAG	193	CTC	4	ATGCCATGGTGCATTCATCATGCCACCCACGTGAGAGGAAAACTGGTTGATAAAGCCACCGCCATTACTCATAGCATCACGCCTTTCCGAAAGGGAGGAGATGATTGCTTGGTGAACGACCACTGTTTACATGTCTTTTGGCCAATATTTCCATACCTGGCCCAAGGAGTAAAACCCCCGACCACATCATTTCCACCCTCCAATTGTCCGATACTCGAGAACCTTGATCACATGGAAGAGCTTATCTCGCCATCCTCCTCCTGCTCTCCTCCTCCTCCCCCTCCCCCTCCCTTCCTCCCTGTCCCTATCCTCCAGCCCACCGCGGCGGCGCCAAACCTCCAGCACCGCCTCCAGCACCTCCTCCATGCCCACCCCGAGTGGTGGGTCTACGCCATCTTC…
DPG0290	#PDK_30s973861g006_locus_tag_PDK_30s973861L006_product_partial_gene_no_protein_identified_strand_+	55.25	42.86	CGACCACTGTTTACATGTCTT	54.8	55.56	GATAGGGACAGGGAGGAA	193	CCTCCC	3	ATGCCATGGTGCATTCATCATGCCACCCACGTGAGAGGAAAACTGGTTGATAAAGCCACCGCCATTACTCATAGCATCACGCCTTTCCGAAAGGGAGGAGATGATTGCTTGGTGAACGACCACTGTTTACATGTCTTTTGGCCAATATTTCCATACCTGGCCCAAGGAGTAAAACCCCCGACCACATCATTTCCACCCTCCAATTGTCCGATACTCGAGAACCTTGATCACATGGAAGAGCTTATCTCGCCATCCTCCTCCTGCTCTCCTCCTCCTCCCCCTCCCCCTCCCTTCCTCCCTGTCCCTATCCTCCAGCCCACCGCGGCGGCGCCAAACCTCCAGCACCGCCTCCAGCACCTCCTCCATGCCCACCCCGAGTGGTGGGTCTACGCCATCTTC…
DPG0291	#PDK_30s973861g007_locus_tag_PDK_30s973861L007_product_transparent_testa_glabra_1_strand_+	55.14	45	AACACGTACACCTTCGATTC	54.17	50	GTGGAACATGAGCTTGGT	216	CCT	4	ATGGAGAGCTCGACCCAAGAATCCCCTGCGACGGCGACGAAGAACACGTACACCTTCGATTCCCCCCACCCGGTATACGCCATGGCCTTCTCCTCCCTCCCGGCGCCTTCTCCCCCGCGCCTCGCCCTCGGCTCCTTCATCGAGGGCTACGCCAACCGCGTCGACGTCGTCACCCTCGACGAGGAGGCCCGCTCCTTGCGCCCCGAACCCTCCTCCTCCTTCGACCACCCCTACCCACCCACCAAGCTCATGTTCCACCCCTGGTCCCTTCCCAACTCCCCCTTCTCCCTCCTCGCCTCCTCCTCCGAATTCCTCCGCCTCTGGCGGCTCGACTCCTCGTCGGAGGTCTACGACATCGCCTGGGGCGAGGCCGGAGTCTTCGCCTCCGTCTCCGCCGAC…
DPG0292	#PDK_30s660281g003_locus_tag_PDK_30s660281L003_product_kinesin_motor_strand_+	54.76	42.86	GGCAACTAGAACTTCTGTCAA	55.66	42.86	GCTAAAACCCATTACCTTCAG	161	ATGG	4	ATGCAGATACATGAACGCGATTTAACCATTCAGGCCCTGCAGTCCAAAACTAACTCCCCATGCCAGTGCTTGCTAGACAGTTCAATTGCATATAAGAGTCTTCAGATTGTTGGCTTGAAGGAGAGTTGTTTGGGGGCCTGCCTAATCCTATTGCCACCTTTTAAGCCAAAGAAAGGATACAAGAACTTTAACTTTTCAAATGTAGTCCAGTTATATTTGATGTATTACATAAGGCTCAGTTTAGTGAAGTTTCCCTACAAGATCAATCAAGATGTAAATGAGTTGTACCAAAAAGATAAAGATGTAAATGAGGCAAAGATGCATAGGTACAGTGAGAGATTTGAAAGGAGTCACAGTAGCATTAACTCAACCAAAATTAAGGGTATTGAGTTCCAGCTT…
DPG0293	#PDK_30s656521g008_locus_tag_PDK_30s656521L008_product_at4g26270_t25k17_80_strand_+	54.72	42.86	GGCTAGTTAATGGCAGACATA	55.12	42.86	CTCCACCTTTTTAGCTTCTTC	158	ACCA	3	ATGAGTTTCTCTCTCATTCGCGGAGCGAAGAAAGCGGGCTTTGCCCCAGCTACCGCTATCCTTGGGAAACCCAAAGAGCTACCGAAGGAAAGGGATGCAGTCTCTCCCTTGGCCAAGGGAGAGGACAGGGCAGAGAAGAAAACGTCCTTCGCGCAAGTTTGTTTGCTTCCTGCGCAGGCTTGGCTCTTCAACCAAGGAGGCATTCTGACCTATCCAAATCCGCTGCAAGACAATCCAGCTTATTCAGTTGTCAAGCAGTATTTTGTTGATGTGGATGATACTGTTCCCCAAAAGATTGTGGTTCAGAAAGACAGTCCAAGAGGGCTCCATTTTCGACGTGCTGGGCCACGCCAGAAGGTGTACTTTGAGTCAGATGATGAACATTTAAATTCTTACTTA…
DPG0294	#PDK_30s656521g012_locus_tag_PDK_30s656521L012_product_hypothetical_protein_strand_	54.68	42.86	TTGGGTTGTAAACTAGTCGAG	55.43	42.86	CCGTACAAGAAACTACCAACA	140	TA	8	AATATATAATATTATTATTTTAGAATATGATATACAATTATTTATATAGTTATAGCCCAGATAACCGAACCGGGTTGGGTTGTAAACTAGTCGAGATTATATATATATATATACGGAGTTCACTCCGTAGTTCGTACGAAATCGACTGTCCTTCTTAAGGTAAGATTCATAGTTCAGCTTCAGCAGTTCCTCCTGTTGGTAGTTTCTTGTACGGGGGAAGGTTCTGGGTTCGAGCTCCCACGTAAGCCGGTGAGGGAACTGGCCGTATCGGAGGCTTAAGTGACGAAACTAGAACGACCCTGTCAGTCGGTGAAAGTCGGCGTAGTTGAGGCGAACGGCGACGCCGTACTTTAATAACCAACGCGGCCACAGGTCGTACCGAGCCTGGAAGTGGGGTAA…
DPG0295	#PDK_30s656521g015_locus_tag_PDK_30s656521L015_product_lipid_binding_strand_	55.7	42.86	TGCATATGCCTCTTGTATAGC	55.1	42.86	AGAAGGATCAGAAATCTCAGG	152	TCA	5	CTATTTTTCTTTTTCTCTCTTCAGACGAATAGGGGCTATAGGAACGAAGGATAGTCCAGGCTTGGAGTTCGTGCTAGCAAGCTTAGCACTTTGGGCCGCACAACCGGCTCGTCTTGCAACATTGTCCATTCTTTTCGTGTCCTTCAACCAATCGACTGCTGCAAGTTCCATGAGATGCTTCCCTGCTGGTATCTTGGACTTGTCCTGTAGAAAATTTTTGCTACGGACTTTAATGTTCTTCCCATCAGGTATACTCCAGCAGTCTCGACTACCATCACGGTCATCCCGACGTAGATTGCCAGAAAAGCAGGACAAATCAATTTGATCTGAAGGCTCCTCATCCAAAACTATTTGCTTAACATCATTTTCAGTCTTGATTGCATATGCCTCTTGTATAGC…
DPG0296	#PDK_30s704981g005_locus_tag_PDK_30s704981L005_product_metal_tolerance_protein_strand_+	55.54	47.37	CCTTCCAAATCGATGTCTC	54.92	40	AAGATCTTGATCGCTGTTGT	143	GA	5	ATGGAAGAAGGGGCGGAAGAGAGGGCGCCGTTGTTGGAGGGCTGGGTGGCCGCCGGCGGCGGGGGGGCGGCAGAGAACCGGGGACGGAGAAATAATGTAAACTCAATGCGAGGGGTGTTCATGGCGAGGTTGCCGGAGAAGGTGAAGCAGGGGGTCGACCCGGAGAATCCCTTCCAAATCGATGTCTCCCGGATGAAAGGCTTGAGGGATGGAGAGAGAGAATACTATGAAAAACAGTTTGCTACACTTAGATCTTTTGAGGAAGTTGAGACTATAAATATTCCCAATGAATACAACAGCGATCAAGATCTTCAGGAGCAAGCCCAAAGTGAATCTGCAATGAGAATATCAAATTATGCAAATATTGCTCTGTTGGCACTAAAGATTTATGCTACTATA…
DPG0297	#PDK_30s971681g011_locus_tag_PDK_30s971681L011_product_partial_gene_no_protein_identified_strand_	56.95	40	CATCACATCCAAGCACAAAT	55.22	42.86	GATGCACAAAGTTACTCGAAG	150	TTCT	3	TCATTTAATGCCAACCCATCGCCTAAAAGCTCGAACATGCTCAAGCCTCTTACTCTGAGCATCTGTTCTTGTACTTGATGCTTTTAGACTCCTGTACAGATTTTTGTGGAGCTTCAGAAACTCCCTTTTATACTTCCACTTATCTATATACATATTCTGCTTTATCATACAATTAATTATCTCCAATACTCTCTCAAAATATCCCCCTTTAAGAAAATTCCAGAGCAAAAGCTCAAATAAGTCTCTGTCCACAACTAAAACTCCATCCTCCAGACGCCTCCTAATTTCTCCCCACAATATCGTAATTTCGCGATACATCTTTAACAAAGAATAACCATATACTAGATGACTGAACGTCTGCACTGTGGGTTGGATGTTTCTTTGCTTCATCCTTTTGAA…
DPG0298	#PDK_30s671741g001_locus_tag_PDK_30s671741L001_product_similar_to_predicted_protein_strand_+	55.97	45	GTCCTATCCTCGCATTCTTT	55.18	42.86	CTCTTTCTCATCAAGTCAACG	145	AAGGAC	3	ATGGAGAAGCTGCTCAAGGTGTATGTTTATGAAGAAGGTGAGCCACCAATATTCCACGACGGCCCCTGCTTGAGTATTTATTCTACAGAGGGATTGTTTATAAACGACATGGATATGGAAAGCAGGCTGAGAACCAGAGATCCTGACCGAGCTCACGTGTTCTTCCTTCCGTTCAGCGTCGTGAGGATGGTTCAGCACATTTACCAGCGTGATCGCCGTGATATGAGTCCCTTGAGACGAACAGTCCTGGCTTATATCAACGACATTTCTGGAAAATACCCATACTGGAACAGAAGTCTTGGCGCAGATCATTTCATGCTTTCCTGCCATGACTGGGGGCCTTACGCTTCTGGTGGCCATTCTCATCTATTTTTGAACTCCATTCGCGTCCTATGCAAT…
DPG0299	#PDK_30s671741g002_locus_tag_PDK_30s671741L002_product_magnesium_transporter_like_family_expressed_strand_+	55.07	50	CTCCTCCTCTTCCTTCATCT	55.74	42.86	GGATTGCTGTCTTTCTTCTTC	157	ACC	5	ATGGCTGCTGCTGCTTCCTCCTCCTCCTCCTCTTCTTTCCTCCTCCTCTTCCTTCATCTGCCTCGAATCATCCACCACAACCACCACCACCACCACGACCGCCCTCCTTTCCTCTCCCTCCCTGCTTTAAACGCTGTTTGCTCCTCTCGGTTTCCGTCCTTCCAATGCAGCAAAAGAAGAAGAAAGACAGCAATCCCCTTCCCCATAGTTGTCGTCCCGGGTCTGTCGTTGTCGAGGTCGAGGTCGTTGGCGGAAGGGAGGGGGGGTGATGGAGAGGCTATGGTCCAAGAGGAATTTGTCAATGAACCCAAGCAGACGGGGTTTCACTCCGATGGCATCGAGAATGCTGCAAGTGAATCAGCCACTCTCAGTTCTCATGCCCGATCTTTGCAGCAGAGG…
DPG0300	#PDK_30s671741g005_locus_tag_PDK_30s671741L005_product_partial_gene_no_protein_identified_strand_+	56.03	47.37	CTCCGTCCATCAGGATTTA	54.55	42.86	TTCTTCTTCTTCCTCTTCCTC	165	AGA,AGG	4,5	ATGCAGCCATTGCTTTCTGCAAACTGCAACACATCGACCCTACAGTTTCTGTCAAAACCCAAGTTGACCTAATTGTGGCAGTCCATGACTTGCTTGCTGAGTATGGGCTCTGCTGTGCTGGCAAGGATGGTGAAGGGGAGGAAGGGACATTTCTCAAGTTTGCAATAAAGCATTTGTTATCCTTAGATGTGAAACTGAAGTCACTAAATGGTACAAACGGTAAAGAAGAAATTGCATCTCCATGCAAGAATGCCACAGAAGACATGACTCGCTATCATCTCTATGCTCATGAAGAACAGGATAAGGTTGAGGAGGGACAAGAAACTGGAAAGAATTCTACAGATGAAATAGAGAAGGTGGAGTTGGGTATTGATAATGCCTTGGACCAGAGCTTTTTCT…
DPG0301	#PDK_30s671741g016_locus_tag_PDK_30s671741L016_product_nbarc_domain_containing_expressed_strand_	54.97	42.86	CAGCCAACTCTTCAACATATC	54.96	52.63	GGTCGACAGGAAGATGACT	155	CTT	4	TCATGCGGTAAAGAAAATGCCTTGGGACTGGGACTGTCTTTCGATGAGAGCAGTACTTAGTGGACGAGGATTGAGGATTTCCTCGATATGTGGGGATTGTGGTGTGGACGAGACGGTGGACCATGCCTTGTTCCAGTGCACATGGGCCAGGGTGATCTGGCAACTGTCGAAGGGCCCTTGATAGTTCGGAACATCTGGGGTTCTCATTCTGCTTCGGCAGCATCTCATACGGTGTTTTTCACCAGGGAGCCCCGACCTCTGAGTTTCCTCAAGGTCAACTTCGATGAGTCTGTCTTGGACGAAGGTACGAGTGGTGGTGCGGATTTTATTATTTGGGACTTGTCTGTCAGAGTCATGGCTGCAGGGGGCAGCCAACTCTTCAACATATCGGTTCCGGAT…
DPG0302	#PDK_30s873531g005_locus_tag_PDK_30s873531L005_product_partial_gene_no_protein_identified_strand_+	55.11	47.62	GGGACCTCTAATGACCATAAC	55.57	55.56	TCCTGTAGCTGACGATGG	166	AAG	4	ATGGCAGGAGGAGGAGGGCCGGAAGAGGATAACCGGTGGCCACCATGGCTCCGGCCGCTGCTGTCGACCAGGTTCTTCGTGCAATGCAAGCTTCATGCCGATTCCCACAAAAGCGAGTGCAACATGTACTGCCTTGACTGCATGAATGGTGCCCTCTGTTCCCTCTGCCTCGCCAACCACCGCGACCACCGCGCCATTCAGATAAGGAGGTCATCCTACCATGATGTGATCAGGGTGTCGGAGATACAGAAGGTGCTGGATATCACCGGCGTCCAGACGTATATCATCAACAGCGCACGCGTCGTATTCCTCAACGAGCGACCCCAGCCGAGGCCCGGCAAAGGCGTCATGAACACCTGCGAGGTCTGCGATCGGAGCCTCCCCGACTCCTTTCGCTTC…
DPG0303	#PDK_30s6550955g001_locus_tag_PDK_30s6550955L001_product_partial_gene_no_protein_identified_strand_+	55.88	52.38	CTGGAGGAGTACGAGAAGAAG	55.07	40	CTCATTCTTAATGGCAAAGG	159	AGC	4	ATGAAGGGGGAGCAGGGCGGCCGGCCCTGCTGGTGGGACAACAACGTGGACTCCCTCGGCCTGGAGGAGCTGGAGGAGTACGAGAAGAAGCTGCTGGAGCTGAGGAACAATGTCGCAAAGACTGCTGATCAGCTGCTGCATGAGGCCTTGGTTCGCAAGCAGCAGCAGCAGTATCCGATGGGCGGCGGCGCCGTCGGTCTTCCCGGGGCCTTTGCCATTAAGAATGAGGAAGCCATGCATCCTTCTTTTGGCGGCGGCTTGAGTTTCGGGCATGGCTTCTTCCGATGA
DPG0304	#PDK_30s65509551g008_locus_tag_PDK_30s65509551L008_product_partial_gene_no_protein_identified_strand_	54.82	52.38	GAGAGGAGCAGGAGATATAGG	54.94	40.91	TTCTCCTCTACTGTCATCATCA	148	ACT	6	GATCCAGTCGTCGACCGGGGACTTGTTCTAACTTAAGAGCTACCGTATCCGGAGGAGTGTTTCGAGGCCCTTACGGCCGAGTCCGCTACCTCCTCTACTCCAATTATCACAATGCTGGTCACATGAACAGAGTAGGAGGTGGTAGAGGGAGGACTTTCCGACACCATTGAGGTTATCATGCAAGGGTCTTAGGTACGTGAACTGAAGGAGTAACGACGTTGAGAGGAGCAGGAGATATAGGCTACCGTTACTCCACCTCAGGCTACGACTACTACTACTACTACTAGGGCTCAGACTACTGACACAACCACCGCTACCTCTGAGGAGATCGTAACAGAGTTATACGTGATGATGACAGTAGAGGAGAAATAGGTAGAAAACGACATGATCTCTAACGAA…
DPG0305	#PDK_30s65509551g009_locus_tag_PDK_30s65509551L009_product_fbox_family_protein_strand_+	55.1	45	AGTTCAATGACCACTGGAAG	55.42	42.86	AACACCAGTGTCAGGATCATA	141	AG	5	ATGGGGTCATTGCTGAGCTTGCCTGTTAGTAGAGCTCGGGTAGGGGACCTTTCTGAAACTTCTCAAGTTGAAGCCTCCAAGAGGCTGAGGATGTCACCCAGCTATCATGATGAGAACCCAAGGTTGATACCCAGCCTCCCTGATGAAATCTCGCTTCAGATCCTAGCAAGACTGCCTAGAATTTACTACTTGAATGTGAAAATGGTTTCTCGGAGGTGGGAAGCTGCCATAACTGGTCCTGAAATCTATCGATTGAGAAAAGACCTTGGGATAACTGAAGAATGGCTTTATATACTGACAAAAGTTGAAGGGGATAAACTTTCATGGCATGCTTTGGACCCTTTGTCCAAAACGTGGCAAAGGCTGCCACCGATTCCCAATGTTGGTTATGAGGATGAA…
DPG0306	#PDK_30s1192821g008_locus_tag_PDK_30s1192821L008_product_partial_gene_no_protein_identified_strand_+	56.27	42.86	TTATATGATCCTGGCAGAGGT	55.08	50	AACTCCACATCCACTCTCAG	157	TGG,GCT	4,5	ATGGCGAGCCACGCCAAGAAAAAGTGGTGTTTGGTATTTTGGAAGGTCACCATCATTTATATGATCCTGGCAGAGGTGGCTGCTGCTGTCGTTGCTGCTGCTGGTGGGGGTGCATCAGCTGCTGGTGGTGGTGGGGATGCAGCAGCTGCTGCTGCTGCTGCAGAGGCTGAAGTGGATGCAGCTGCCGTTGATGCTGAGAGTGGATGTGGAGTTGCTGAAATTGGTGGGCTGCCAGGAGTGACTGCATTGCTTGGTTATGGTGGTAGAATTGTTGACTCGCTCCAAATGAAGGTGGTCCAAAATTCATCATTGGACCACCATTTGGCATCAATTGGCCTGTTGCCAACTTCAGCCGCTGAACCTCCTCTTGCAATGCATCATTTAAAGCTAAGCAAATAA
DPG0307	#PDK_30s1192821g009_locus_tag_PDK_30s1192821L009_product_bzip_transcription_factor_strand_	56.79	47.62	GCTCAAGCTCCACAATATAGC	55.54	45	CTTGATGATCTTGCTCTCGT	148	GAT	4	CTACACTGATGCATCCTGCAAGTGAACCTGTTGTTCCATGGTCTGCAACTGCAGCTTCAGATCACTATTTTCTACAGTCAGACCGTTGGTGTCTCTCTGTAGCATTGTTAATTGAGCTGACAATGTTGTAGCATCTGTTTGGAGGTTCTGCACTTTTTGCTCAAGCTCCACAATATAGCGCATTTTCCTTTCTTTTGATCTTGCAGCTGATTGCCTGTTTGCCCAAATCAGATACAATAGTATATGAGAGATGATGATGATGAACCTCTTTGCTCGCTTTGAATCGACGAGAGCAAGATCATCAAGCCTTGCATCCGTCATGGCCTTCTTCATTTCTGCTGGCGTCGGTCCCGGTCCTGGTCCTTCACCGCTTGACCCCAGCAGAACCGAGGGGGACCC…
DPG0308	#PDK_30s687171g003_locus_tag_PDK_30s687171L003_product_catalytic_pyridoxal_phosphate_binding_strand_	55.25	47.62	GTCAACTAGTCTATCGCGTTG	54.97	52.38	CGTGATCCACTACTACTACGG	152	AGT	4	GATACTGAGACTATGGAGGTGTTGACACCTATCAGATAGTGAAAGCTCTTTGCGACCTAGGTCTTTAAACCGGTGTTTTCGGGTGTAGGACATGTGTAGAAGTTTCAAACACTCCTTAGGTTCCCTTCGTCATTGTTGGAGGTGAGACTATTATCGTAAGAACCAGAATGACAGTACCGCTGGTAAACTACATCCGACCGTCTTACTTCATAGTCAGTTTAGGCGACGGGGTACGCTGACGAAGACCGAAAGGTACTAGGAATATACTGATTCCTTCGGTTACGGGTTTCTTTGCAGTAAGAAGAGCCGGTCGAAAACTTGTTAAAGACCCAATTGGTCACTGGGTGACGATAGGAAGTGTAACTTACGGTGTCGACGTGGAGAAAGTATGAATTAAAA…
DPG0309	#PDK_30s687171g004_locus_tag_PDK_30s687171L004_product_mee14_(maternal_effect_embryo_arrest_14)_strand_+	54.29	42.86	ATTGAGATCAGAGACACAAGG	55.17	52.38	AGTCTACCCCTCCTCCTAAGT	141	GAA	4	ATGCTGAGATCCGTTGCTATCCGAGCTCCATCTTCCTCTTTTGCTGCCAGTTTTCTTTTGGAGCCGTCCGCCGCCGTCGATCTCTCGCAGGCTCGGCCGCTGCCGAGATCGAGCGTGGTGTGCAACGCACAGAGGAGCGATGCCTCCATCCCCAAGCTCGAGCCCTTCAGCAGGAGCCGGATAGATAGGCTGATCAAGGAGCCTTCTTTCTTGCAGAAATGCGAGAACGACCTCACAGATTACTGCTCGACACTTGAAGGTGATGAGTCCTACAGCTGTTGGAGGGCCTACTTTGAGCTTAAGGATCTTGAGAAGGAAATGCCAAAAGAAGATGTGGAGAAGCTAGTGAGGCAAGCTGGTGGAATGAAGTCCCTAATCGACTGTTTACATGGGATCACA…
DPG0310	#PDK_30s687171g005_locus_tag_PDK_30s687171L005_product_partial_gene_no_protein_identified_strand_	55.54	50	GAAGAGTGGATAGTCGCTCA	55.54	47.62	GCAATAGCAGTACCAGTACCA	149	AGC	9	CTAGATCAGAGGGGCGACCGACGATCCACAGTTGGCAGAATCAGGCCAAGCACCGATGGCGGAATTCCAATAAAGAAAGGAGGAATCGCCGGCGAGAGAAGTAGAAGCAGCTGGGACAATCGCATCGAAGGAATGGTCGAAGGGAATTTGCCATTCTATCCTGCTGGTATGTATCGCATTGCAGTCTCCTTCCTGCTTCACTTCCTCGATCACCTCCAAATTCCGAGTCGCCTCCGCGGAGGCGGCGTGCAGGTCCTCGTAGGACATCAGGGCCTGGTAGTCCTCCAGCTTCTTTGGCTGCCTGAGGCTCGAAAGCAGAAGCGAGGCGGCGGTGGATCCGAAGAGTGGATAGTCGCTCATGACGGAAGCCGAAGTCTGCTGGTCCTGCGCCGGCTTGTC…
DPG0311	#PDK_30s687171g005_locus_tag_PDK_30s687171L005_product_partial_gene_no_protein_identified_strand_	54.98	45	TGGTACTGCTATTGCTGTTG	55.61	47.62	CCAGTGGAGATGATAGTGTTG	157	TGG,CTG,TGT	4,5,4	CTAGATCAGAGGGGCGACCGACGATCCACAGTTGGCAGAATCAGGCCAAGCACCGATGGCGGAATTCCAATAAAGAAAGGAGGAATCGCCGGCGAGAGAAGTAGAAGCAGCTGGGACAATCGCATCGAAGGAATGGTCGAAGGGAATTTGCCATTCTATCCTGCTGGTATGTATCGCATTGCAGTCTCCTTCCTGCTTCACTTCCTCGATCACCTCCAAATTCCGAGTCGCCTCCGCGGAGGCGGCGTGCAGGTCCTCGTAGGACATCAGGGCCTGGTAGTCCTCCAGCTTCTTTGGCTGCCTGAGGCTCGAAAGCAGAAGCGAGGCGGCGGTGGATCCGAAGAGTGGATAGTCGCTCATGACGGAAGCCGAAGTCTGCTGGTCCTGCGCCGGCTTGTC…
DPG0312	#PDK_30s687171g006_locus_tag_PDK_30s687171L006_product_partial_gene_no_protein_identified_strand_+	55.83	50	CTTCCAAACCCCACAACT	54.97	47.37	AAGAGCAACAACTGCTGTG	150	CAG,GCA	8,4	ATGGCCTTCTCCTTCTCTACTCCCTCTCAGCCCCAACAGCAGCAGCAACAGCATCCGTCGATCTTCCAGACCCCCCAACCCCAACAGCAGCAGCATCCGTCGATCTTCCAGACCCCCCAACCCCAACAGCAGCAGCATCCGTCGATCTTCCAGACCCCCCAACCCCAACAGCAGCAGCATCCGTCGATCTTCCAGACCCCCCAACCCCAACAGCAGCAGCATCCGTCGATCTTCCAAACCCCACAACTCCAGCAGCAGCAGCAGCAGCAGCAGCAATTCTCGCCGTTCCCTTCGTTTGGGCAGCAGCCGCAGCAGCAGCAGAACGTCCAGTTCCAGCAGCAGCAAGCTGCGGCGATGCCGTCACAGCAGTTGTTGCTCTTCACAGTGGATCGGTCACCC…
DPG0313	#PDK_30s820661g004_locus_tag_PDK_30s820661L004_product_similar_to_predicted_protein_strand_	56.63	42.86	ACTTAAAATTGGCTCCCTCTC	55.5	47.62	GTTCTCCAAGAAGTGGAAGAC	246	GAA	9	TTAAATGTCATTATCACCATTAGCTCTCCTCTCCGTAGAACTAACAGCTACATGTTCAAAATAATCCTTCCTGGCATCATGCTTCATTGTTAGAGATGGATCTTCATGTTCTAAATAACCAGCTATTCTTGCTGGATTTCCTACTGCCATGCTGTGGGGAGGCACATCCTTTAATACAAGGGAACCAGCTGCAATCATAGCACCAACACCTACTACAATATTACCAAGGATTGTCGCACCAGCTCCAATTAGAGCACCTTGACCTATTTTAGGGTGTCGATCTCCAGTTTGCTTACCAGTCCCTCCTAAGGTAACACCCTGCATTAGAGAAACCCAATTTCCTACAACAGCGGTCTCACCAATAACCAAACCCGTTCCATGATCCAATAATATTCCCTC…
DPG0314	#PDK_30s934811g005_locus_tag_PDK_30s934811L005_product_clathrin_assembly_strand_	54.81	42.86	ATTATGAGGAGGGTAAGATGG	54.59	47.62	CCTCCAACACTATAACACCAC	164	TGC	5	TCAGTCATCAGATTGGAAAGAGTAGGGCTTTTGATACACACTTGTGTATGGATTATGAGGAGGGTAAGATGGAACACCTAGGGCTCCATATGGATTGCCAAAGGGATTACTGCCATCCTGTCTCAATGGTTGCTGCTGCTGCTGCATCATGTATGCTTGCTGCTGCGCCATCGCGGCCATCTGCACACTGGCAGGTGGTGTTATAGTGTTGGAGGCATAGAAAGGATCTTGGGGGTGTTGAACTGCATCAAAGGGATTCGGCGCCATTTGACCCATCTGGTAGCTCTCACCAGGATTTGTTCTTCTTGCAATTGCATCATCGTATAAACTTTCCAGGGTCAACTTGTCTAGCCCACCAGCCAGTTTGCTCTCTGCGACAGCACTACTATTGGAACTAGG…
DPG0315	#PDK_30s806321g008_locus_tag_PDK_30s806321L008_product_partial_gene_no_protein_identified_strand_	54.47	52.63	ACTGGCCACTGGTATAGGT	54.36	45	CTTCCTCTTCAAGCATAAGG	153	AGA	4	AGTGTAACCGACCCTTTGGCTGTGCCAGCCCGAACATGCCTTGGGCGGAAAGCGGCAAACGGGCGGAGACAAGGATGAGGACATCATCTAGGCCACTGGCCACTGGTATAGGTGCAGCCAGTGGAGTAAGGGGAAGAGGAAGAAGAGGGGGAGGGGGAAGCGGCGGCGAAGGGGGAGCGAGAAGAAGAAGAGCCTCGAGGCCGACCCAAAAAAGAGGAGACGGCGCTCCTTATGCTTGAAGAGGAAGGGCAGCGACGCCGAGGAAGACTGCTCCAGGGCTTAAGCGGTGGCCTTTCTGCTGGGGCACCTCGTCGAGAAGAACGTGGCGCGGCCGCTGCCGCCGTGGCTGGGGCCGGCGGTGTGCGTCATGCAGGGGCCTAGCTAGGGGAGGTCGAGCGG…
DPG0316	#PDK_30s1028501g001_locus_tag_PDK_30s1028501L001_product_partial_gene_no_protein_identified_strand_	54.84	42.86	TGACTGCCTGTAGGTTTTTAG	53.86	42.86	GAAACTCATCTATGTGGGAAG	153	TTC	4	TCAAACCTGGTTTACAGTTTCATCATCAGTTGAAAAATCCTTGTTGACTGCCTGTAGGTTTTTAGCTATGACGGTATTCATTCCCCAGATTGCTTGGCTTTTCTTCTTCTTCTTTCTTTTCACTTTTTCCTTTTCTTCATATTTCCTTCCTCTTTTTCTTTCCTCTTTCTTCTTTTCTTCCCACATAGATGAGTTTCGTAGTCCTAACCCCAT
DPG0317	#PDK_30s1028501g002_locus_tag_PDK_30s1028501L002_product_polynucleotide_phosphorylase_strand_+	54.71	45	ATGCTGAAGGTGTACCAGTT	54.83	42.86	CTTGAAGACCAACTTCACATC	158	ATGAGG	4	ATGAAGTTCCCACCATTATTTGTCATGGTTTTCTTTGCAAGAATAAAAGGCTACTGTAACTTTCTCACAGAGGAGAGGTTGCTAAAAGCTGTGGAAATTGGGCAGGCTGCAGTAAGAGATATATGCAATGAGGTGGAGGCTTTAGTCAAGAAGTGTGGAAAACTGAAAATGATTGAAGCTATCAAGTTACCTCCTCTCGAGCTCTATAGGCATGTTGAAGATATTTCTGGTGATGAATTGGTAAAGGCACTCCAAATAAAAAATAAAATACCAAGGAGAAGGGCTCTTTCTGCAATAGAAGACAAAGTTTTAACAATACTTACTGAAAAAGGTTATATTGTCAAAGGTGAAGCTCCAGGAGATGCTGAAGGTGTACCAGTTGCTTATGAGGATGAGGAT…
DPG0318	#PDK_30s1028501g005_locus_tag_PDK_30s1028501L005_product_cation_proton_exchanger_strand_	55.3	52.63	GAGAAGACGACCAGGAAGA	54.79	61.11	CTGAGCACCACCACCTAC	137	GAC	4	TTATTTTGAACCATCATGCTTTTGCACGACAAGGACGGAGGAAAAGCTGTGGAAATCCGAGGATGCAAGCATGTCTCCCACCACCCCGAGCTCAGGGAACTCGCTCCATTCCGCCAGCCCTTGTACCAGGAGCGAGGACGAGCTCTGGCGCCGCCCCACGATGACGAGGTCGAATTGGCTATCAGTGGACCTGATGGCCGAGATGGTCTGCTCCATGTCCTTGGCCACCACCTCCTGGAGCCTCAGGTGCTCGTTGTTCATGCTGTCAGACTGGAGCTTCTCGATGGCCTCTTTGTCCTTGTGGTCGTTCGTCAGCACGAAGCGGATGACGGTGAGCTGGATGCCCTTGCGGTAGAGCATGCGGGAGGCGTACGAGAGCGCCTCCCGGTCGTCGGGGCC…
DPG0319	#PDK_30s1028501g005_locus_tag_PDK_30s1028501L005_product_cation_proton_exchanger_strand_	54.78	42.11	AAATTGCGAGTAAGGAAGC	55.66	57.89	GACTCGTCCCTCGACTATG	167	GGA	4	TTATTTTGAACCATCATGCTTTTGCACGACAAGGACGGAGGAAAAGCTGTGGAAATCCGAGGATGCAAGCATGTCTCCCACCACCCCGAGCTCAGGGAACTCGCTCCATTCCGCCAGCCCTTGTACCAGGAGCGAGGACGAGCTCTGGCGCCGCCCCACGATGACGAGGTCGAATTGGCTATCAGTGGACCTGATGGCCGAGATGGTCTGCTCCATGTCCTTGGCCACCACCTCCTGGAGCCTCAGGTGCTCGTTGTTCATGCTGTCAGACTGGAGCTTCTCGATGGCCTCTTTGTCCTTGTGGTCGTTCGTCAGCACGAAGCGGATGACGGTGAGCTGGATGCCCTTGCGGTAGAGCATGCGGGAGGCGTACGAGAGCGCCTCCCGGTCGTCGGGGCC…
DPG0320	#PDK_30s903491g003_locus_tag_PDK_30s903491L003_product_partial_gene_no_protein_identified_strand_+	55.04	52.63	GTTGAAGGAAGAGCTGGAG	55.75	42.86	CCAGTTCATCTTATCCTTGGT	148	GAG	4	ATGGGTTCGGTGACGCCGGAACTTGGGTTGGATTTGAAGGTCTGCGCCATGAAGGGCGCGAGCGATTTTCTGAAGGAGGCCTCGGCGATCGAGAAAGGAGAAGAGAGGATGGCGAAGGTGGAGGAGTGTGTGAAGAGCTTAGAGGAGGAAAGGAGGAAGATCGAGGCGTTTAAGCGCGAGCTTCCCCTTTGCATGAATCTTATCGGCGATGTGATCCAGGGGTTGAAGGAAGAGCTGGAGCAATGCCGGAGGGGCCGATACGCGATGTCCGGCCATTTCCTCGAGGAATTCATGCCCATTAAGAGTAAATTCGAGGAGGAGGAGGACAGGGCAAAGTTTGAAGACGATACCAAGGATAAGATGAACTGGATGAGCTCTGCCCAGCTCTGGAGCGATAAT…
DPG0321	#PDK_30s903491g005_locus_tag_PDK_30s903491L005_product_protein_asymmetric_strand_	54.87	42.86	GCACTAACGCCTATCTGATTA	54.34	50	ACCATCCACAGATCCTGA	184	CTG	4	TCAAGACGACGGGCCCATGCCGCTGCTCCCCTCATCACTCCCAGCTCTCTGGTGCTGCGGCCGCGCCTGCCGCTGCTGCTGCCGTGGCTGCTCGGGATACTGCTGCAGGTGCTGGACTAGAAATGGAGTCTCAATTGGCTGTGGCGAGACTAGCGCCAGCCCCGGTGGCGTCCCGGGAGCCACTGCTACTGTCGCACTAACGCCTATCTGATTAAAAGCTCGGCCGTCAGTGTACCCGGTGCCGAATCTCGCAAGCTCTTGCTGCTGCTCGTAGCTCCTCAGCATCTCTTGCTCTCGAACAGCAGCCACTGCTACGGCCAGCTGCTGCGCCTCCGCCATCTGCTGCTGCTGCTCGCGCATCAGGATCTGTGGATGGTGCGGAGATGCACCGGTCCCAGC…
DPG0322	#PDK_30s6550953g010_locus_tag_PDK_30s6550953L010_product_plastid_division_protein_strand_	55.43	42.11	ATGTCATGTCGCCCTTAAT	55.23	45	ATCTTTGCGACACACTATCC	174	CT	5	TCAAGCTCTTGGATAACGCGAACGCCCTTTCTTTCTTAGAAACTCAGGGATCTCCACCATACTCCCTTCAGTAAGAGAAGATGATGGGCGTCTGTTTATGCCAAGGCTATCTCCACTCAGCTGGGCTCCCTGAAAAGACCGGCCTTCGGTCTCCTCCTGGCGTTTAAATCCAGTAGCAATCAAAGTTATGCTAACTTGACCACTGAGTGACTGGTCAATAACGGCTCCAAATATTAAATTTGCAGCTGGATCGACAAGGTCATAAATCACTTCTGCCGCAGCATTCACCTCATACAGTGTCAGATCATTTCCTCCAGTAATATTCCATACAATTCCTGTTGCCCTTTCAATACCGATATCTAGTAATGGTGAGTGAATGGCATTTAATGCAGCATCCCT…
DPG0323	#PDK_30s787781g002_locus_tag_PDK_30s787781L002_product_similar_to_predicted_protein_strand_+	55.44	47.37	GGAAAGTTCCACGAACATC	55.34	42.86	GGATCTTGAAAGAGAACATCC	142	CGG	4	ATGTGCGGTGGTCCGGAGCGCCTGAAAACCTCGCCGTTTCCATCTCCGTTTCAGTCTCCGTTTACCTCCCAAGACAATATTAATAACTCCTCCTCCTTACCATCGTTCGATATGAAGCATCTAACGATCGAGACCGGGGACAACTTCTCGAGCCTCCTCGAGCTAGCCGCCAACAACGATGCGGACGGCTTCAAGAGATCCGTCGACGAGGAGCCCTCCGCCGTCGACGAGATCGGCCTCTGGTATGGCCGCAAGAAGGGCTCCAACCGGATGGTGCTCGAGCCCCGGACGCCCCTCATGGTCGCCGCCACCTACGGCAGCATCGAAGTGCTTAGATTAATCCTCAGCCTCTCTTCCGTTGATGTCAACCGCTGCTGCGGACCCGACAAGACCACTGCT…
DPG0324	#PDK_30s787781g002_locus_tag_PDK_30s787781L002_product_similar_to_predicted_protein_strand_+	54.84	50	AGCAATCTCCAGTCTAGCAG	55.54	42.86	GCTGGATGGAAAGTAGAAATC	147	CAG	9	ATGTGCGGTGGTCCGGAGCGCCTGAAAACCTCGCCGTTTCCATCTCCGTTTCAGTCTCCGTTTACCTCCCAAGACAATATTAATAACTCCTCCTCCTTACCATCGTTCGATATGAAGCATCTAACGATCGAGACCGGGGACAACTTCTCGAGCCTCCTCGAGCTAGCCGCCAACAACGATGCGGACGGCTTCAAGAGATCCGTCGACGAGGAGCCCTCCGCCGTCGACGAGATCGGCCTCTGGTATGGCCGCAAGAAGGGCTCCAACCGGATGGTGCTCGAGCCCCGGACGCCCCTCATGGTCGCCGCCACCTACGGCAGCATCGAAGTGCTTAGATTAATCCTCAGCCTCTCTTCCGTTGATGTCAACCGCTGCTGCGGACCCGACAAGACCACTGCT…
DPG0325	#PDK_30s787781g002_locus_tag_PDK_30s787781L002_product_similar_to_predicted_protein_strand_+	56.08	57.89	CTCGACGACCTCTTCTCTG	55.14	50	TTCGTCTTGATGGGTGAC	152	CAG	7	ATGTGCGGTGGTCCGGAGCGCCTGAAAACCTCGCCGTTTCCATCTCCGTTTCAGTCTCCGTTTACCTCCCAAGACAATATTAATAACTCCTCCTCCTTACCATCGTTCGATATGAAGCATCTAACGATCGAGACCGGGGACAACTTCTCGAGCCTCCTCGAGCTAGCCGCCAACAACGATGCGGACGGCTTCAAGAGATCCGTCGACGAGGAGCCCTCCGCCGTCGACGAGATCGGCCTCTGGTATGGCCGCAAGAAGGGCTCCAACCGGATGGTGCTCGAGCCCCGGACGCCCCTCATGGTCGCCGCCACCTACGGCAGCATCGAAGTGCTTAGATTAATCCTCAGCCTCTCTTCCGTTGATGTCAACCGCTGCTGCGGACCCGACAAGACCACTGCT…
DPG0326	#PDK_30s787781g005_locus_tag_PDK_30s787781L005_product_maize_em_binding_protein1a_strand_	56.12	42.86	ATGGGAATACATCGGAGAGTA	55.28	50	GTCTCTGCAGGCTTTCTATG	151	GCC	8	TCAAATGCCAGAATGGAACTTCCCATTGTTCCGATTGGAATCAACTTGACTTTTATGAACATGGTCACTGCCGTCACCACCAACTGATGGCACTGCTGATGACTCAGCTGCTGATGACTCAACCTTGCAGCCTAAAGCAGAAGCTACACCAGCCCCAAAGAAGCGAGTCAAGCCTGCCTCTAATGACTCATTTTCTGCCTTCAGATCCCTGCAAAATTTCTTGAGATTTTCAACCTCTAAAGTTAGTGCACTATTCTCACCGTTCAGTTCATCCACCTTCCTTGCCAACTCCTCACATTCTTGCTGCTTTCGTAGCCTTGACCTCCTTGCTGACTCCCTGTTTGATAGTTTTCTTCTCTCCCTCTTCAATTCCCGTTCATCCTGTATCCGCTGCTGTTC…
DPG0327	#PDK_30s787781g005_locus_tag_PDK_30s787781L005_product_maize_em_binding_protein1a_strand_	55.28	50	CATAGAAAGCCTGCAGAGAC	56.21	52.63	AAGCCTTCTAGGACGGAAG	178	GGA	6	TCAAATGCCAGAATGGAACTTCCCATTGTTCCGATTGGAATCAACTTGACTTTTATGAACATGGTCACTGCCGTCACCACCAACTGATGGCACTGCTGATGACTCAGCTGCTGATGACTCAACCTTGCAGCCTAAAGCAGAAGCTACACCAGCCCCAAAGAAGCGAGTCAAGCCTGCCTCTAATGACTCATTTTCTGCCTTCAGATCCCTGCAAAATTTCTTGAGATTTTCAACCTCTAAAGTTAGTGCACTATTCTCACCGTTCAGTTCATCCACCTTCCTTGCCAACTCCTCACATTCTTGCTGCTTTCGTAGCCTTGACCTCCTTGCTGACTCCCTGTTTGATAGTTTTCTTCTCTCCCTCTTCAATTCCCGTTCATCCTGTATCCGCTGCTGTTC…
DPG0328	#PDK_30s787781g010_locus_tag_PDK_30s787781L010_product_partial_gene_no_protein_identified_strand_	55.78	47.62	CCTGTCTCGTTCCCTATACAT	55.9	42.86	GATTCTTCGAAAAGCAGAGAC	138	TC	5	CTAATATATCTGCTCATTAGCAGTAGCAGAAAGGCCTCCAACATAAACACGCCGAGCATGTCGAGTTGCCTGTCCAGCTGTTGATGGAAACATGATTGGAAACATCCCCATACTGGCATTTGTGGCCCCAGCATTTGTGGCCCCAGTCATCTGACCCAAGTAGAACATGCATCTCAATATTATTTTTCCTGCAACAACTGCACCAGGTATCATAGTAGTTGCAGGTGGAATGTCAAAACCGCTAATACGTTTGCGACATAATGCTAGTGTAGCACCAGTATATGAACTGGGACCAAGACGGCGAACCTTGCTACCTCTTTGATCTTGAGCGCGAACGAGACCTTGATCTATGACCAGATCTACCCCTCGACTGTGATCTATGATGAGATCTACCCCTTG…
DPG0329	#PDK_30s787781g011_locus_tag_PDK_30s787781L011_product_partial_gene_no_protein_identified_strand_	55.09	42.86	ACCTTCTGGATATGAGTCCAT	54.65	42.86	AGATGTTCTTAGTCCGTCCTT	145	TGA	4	TTAATTCCTAGCCTCCACCTTTGGAAACCTCTTTCCCAACTTAAATGCAGAAAATTGGTAGGCAGCCTGTGTTTCTGTGATTACATGACTGCTGCTTCCCCTTTTATTCTCCAGTTGTTTATCGAAAATCGTAGATGACTGGCGCAGGATCTCAAAAAGTGAAGAACCTGAACTTCCATTGCCCTCAACTTTTGTTCTAGAAGAAGCTGGTTTCAACTGTGAGCCCCTGAACTTAGACGATGAAGTATGCTTAGGTTGGTTTTCTGCTTGGTCCATATCTGAGAGATTGTCAGTAGTTGAGATACCACTCCTACTATTGCTGTCATCCCGACTAAAAATGAATGTCCGCACAGTTGTTGATCCTTGCTTGTGGGAAGATGGTAATGAACTACTTGTTGT…
DPG0330	#PDK_30s787781g011_locus_tag_PDK_30s787781L011_product_partial_gene_no_protein_identified_strand_	55.76	47.62	GTCTTCTCTTCTCTCGAATGG	54.41	42.86	ATGATCTGAGGAAGGAGAGAT	156	CTT	6	TTAATTCCTAGCCTCCACCTTTGGAAACCTCTTTCCCAACTTAAATGCAGAAAATTGGTAGGCAGCCTGTGTTTCTGTGATTACATGACTGCTGCTTCCCCTTTTATTCTCCAGTTGTTTATCGAAAATCGTAGATGACTGGCGCAGGATCTCAAAAAGTGAAGAACCTGAACTTCCATTGCCCTCAACTTTTGTTCTAGAAGAAGCTGGTTTCAACTGTGAGCCCCTGAACTTAGACGATGAAGTATGCTTAGGTTGGTTTTCTGCTTGGTCCATATCTGAGAGATTGTCAGTAGTTGAGATACCACTCCTACTATTGCTGTCATCCCGACTAAAAATGAATGTCCGCACAGTTGTTGATCCTTGCTTGTGGGAAGATGGTAATGAACTACTTGTTGT…
DPG0331	#PDK_30s1171101g003_locus_tag_PDK_30s1171101L003_product_3methyl2oxobutanoatehydroxymethyltransferase_strand_+	55.01	42.86	GCCATACAGAATAAGTGCAAC	55.9	50	CCAGCTGTCTCAACATTCTC	117	GCT	5	ATGTGGAATCAGGTGCTAGTTTACCATGACTTGCTGGGCATGTTACAACACCCTCATCATGCTAAGGTTACTCCTAAATTCTGCAAACAATTTGGGCATGTGGGGGATGCCATCAACAAGGCTCTATCAGAGTACAAACAAGAAGTGGAAAACCGATCATTTCCAGGTGCAGCTTACACGCCATACAGAATAAGTGCAACTGATGTTGATGGGTTTCTGTACGAGCTACAAAAGATGGGCTTGAATGAAGCTGCCACAGCAGCTGCTGCTGCTGCTGAGAATGTTGAGACAGCTGGGAGACCTTCGAAAGACACATGCTGA
DPG0332	#PDK_30s662861g011_locus_tag_PDK_30s662861L011_product_atp_binding_strand_+	55.26	47.62	GGACCGTATAAGGATCTGAAC	55.95	42.86	ACAGAACAGATTCGGAAAGAC	174	TCGA	3	ATGGCAAAGCTTCGATTTTCCATCGGATACTCTGGTCCAGAACCAGAACTTTACCTCGAAGGCCGCTCTTTTGTCCACGAACCGGAGGTATTCTATGCGTTTGGGCTCGAACTACCTCTCCCTTTCTATGGAAGTCGGCAAAGACCCGGCGCCGATGTACTGGAAGCACACGGCAATGGAAGCCAAGGCCCAGATCGTCCCTGGCCAAGGGCCGATCTACGCCCGGGTCGAACCGGCCGGGTTCCTCGGCATGTACCAAAACGAGAAGCCCCCCGTCGACGTGCTATCCTTCGACACGTTCAGCAGAGGGATCTCCGGGCTCCGCCGCCTGACCCTGGAACCCGACGGGAATCTTCGGGCGTACTACTGGAATGGCTCGACCTGGGTGCGGGACTTTAC…
DPG0333	#PDK_30s904561g006_locus_tag_PDK_30s904561L006_product_prliinteracting_factor_a_strand_+	55.52	47.37	ATTTGACGCTGAAGGAGAG	55.96	40	GCCGTCAATATTGTTGTCAT	149	AAC	6	ATGGGGTTTCAGAACCCCCGCCCCGTCTTCGCCGCTGGCGTCCCCGGGGTAGCCAAGCCCGGGAGGATGAATTGGAAGAGTAAGAAGGCAGCCGATAAGCGGAAGAAGGCCGCGGCCGCCTCCGCTCCTGGCGCCGGTGGCCTGGGTGGTGTCGTCTCCGGCGGTGGTGGCGCCGGCGCCGGCGGATCCGGGTACAAGCCTCCCGCGCTGAAGGAGCTCCAGTTCCAGAACCGCGTCAAGGCCCGGAGATTCTACCCGAAGAAAAAGTTCACCCGATTCGCCCCGTTTGCTCCTCGGAATACCACCTCCTTCATCATCCGGGCCAAGAAAGCCGGCGGGATCGCGTCGCTGGTGTCTCCGTGTCCGGTGACGCCGGCGATCCTCCCGACGCCCAAGTTC…
DPG0334	#PDK_30s711191g002_locus_tag_PDK_30s711191L002_product_similar_to_predicted_protein_strand_+	54.5	42.86	CGGATGTCTTTCTATACTGGA	54.59	42.86	TCTAACGGTGAAGGATAAGTG	153	AG	5	ATGACCTCCCGCGGCGCCTCCGCTTCCTCCAGGCTCTCCAGACTCGCCCCCTTCGCCTCTGCCGCGGAGAATGGCGCTGGGGATCCCAACGGGTCGACTGCTCCCTCTTCCCGCCCCGAAGAGGACGAAGAATTGTCATCAGGGGGTGGGTATCACCTTCCTCCAAAGGAAATCCGAGATATTGTTGATGCACCACCACTTCCTGTGTTATCATTTTCACCTCACAGGGATAAGATCCTATTCCTAAAGCGCAGAGCTTTGCCACCATTGTCAGAACTTGCTAGACCAGAGGAAAAACTTGCTGGTGTACGGATTGATGGAAACTCTAATACACGGAGTCGGATGTCTTTCTATACTGGAATAGGGATCCATGAATTAATGGATGATGGCAAATTGGGT…
DPG0335	#PDK_30s711191g007_locus_tag_PDK_30s711191L007_product_set_domain_protein_strand_	55.09	42.86	TTCTTGCAGCTCTTAGAACAC	55.79	42.86	AGGCTGATCAGGATTATATGG	168	ATGG	3	TCAAGCAACTTTATGTGCCCGACTATGAGAAACCAATGAATCATCTCTTTTTGATCCGTCCAGTTTCCGTGCCCATGCTGGTGCTTGATCAGGTCCATAACGATAGTCATAAAAGAGCTCTTCACCGGCTTCAATGTGTTCTTTCGCAAAAATTCCAACACGATGATCACCAGCTACCAGCATTATCTTAGCATAACAGTTCGGGTTCGACGAATGATTTGCAAATTTCAACTTGTCGCCCTTGCGATATGCATCCAGTACATACTGATCATTCAAGTCAAAAAGGAAGGATGAGTTGGCACGATCATAGATCTTTCCACGCTTATCTGCCTCTTTATGGGATATCAATTCGCCAGTATATTCTCCAAGATAATCATTTTTATTCACGGGGTTCTTTAT…
DPG0336	#PDK_30s711191g010_locus_tag_PDK_30s711191L010_product_similar_to_predicted_protein_strand_	55.45	42.86	GTTTTTCTCAAGTCGGCTAGT	54.43	47.62	AGGAGCGTTATAGACTTACCC	158	AT	5	CTAATTATCCAAAACCCTATCAACGCATACGTGCTGGAAGAGCTGGCTGATGACGCTCTGGAACCGCTCCTGCACCATGGGCGGCGGCCCCTGCCCTCCCTGCGCCTCCACCGGAAAGTAGGGAGACGACGGCACTATCAAATCATCCCTAATAGACCAAATCCCTTTCCTCTGAACTCGATCCGGCGCCCAGGAGCCGCTCGAGTAGATGGCCTTAGGAGAGCTCCAGGTGCCGACAAGCCTCCCAAACTTCCTTGGTTGTCTCACCTTGGACACTGATGATGTCAGGAGGTAGAACCCAATCGTGACAGCTTCCAAGCTACGCTCAACATTCCTGGCAGCCTTCAAGAACTTGTCAAAGGCGCTAGCAGGTGGCAGTCTCAGCACCGGCAGTGGTTC…
DPG0337	#PDK_30s904701g011_locus_tag_PDK_30s904701L011_product_nadph_dehydrogenase_strand_	55	42.11	GCCTCATCCAATCAGAAAT	55.17	44.44	CATTGGGTGGAGAACAAA	147	CTTG	3	TTATATGCAACTCGAGTCCCTCCCGAAAATGAATCGCCTCATCCAATCAGAAATTACCAATGCCCTTGTGCGCCAACTGACTTGCTTGCTTGCATACACAGAATACCAGAGCCACTGGCTACTGTGGCCTATAGAGATCCAATCTCCTGGCAGTTGTGCAGCCGTTTGTTCTCCACCCAATGGGGCAAATTGCCCAAAATGCCTATACCCCCACCCCTCCACCAAAAAAGGAATCCAGCTGTCATTATGAGCATTCTTTGTAAGCCTCTCGAAAATGTCAATCTTGAGGGGCATGGTAGAAATGTCAGCTTTGCCTTTCCTCCGCCTCATGGAATTTACAACACTTCTATATACGACAATCTGAGCTGTTGCTGGAAGATTTTTGACCTGTGAATCTAC…
DPG0338	#PDK_30s1016001g008_locus_tag_PDK_30s1016001L008_product_partial_gene_no_protein_identified_strand_	54.77	42.86	TTTCTGTAAGTCTCGGTTGAG	54.59	47.62	CAAGTTCAGGTACCACATACC	169	AGGA	3	AATTTTACTCGGTAGTATCAGTGTTTACCCGTACAAAAGGAGATAGAGTTTTCGGTACAACTAAACAGGAACGGATATCGTGCAAAGGTGGTTTACAGAGAAACAAAGAACTAAACCACAGAAAGGAAAAACATCGTAGTATAACTTTTAAGACGTTCGGAGGGTGTTGAACGATAAGAGTCTCTCTTAGGTTTCGTTAGACAATATTAAAGACGTGGTACCGTGTATTGGTACACTTTCGTAGAGGAGTTTATCGAACTGTCGTTCTAGTGACCTTACTAATCCTTATTGCCTGAGTTGATTAAATAGTTTACGTTGGAACGACCCTTTATTCGGAGAGAAGACGTAGTAAACTCTTTCACTATTACGGAGTTACTGAGAAGGTCGGCGTGTCTTTGG…
DPG0339	#PDK_30s1016001g010_locus_tag_PDK_30s1016001L010_product_similar_to_predicted_protein_strand_+	54.78	42.86	AGTCTCAACAGCAATAACAGC	56.01	52.38	GAACTCTCTGCCTCTTCTCTG	136	CAACCA	3	ATGAGTGTGTGTGCCGCCTTTTCTCTGGATCAGCTCTCCCCACCCCCCTCCGAGCAGCTCTGCTACGTCCACTGCAACTTTTGTGACACCGTCCTCGCGGTGAGTGTTCCGTGTAGCAGTTTGTTCAAAACAGTGACGGTGAGGTGCGGCCACTGCACCAACCTTCTCTCCGTCAACATGCGGGGACTGCTTCTCCCTGCCGCCAACCAGCTCGGCCTCGGACACCCCTTCCTGGCTCCCTCACACCACAACCTCTTGGATGAGATCCCGTGCCCCCCGCCGAGCTTGCCGATGGATCAGCCCAGTCTCAACAGCAATAACAGCAACGGCGCCAACCACAACCACAACCACAACACGATGGCACCTGCCAAGGGAACCGAAGAAGAGCTCCCCCAGAAC…
DPG0340	#PDK_30s1016001g011_locus_tag_PDK_30s1016001L011_product_partial_gene_no_protein_identified_strand_+	51.18	40	GACAGCTAATGACAAAGTGA	54.5	47.62	CATACCTCCCACTGTATCAAC	136	AAAG	4	ATGACAGCTAATGACAAAGTGAAAAAGAAAGAAAGAAAGAGACTACGACGGATGCCAGCCCATGTCTTTGGAATGATTGGAGGTGATAAAGATATGTTGGGCATTCATGAAGTGACTGTTGATACAGTGGGAGGTATGGGAGATGTGGGAGATGACGGGCCACAAACTTGTTCAGGCTCAACTTGTCTCCAAGTCCCCTTGAAGTCTTTCGGGCTCAGATACAAGGAAATGCCTACCTTCTGTCACATGTGGGGTCAACAGTGGGATGGAGCATTGGAACAGTTGGAAGGGATGAGAGATGTCGGGAGGAAAAGGCTGAGCTAA
DPG0341	#PDK_30s1016001g013_locus_tag_PDK_30s1016001L013_product_similar_to_predicted_protein_strand_	56.59	55.56	CCTCGACTTTCCCATCTG	55.24	45	AATACGACATCGACAGGAAG	162	TCC	8	TTATACTGCCTCCTTCAAGTCATTCAGATACACCCTACACTGAATCACTGTCTTCCCAACCTGAAACCCCGGAACCACAGTAAACTCGACCTTCGGCCGTGACATCTTCTCATGGTCTGAGCCGAACGCAACTGCCCTTCGGACAACGCTCTCCATGTAAACCATTGAGAACTCATTCCCCCTTGCCACCTGAAAGATTTCCACCACCGGATCATATGCCCATGCCAATTTGTGGAGTGTCCACATCGAGCTCGCCATGTTCACAAATGGCTCGTAAAGAGGGCTTGAGGACTGCAGTGAGCCCCACACGGATTCCCCGTGGCATGAATTCCCCAAAAAAGAGGACTCCATGCCCGTATGAATGAGCTCCTGATACTTCCTCTCGCAGAACCTTGCAAA…
DPG0342	#PDK_30s1016001g013_locus_tag_PDK_30s1016001L013_product_similar_to_predicted_protein_strand_	55.88	55.56	GAGAGAATCGGGCTTGAG	54.31	40	CTAGCCTTCAAAACCAAAAC	153	CTC	6	TTATACTGCCTCCTTCAAGTCATTCAGATACACCCTACACTGAATCACTGTCTTCCCAACCTGAAACCCCGGAACCACAGTAAACTCGACCTTCGGCCGTGACATCTTCTCATGGTCTGAGCCGAACGCAACTGCCCTTCGGACAACGCTCTCCATGTAAACCATTGAGAACTCATTCCCCCTTGCCACCTGAAAGATTTCCACCACCGGATCATATGCCCATGCCAATTTGTGGAGTGTCCACATCGAGCTCGCCATGTTCACAAATGGCTCGTAAAGAGGGCTTGAGGACTGCAGTGAGCCCCACACGGATTCCCCGTGGCATGAATTCCCCAAAAAAGAGGACTCCATGCCCGTATGAATGAGCTCCTGATACTTCCTCTCGCAGAACCTTGCAAA…
DPG0343	#PDK_30s949981g012_locus_tag_PDK_30s949981L012_product_60s_ribosomal_protein_l111_strand_+	55.15	42.86	GGAATCAAGTATGATCCTTCC	55.16	45	ATCCTCCTTTGTAACCCTGT	138	CGC	4	ATGAGGGAGATCAAGGTCCAGAAGCTGGTGCTCAACATTTCCGTCGGAGAGAGCGGCGATCGCCTCACCCGCGCCGCCAAGGTGTTGGAACAACTGAGTGGACAAACTCCTGTTTTCTCTAAAGCCAGGTATACTGTTCGGTCTTTTGGTATCCGGCGCAATGAAAAGATTGCTTGTTATGTCACCGTTAGAGGTGAGAAGGCAATGCAACTGCTCGAGAGTGGGTTGAAAGTGAAGGAATACGAGTTGCTGAGGAGAAATTTTAGTGATACTGGATGTTTCGGCTTTGGCATTCAGGAGCACATTGATCTGGGAATCAAGTATGATCCTTCCACGGGTATATATGGGATGGATTTCTTTGTGGTATTGGAGCGTCCCGGCTATAGAGTTGGTCGCCGC…
DPG0344	#PDK_30s949981g013_locus_tag_PDK_30s949981L013_product_partial_gene_no_protein_identified_strand_+	55.99	42.86	GGAACCTAACAATGGTGAATC	55.05	47.62	GAGCATATACTGTACCGTTGC	147	AC,AG	7,8	ATGGACTCCTTCCCATTCCTCTTTCTTTTAGTTGGTTGGGTTTTGCCTCACTTGGTTTGGGTGTGGTTAAGACAGAGGGAGGAGAAGAGAGCAGAGGGAGGGAGGGAGAGGAACCTAACAATGGTGAATCTCAAGCATGGCAATGAAGATATGGAACATAATGAAGTCAAGGAAGAAGATGAAGGAATGGGAAACACACACACACACATACAGAGAGAGAGAGAGAGAAGAAGTGGCAACGGTACAGTATATGCTCTGCCAAGAGATGAGATGGGGAGAACTAATATCCTTATTGAAATCTTCCTTTCCATGCTGAGTATTTGTTTCTTCGGATCAGTTGTTCCACATGCATTTACAGGGTTTTCGTGGGGACTGTCCGGTCTCACCTTTGGCCCCCCT…
DPG0345	#PDK_30s949981g013_locus_tag_PDK_30s949981L013_product_partial_gene_no_protein_identified_strand_+	55.18	47.62	GTTAAGACAGAGGGAGGAGAA	55.15	42.86	TATGTGTGTGTGTGTGTTTCC	145	GAGG	3	ATGGACTCCTTCCCATTCCTCTTTCTTTTAGTTGGTTGGGTTTTGCCTCACTTGGTTTGGGTGTGGTTAAGACAGAGGGAGGAGAAGAGAGCAGAGGGAGGGAGGGAGAGGAACCTAACAATGGTGAATCTCAAGCATGGCAATGAAGATATGGAACATAATGAAGTCAAGGAAGAAGATGAAGGAATGGGAAACACACACACACACATACAGAGAGAGAGAGAGAGAAGAAGTGGCAACGGTACAGTATATGCTCTGCCAAGAGATGAGATGGGGAGAACTAATATCCTTATTGAAATCTTCCTTTCCATGCTGAGTATTTGTTTCTTCGGATCAGTTGTTCCACATGCATTTACAGGGTTTTCGTGGGGACTGTCCGGTCTCACCTTTGGCCCCCCT…
DPG0346	#PDK_30s1042471g004_locus_tag_PDK_30s1042471L004_product_chromatin_remodeling_complex_subunit_strand_+	55.56	47.62	GTCCTTGATGATGAGTCAGTG	54.64	42.86	GATGAGGGTACAACATCTTTG	136	TGA	4	ATGGACGCCGGCGCCGGCGGCGGGGGCGGTGAGGAGAGTATCAGGGACATTCTGGACGATCTCACCTCACGTATGGATGCCCTCTCTGTCGAGAAGCCGAGGTCCAAGCCCGTGTCCTGTGTTCCAGAGCCTGAGGTGGAGTACGAGAGCGCCGCCTCCTCCCTATCTCCCTCTTCTATCAAATCTAGCCCTGGAAAGGACGAAGAAGGAGAAACCAAGAAAAAGGAGGCGGTGGTCAAGGGGAAAGCCGTGGGACGATCTTGTGCTTTCGAGGATGAGGAGGAGGAAGAGGTTTGTGTGATTTCAGAAACTGGTGGGAGGAGAGAATCGAGTGAGGGAGAAGGCGAAGATGGATTGGTTGAGGTCCTTGATGATGAGTCAGTGGGGGTTTTGAGTGAT…
DPG0347	#PDK_30s1042471g005_locus_tag_PDK_30s1042471L005_product_speckletype_poz_protein_strand_	55.26	42.86	GAAAACAGGCGACCTACTAAT	55.74	42.86	CTTAAGGCCAAGATCGTATTC	192	GAG	5	CTATGGCTGCAAAGTCAAATCCTTGGCAGCAGTATTGACCTGCCTGGTTAGGTAGGCTTCATAGATCTCGACTACAAGCCGCGGGTCCTTCTCCACAAGCTCCTTGTACTCTTCTCGTTCAGTTAGGGTGGCCATGTTGTCCATGATTAGCGATAGAGCGGCCTCAAGCAGTTGCTTGGCATTGTGCCTATGAGCAAAGGCATAATGTGCGATGGCGTTATCATTATTCACCTTGGATGTCATGAACTTCTCACAGAAGCCCTTCAGATGCTTCACCTGGTATTTTTCTGCCAAGACCAAAAGGTCACATGCCAGCTGTTCATCAAGGAGCACTTCTGCTGTGTACAAGAAGTGGACAAAGGACCGAAGAACGTCATATGAGACGTCGTAGATCTTAAT…
DPG0348	#PDK_30s1042471g011_locus_tag_PDK_30s1042471L011_product_nac_domain_protein_nac2_strand_+	54.97	45	CGGATCTACAACAAGAAAGG	55.24	50	CCCAGATACATGAGGATGTC	158	GCCGGA	4	ATGAGCGGCGGAGATCTGCGGCTGCCACCAGGGTTCCGCTTCCATCCGACGGACGAGGAGCTCGTGATGCACTACCTCTGCCGGAAATGCGCCGCCCTGCCCCTCGCCGTGCCCATCATCGCCGATATCGACCTCTATAAGTTCGACCCCTGGCAGCTTCCTGGGCTGGCTTCGTATGGGGAGAAGGAGTGGTATTTCTTCTCGCCGAGGGAGAGGAAGTATCCGAACGGGTCGAGGCCGAACCGGGCGGCCGGGTCGGGGTACTGGAAAGCGACCGGGGCAGACAAGCCAATCGGGACCAAGCCGATCGGGACGCCCAAGCCGGTGGCGATAAAGAAGGCATTGGTTTTCTACACGGGGAAGGCGCCCAAAGGGGAGAAGACCAACTGGATCATGCAC…
DPG0349	#PDK_30s1042471g013_locus_tag_PDK_30s1042471L013_product_ankyrinlike_protein_strand_+	55.56	42.11	ACGTCATCGTCCTTTTGTT	56.19	42.86	GGCTTAGAATCAGTTTCAGGA	164	CAA	4	ATGGCATTCGGGAAAAGCTCGCGGGCAGATGCTAGGAGGACGTCATCGTCCTTTTGTTCAACAACAACAATTGTTGTGTTTGTTGCTCTGTGCTTAGTTGGCGTATGGATGATGACATCCTCGACTGTAACCCCTGTGGAGATGTCTCCACCGAGTTCCAAATCTGATGCTAAAGATCAAGTTCCTGAAACTGATTCTAAGCCATTTGAAGATAACTCGGGCGACATAACTGAAGATTCAGAGAAGTTGGTGCAGAAGACTCGTGAGGAGAATCCTGTGAAGGGCAATGAGGATACCAAGGATGAGGCAGAGGACACATCTAAAACTCTGACTTACAGTGATAGAAACGGGAAGAGTGAAGAAGAAAAAGTTCAGGAGGGTGGAGATGCAAATATGGAG…
DPG0350	#PDK_30s813012g001_locus_tag_PDK_30s813012L001_product_nucleic_acid_binding_strand_	53.69	42.86	ACACGACTTTCTCCATAGAAG	55.02	47.37	ATTACATGAGCAGCAGCAG	137	GCT	5	TTATCCACTCAAAACGTCCCACACGACTTTCTCCATAGAAGCTCCTTGCCCATTGCTCAGCTGCTGCTGCTGCTGAAATGGGTGCAGCCCCAGCAACCTCTTCCGACCAACTCCTCCAAACTCCATCCCTTGGTGCTGCTGCTGCTGCTCATGTAATCCCATCGCCGCCACCGACCTCGCTCCGCTGACCCCCAAGAAATCCAAAGTCGTCACATCCCCAGTTCCCCCGCCTCCATATCTCACCCCTGACCTCCCACTCCCTCCCTGCATCAAACTACCACCACCACCACTTGCATGCTCTAAAGCCTTCAAAAGCCCATGGCTGTGACCACCGCCACCTACAAACACTCCAGCATTCGAGGGCAACACCCCAGCTGCATCACTCACCGCCGAGCCTCC…
DPG0351	#PDK_30s813012g001_locus_tag_PDK_30s813012L001_product_nucleic_acid_binding_strand_	55	47.37	CAACTCCTCCAAACTCCAT	54.77	52.63	AGGTCAGGGGTGAGATATG	145	TGC	5	TTATCCACTCAAAACGTCCCACACGACTTTCTCCATAGAAGCTCCTTGCCCATTGCTCAGCTGCTGCTGCTGCTGAAATGGGTGCAGCCCCAGCAACCTCTTCCGACCAACTCCTCCAAACTCCATCCCTTGGTGCTGCTGCTGCTGCTCATGTAATCCCATCGCCGCCACCGACCTCGCTCCGCTGACCCCCAAGAAATCCAAAGTCGTCACATCCCCAGTTCCCCCGCCTCCATATCTCACCCCTGACCTCCCACTCCCTCCCTGCATCAAACTACCACCACCACCACTTGCATGCTCTAAAGCCTTCAAAAGCCCATGGCTGTGACCACCGCCACCTACAAACACTCCAGCATTCGAGGGCAACACCCCAGCTGCATCACTCACCGCCGAGCCTCC…
DPG0352	#PDK_30s813012g001_locus_tag_PDK_30s813012L001_product_nucleic_acid_binding_strand_	55.02	40	AAATCCAAAGTCGTCACATC	54.71	45	ATGCTGGAGTGTTTGTAGGT	160	ACC	4	TTATCCACTCAAAACGTCCCACACGACTTTCTCCATAGAAGCTCCTTGCCCATTGCTCAGCTGCTGCTGCTGCTGAAATGGGTGCAGCCCCAGCAACCTCTTCCGACCAACTCCTCCAAACTCCATCCCTTGGTGCTGCTGCTGCTGCTCATGTAATCCCATCGCCGCCACCGACCTCGCTCCGCTGACCCCCAAGAAATCCAAAGTCGTCACATCCCCAGTTCCCCCGCCTCCATATCTCACCCCTGACCTCCCACTCCCTCCCTGCATCAAACTACCACCACCACCACTTGCATGCTCTAAAGCCTTCAAAAGCCCATGGCTGTGACCACCGCCACCTACAAACACTCCAGCATTCGAGGGCAACACCCCAGCTGCATCACTCACCGCCGAGCCTCC…
DPG0353	#PDK_30s813012g001_locus_tag_PDK_30s813012L001_product_nucleic_acid_binding_strand_	55.26	44.44	CCATTCCAATGTCGAAGA	55	55.56	GTTACAACGGGCTCAGTG	147	GGCC	3	TTATCCACTCAAAACGTCCCACACGACTTTCTCCATAGAAGCTCCTTGCCCATTGCTCAGCTGCTGCTGCTGCTGAAATGGGTGCAGCCCCAGCAACCTCTTCCGACCAACTCCTCCAAACTCCATCCCTTGGTGCTGCTGCTGCTGCTCATGTAATCCCATCGCCGCCACCGACCTCGCTCCGCTGACCCCCAAGAAATCCAAAGTCGTCACATCCCCAGTTCCCCCGCCTCCATATCTCACCCCTGACCTCCCACTCCCTCCCTGCATCAAACTACCACCACCACCACTTGCATGCTCTAAAGCCTTCAAAAGCCCATGGCTGTGACCACCGCCACCTACAAACACTCCAGCATTCGAGGGCAACACCCCAGCTGCATCACTCACCGCCGAGCCTCC…
DPG0354	#PDK_30s1002811g007_locus_tag_PDK_30s1002811L007_product_similar_to_predicted_protein_strand_+	55.37	47.62	GAGCGAGATCCTTACAGAGTT	55.31	42.86	CTCAAACTATTCACCACCAGA	156	GCA	5	ATGGCTGAGCACCAGAGAATTCATCCGGAGGACGTCGAAGCCCCACCTCCATCAGCTCCCCCAGCACCAGGCAACTTCTCGCAGTCCGCCAAGCGCGACGCTGGCGATCAACGAGCTCCATTGCCGCAAGGCACCACCATCCCGGTAGCCCATGCAAAACCAACCAAGAAGAAGAGGAGCTGCTGCTGCAGGTGTTTGTGCTGGACCATCCTCACCATCATCGTCCTCATCATCCTTGTTGCAGCCACTGCTGGAATTCTGTACCTCATCTTCGATCCTAAGATACCGAAGTACTCGGTCGACCGCCTCAGCATCTCAGCATTTGATGTGGACAATAACATGACTGTGAGGGCCGGCTTCGACGTGACTGTCACTGCGAGGAATCCAAACAAGAAGATT…
DPG0355	#PDK_30s683401g004_locus_tag_PDK_30s683401L004_product_nac_domain_ipr003441_strand_	55.59	50	GTGGGATCATCTGCTCATAG	55.43	42.86	CTGTGCAGAGTTTTTCAGAAG	157	ATGGC	3	CTAGAAGAAAAGCTGATCTTTGCCTCTTGGAAACTTCATGCCTCCCATATTCGCCATCCCTCCATCCACCAAGTCATGGTCTTCTATGCCCACATCCAGCAGCAACCCGAAATCATCCTGACCACCCCTTGAGCCCATTCCATTCATGGCTGCGCTGTCCGCCTCTTGGGGGAGACCATGGAGGTTGTAGTGCAATGCTGCCAAATTAAGGAAGGTGTTAGGGCTGCTGCCCTCCTGATGTGGGATCATCTGCTCATAGCACCCATATGGCATGGCATGGCCATTCAGAGGGGATGACCCCAAATGTGATGAGGAGCACCCAATGCTGTTATCCTGATCATTCTCCATGCTGTAATTCACTGAATCCCCTTTCTTCTTCTGAAAAACTCTGCACAGCAC…
DPG0356	#PDK_30s683401g010_locus_tag_PDK_30s683401L010_product_phytochelatin_synthase_strand_	54.75	47.62	CTTTAGCTCCAGCACAGTAAG	54.99	42.86	ATAGATCCAGGAAGAAAGTGG	145	CAAG	3	TTAAAGTTGTGATGGCAATAAAATCTCATCTTCGATGTCTTTATCCTGAACTTTGTTGAGGAAATAGAGCTGCCTCCGCAAGTGCAAAACCTCCTGTTGCAAAACATCTGGAAGATTCTCGATTGAAAAGAGGCCATGAATTTCAGCCAGCAGCCTCTCATCCTTTATACCCTGCCAGGTACAGGGGGGTAAAGCCAATAACAGAACAGTTAGAGCATCACTGCTTCCTGGGTGCTTCAAGACACAATCATTTGGATTAGAACTGCAACAACTCTTTGATTTTGCAGTTGATTCAGGTACAAGCATATCAACTCCTTGCTCATTTTTGCCTGAAACAACCATCCCGGAGACAACGGTTATGGGTGCATCTCCATTAGCCCTGAAGCATTTAACACATGT…
DPG0357	#PDK_30s688461g001_locus_tag_PDK_30s688461L001_product_similar_to_predicted_protein_strand_	55.1	50	TCTCGAGGACGAAGATGA	55.5	47.62	GGAAGAAGCAGTAGAAGAGGA	155	CCT	4	TCATCTGATCCTCCACTTTTGCTCAAGTGCACCACATATCCGGTTTAAACAGCATGCTGCGCTTAGCGGGTATTCAGAAATTGCTATAAAATCATCTGCATATTCCTTATCGATCACTCCATGTGCCGTAGCACCGACCACAAAAACAAGGCTGACATCGTCATTAGCCGCAGCAGCAACATAATTGTTCAAATCAACCAACTTTTCTGAACTATATGAGAGGCCTATTCTCCGGGAATTGGCAGGCAAGTGGCGTGTAACAGGATTTTTTATTATGTTAAGAAGTTTCTCGCGCTTGCCAACAGCAGTTATACTCAACTTCTGAAGTAATTGCAACATGAGCCCAGCGAACCGCTTGAATGTACGTGGGATGCGTACATATGGTTTAATTTCGAAAAG…
DPG0358	#PDK_30s688461g004_locus_tag_PDK_30s688461L004_product_5oxoprolinase_(atphydrolysing)_strand_+	54.79	47.62	GAGGAAGTCATAGAGGTGGAT	54.42	42.86	AAGGAGACCTTTTAGTGAAGG	150	TCT	4	ATGGGGAGCATCAAGGAAGAGAAATTCAGGTTTTGCATTGATAGGGGAGGAACATTCACAGACATCTATGCAGAAGTCCCAGGCCAGTCAGACTGCTGCGTGATGAAGCTTTTATCAGTGGACCCATCAAACTATGATGATGCTCCCATTGAAGGGATTCGAAGGATCCTAGAAGAGTATACCGGTCAGAAAATCCCACGGTCTTCCAAGATTCCCACAGACAAAATTGAGTGGATTCGAATGGGCACCACTGTTGCTACAAATGCTCTTCTGGAGCGAAAAGGTGAGAGGATTGCTCTTTGTGTGACTGGGGGCTTCGGAGACTTGCTTCAGATTGGAAACCAAGCTCGGCCGAACATCTTCGACCTCATGGCCTCAAAGCCCTCGAACCTCTATGAG…
DPG0359	#PDK_30s1066871g001_locus_tag_PDK_30s1066871L001_product_floweringtime_protein_strand_	55.17	40	CTGGATTGCCATTACTGATT	55.37	47.62	CGACATCACTGAAGACTCTGT	119	GGA	7	TTATGCTTCAGTGAGATTGAAAGAATCTGCAATCTTGTAAAACTTTTCCCTGACCTTCGGCCAAGTCGACTCCGGTGCCTGAGCATTTAAAGTGAAGAGCTTGCCACTGCATGCAGTACATACAGCAACATTATGCCGGCGAAGGGAAGGGCCCTCCACTCTAAACTCCAGCTTGTAGTAATTCACCTTCTTCAATGGATCTTCCCTCTTAGTTGCATCTATCAGAGACGCCGTTACATCGGTCCCTCTTCTGGTTCCAGAAATCCTCCTTAGCACCGTCTCTCCAACCTCCCTTGGGCCACCAAAAGCTTCAATCGAGAAATCACGAGGAACAGGAGAGACGATGACGCTGACGTTAAGCTCGCCATTGGATCCTGGAGGCCCGAAGGCTACCACAGG…
DPG0360	#PDK_30s890901g004_locus_tag_PDK_30s890901L004_product_dna_binding_strand_	55.32	42.86	TGGCAGGTAGTTTGTATATGG	56.1	42.86	TAAAGCTGAGAAGGAGCAGAT	151	GCA	5	CTATGCAACAGGAGGCCTCAGCACATGATCGTGAGAAGTATCCAATGCTGCTGGTGGTATCCATTGCCACATGGACGTTGGCAGGTAGTTTGTATATGGGATGGTTTTGCTGCAAGCGGCAAAAGATGCCGCATGGAATGGTGCAGCAGCAGCAGCAGGGTGTGGGATGAAGGGAGATGCAAAACTAAAGCTTCTCATCATTTGCTCCATCTGCTCCTTCTCAGCTTTAAGCCTCACTTTCTCATCCCTTAATTCCAATTTCTCTGCCTTGAGACTTTTTATGGCATCCTGAAGTGTTTTGTTTGATTCGTTAAGCTTCTCTGCTTCAAGACGTAATTGGTTCAGAAGTTGAGTTGCATCACTTAAGATGGCGATCTTGTCTGCCTTTGGAGGCCTCCC…
DPG0361	#PDK_30s890901g008_locus_tag_PDK_30s890901L008_product_similar_to_predicted_protein_strand_	55.15	47.62	CGAACGTATCCCTAACCTAGT	55.26	42.86	AGGTGAAGAGAGGAAGTTTTG	137	GAC	4	AATGGTTATTAGGTTTGTTCTTGTCTGTGGTAGAAATTTTACCACCTTAGCTAAGTGTAGAGAGTGTTCTTAGAGAGAGAAACGTTTAAAACTTTGCTTGAAGCACTGGCTTACCGTTAGGAGCGTGTTGGAATCCAAGAAGCACTAGGATTAATGAAGAGGTACTGGTGATAAATACTCCGGTTTTCGGTCTCGGTCGAAGAGTGACACTGGATCGTCTTAGGCGAGGAAGAGGAGGACTAGATCTAGTATTTCTTGTTGAAATCATAACCCCTGCATTGGAAATAGGAAGTACAGGAAGTGGTCGGCTCGGTCGTTTCGAACTTCGACAAGCTGGACGCCTAAGTAAAGTAGATGTCTGTGTTTACTCACGTAGAAGAAGAAGTGGAGCTAGGTCGA…
DPG0362	#PDK_30s890901g010_locus_tag_PDK_30s890901L010_product_partial_gene_no_protein_identified_strand_+	55.58	50	GTTCAGTTGGTACGGAGATG	55.09	55	GACATACACCACCCCACTAC	179	GGC	5	ATGCCACGCAGATCAATTCTTACCGTACAATCTGCTGGAAGCAATTTGTTTAGCGTAGAAAGAGTCTTTCTTGCATGTTTCCCGCAGAAGACGGAAGAGAGGACCAGTTCAGGCATGCATGGAATAGCTTGCATCTGTTTCAAGGGGCGTATAGGACCATCTTGCCAGCTTATGAGTCATGACCGTGTTCCTAGCTTCTACGGATTCGGTGGCGGTGGCGGTGGCAGTTCAGTTGGTACGGAGATGGTGGCGATGGCATCTGTGGCGGACGCGATGGCTGCCCTTATTCAGGTTGTGTGTATTTCTGCAGTGGAGGAGGATGCCCATGGTGAGGTTGGGGCAGACTCTGAGATGGCGGCGGCGGCGGCCGCGGCCTGGAACTGTGGTAGTGGGGTGGTG…
DPG0363	#PDK_30s890901g010_locus_tag_PDK_30s890901L010_product_partial_gene_no_protein_identified_strand_+	55.17	42.86	CTTATGAGTCATGACCGTGTT	55.24	42.86	ACTGCAGAAATACACACAACC	143	CGGTGG	3	ATGCCACGCAGATCAATTCTTACCGTACAATCTGCTGGAAGCAATTTGTTTAGCGTAGAAAGAGTCTTTCTTGCATGTTTCCCGCAGAAGACGGAAGAGAGGACCAGTTCAGGCATGCATGGAATAGCTTGCATCTGTTTCAAGGGGCGTATAGGACCATCTTGCCAGCTTATGAGTCATGACCGTGTTCCTAGCTTCTACGGATTCGGTGGCGGTGGCGGTGGCAGTTCAGTTGGTACGGAGATGGTGGCGATGGCATCTGTGGCGGACGCGATGGCTGCCCTTATTCAGGTTGTGTGTATTTCTGCAGTGGAGGAGGATGCCCATGGTGAGGTTGGGGCAGACTCTGAGATGGCGGCGGCGGCGGCCGCGGCCTGGAACTGTGGTAGTGGGGTGGTG…
DPG0364	#PDK_30s890901g014_locus_tag_PDK_30s890901L014_product_transcription_factor_qsh1_strand_	54.84	42.86	TGCTGTAGTTAGGGTTTTGAG	54.85	52.63	GTTACCCTCACTCCACGAT	137	GAAG	3	TCATCCAACAAAATCATGAAAGAACTGTCCACCTAGGTTCTTTCCAAACTGCCACTCTTGCCCATCAAATGCACCCATTACATAAACATCATTGCACTCTTCAAGACCAAAACAATTAATGACATTCAACGGAAGAGGCTCTGCCAGGCAAACCCCGCTGGCTTGGTGGAGACCAAGAGTAAGTGAAACACCTGAAGTTCCTCCAGCAGCAACATCCAAACCAAATCCAATATGCTGATGACCAGGTACAACATCATATACAAAGTTACATGGCTCTTGGGTATGATTGGGTATCTGAGTGAGATCATCTTGAATGCATTTGGTTGTTGGGTGTTCATTCTTTGGGCTGTTGGCACTTTGAGCTGGTCGAGAGTTACAGGAAGCAGCAGTAGAAGGTGA…
DPG0365	#PDK_30s679311g005_locus_tag_PDK_30s679311L005_product_partial_gene_no_protein_identified_strand_+	55.14	42.86	GGTGCAGTTGACTTTTTAGTG	54.96	47.62	GAGTCATCAGCACTCTTTGAC	161	AGTGGC	3	ATGCCGGAACTAAACTATCACATCCGGGATGAACACAATGAAGTTATTGATGGCATCATGAGGGAGGGCCAGGGGCTCTCAGGAGGGGATGAGTCGAGGATTAATGAGGCAGCAGAAGATTTGAACAATGACCAAGAAGGTTATGGGGCAGTCCCAGTGGCACATCAGTCCGGTCCACGTAAACAGCAGCAGTCACCAGGGCCAATCATTCGTTGGGAGAGGTTTCTTCCTGTCAGATCACTGAAGGTCCTGCTCGTGGAGAATGACGATTCAACCCGCCAAGTTGTCAGTGCCTTGCTCCGTAACTGTAATTATGAAGTTACTGCTTCTGCAAATGGCCTTCAAGCATGGAAAATCTTGGAGGATCTTACAAATCATATTGACCTTGTCTTGACTGAG…
DPG0366	#PDK_30s847161g006_locus_tag_PDK_30s847161L006_product_myosin_heavy_strand_	55.37	42.86	AGAGATTCCGTTAACTTGAGC	55.23	50	GCTCGAGAATGAAGTCAGAG	159	CT	5	TTATTGGATATACCTCCCAGGAAGCATCTGTGATGTATTTACAGAACCTTTGGAACTACCAAGCCGCTTAGCCCTCTTGTCTTGCTCTTTCTCTGCCCGTATAGCAGCAACCTCTTTCTCCATGACAGCAACTTCCCTTCTCATTTTCTTAGCCTCCACTTCCATTGCTTTGGTCAAAGTATCTACTTTCTTTGCCAACATCTCAACTGCATCATCCTTGTCCTTCAGGCATTGATCTTTCTCATGGCATGCTTTCCTTAAGGTGATTACCTCCTTTTGCAACATATCATACAACAACCCAGAGACCGTATCATTTGTGTCAGCATTAGCTAATGCCACAGACTTCTCATCTGGATTCTCCTTCCAACTGTTATTTGTTCCACTGTCTCTAATACCATC…
DPG0367	#PDK_30s814971g003_locus_tag_PDK_30s814971L003_product_partial_gene_no_protein_identified_strand_	54.56	55.56	GTCTTCGTCCCCTTCTTC	55.03	42.86	TAGCCCTAATTTCTCCTCCTA	154	GCG	4	CTACAGTATCCTAGTCCATGAACCCAAGAATGGGAAAACTGCAATCAAGAGTCTCAAAAACAGAGGTACATCCCTGTATCTTCCTCTCTTCGACAACTTCCCCTTCTTCACTGGCTCACCCTTGGGTGGTGATCTATTTGCTGTAGCTGGTTGCCCTCTCGCAGAACCTTTTCTAGGCTCCCCTTGCCCATCCAGTTCATCCCATCCTCCAAAACTGGGTCTTTGTGAGTCACTCCCCTTAGCAGCAGAACCACCATCTGCAGATACCCATGACTGATAGCCCCGCCTTTCCCTGTAGTCACCACTGCTTTCGTCTTGCCATTGTCCATTAAAGTCACTGGCAGACCTTGCAAATGGCTTCTTCTTGGTCTTGGGCTTGGTTCTTGGCCCTTCGCTTGC…
DPG0368	#PDK_30s814971g008_locus_tag_PDK_30s814971L008_product_partial_gene_no_protein_identified_strand_+	55.51	42.86	AGGAAGAGATCAAGGAGATGA	55.29	45	TGCAAACCTCTCATCCTATC	181	GAG	4	ATGGGCATTGTCACCAGCAAGTGCTGCACCCAATACCGTGAAACGTGCAGAGAACTCAAAGCTAAAATCCAGATCCTAGAGGAAGAGATCAAGGAGATGAAACGTGCGAGGGAGCAGGAAGCTTGCGTCTATGAGCAACAGGCTGCGGCCTTGGCAAGGAAGGAGGATGAGTGGAAGCGAGAGAGGAAGAAGCACAAGGAGGAGGTGGCGAAGCTGAGGAAGAGGCTCGAGGAGGAGGAGGATAGGATGAGAGGTTTGCAGGAGGAGGTCGCAGCGAGCAGAGGTGACAAGGAGTGGAATCGAGCAGGCACTGATTACATCGTGGAGCACATGAAAGAGGAGCGAGCGCGGAGGGAGGAGGCGGTGGAGAAGTGGAAGCAGCTCTACCTTGCCATCAAG…
DPG0369	#PDK_30s814521g007_locus_tag_PDK_30s814521L007_product_kinesin_light_strand_+	54.86	47.62	GTACGGAGGATGAGGTATCTT	55.09	40	CAAAATCTTCCTTTGCAGAC	141	TCGGT	3	ATGAGAGGTCAAAAAGCTATGGCCAATCTAATTATGGTTCCACATGGAGGAAACATCCTTGGGATTTCATGTTGGGGATTGTACTATCTGGACCGACTGGTGGGGGGGGGTGGGGATGATGTTGGTTTGTGGAGAAGAGAAGAGGGTCGAATCTTGAAAGGCCCCTATACAGACTTGATTCCTTACCTCACAACAGGCATGATATTGCTAGTGTCTGTGCAATTCTCCCTCGTGTTCTCTAACTATCTGGTTATCATGACTAATCTTGATCTCTGTGGTACCGCAGCAATTTATCTCGGTTTCAGCAGGAACCCTGTCTTTGCTCAGGATGTTTCTGTGGCTGATTTGGTTACTGAAAATGATCAAGCACAGTCTTATGTTACTGGTTTACGCAGAATT…
DPG0370	#PDK_30s987991g003_locus_tag_PDK_30s987991L003_product_partial_gene_no_protein_identified_strand_	55.8	50	CCAAGAGACGCTAGTCAAGA	55.04	42.86	CGTCTAAAGGGAGATATGGTT	135	TC	5	AGTATGGTGTACTCGAGGAAGGTTTCTGAAGGTTTAGCGCGTTGTGAGGAGAAGGAGGAGAAAGCTGAAGGAGGAAGGACTCTCTTGGGGTTTTCTTCTCGACCCGTAGACGTACTCCAGGTCGCAGTGTACCGACGGTCTGAGGACCATAACCAAGGTCGGTAGGCGTTCGACTCAAACACGAACGTTACCAAGAACTACGACTACACCGTGTATTCCTTCCCAACGGACCAGGCGACTCGGGTATAACACGGTCGGTGGTGCCAGCCGCTTGTCAACGGACCGTTCCTGTCGTCGAGCCAAGAGACGCTAGTCAAGAGCTTCACGTCGCGACCTAGCTCTTCTCTCCAGTCCTGAACTTTGGGTTCCCCTCCGGAACCTACTGTCTTCTCTCTCTCG…
DPG0371	#PDK_30s987991g004_locus_tag_PDK_30s987991L004_product_partial_gene_no_protein_identified_strand_	54.83	47.37	GAGCTTCAAACACGTGAGA	55.4	47.62	AGTTCGGATACTGTCTGTCCT	191	TGG	5	TCAACCCAGCACCAGAACTTGGACTAGAGAAGAGTTTTTAATGGAGTCATTGGTGCTCTTTCTCCTGCGCTCATTGTGCCCTGCCAGCCGTCTCCGGCAGCTCCTCTTGGCGTCGTCGAACTCCGATATCACATGGAACCTGCTGCACTGCTGGCAGAAGCGCTGCTCGGCGCCGAGGACGACGACCTTGGGGGCCTTGGAGTGCATCTCGCACACCTTGTGCCGCTTGTGGTAATCCTTGGCGTCCCCCAGCGCCTTGTTGCACCCTTCCACCTGGCATCTCGGCACCCCCGCAGCCGGATTCGACGACAGCCTCTCCCTCTTGATCCCGCCACCGGCGACCCCCTCCTCCCCATAGTACTGCCTCTTGCCGAGCTTCAAACACGTGAGATGGTGGTG…
DPG0372	#PDK_30s1150791g001_locus_tag_PDK_30s1150791L001_product_helixloophelix_dnabinding_domain_containingexpressed_strand_	55.11	45	TAGATCGTTCGTTCTCGTCT	55.07	52.63	ACCAAGTCCAGGTTCTGAG	153	CCT	5	TCAGCACCGTTGCTGCTTGCCACGTGTTCTGTGCAGGACACTGGGACGAGGCACAGCCCTCGGCTCCTTAGATCGTTCGTTCTCGTCTCCAGCTCTCTCCCCTCCTCCTCCTCCTCCATTGGAATTAAGTTCGAAAAAGAAAAGAAGATAATATAGAGAATGCAGGTGACCAGAGGATGGCAGGCGTTGCAGGTACGGAGAGCTCAGAACCTGGACTTGGTCGTGGAGGAACCGGATGTAACCAAGGGCTTCGTGAAGAACCGAGGCCGTATCCGACTTGCCAAATGGTGAAACCAATTGCTGCAATGCTATAATTCTCTCTCCTAGCTTCTCCTTCCTTACCTTGATCGAACCATGGCTAGAGGAACCCTCGGTCTTAGGCTTCTTACTCGTAACAGA…
DPG0373	#PDK_30s1150791g001_locus_tag_PDK_30s1150791L001_product_helixloophelix_dnabinding_domain_containingexpressed_strand_	55.77	42.86	ATATAGGCCGTCGTAGAAGAA	55.88	42.86	AGTTGATGGAAGAGATCAAGG	166	AAG	4	TCAGCACCGTTGCTGCTTGCCACGTGTTCTGTGCAGGACACTGGGACGAGGCACAGCCCTCGGCTCCTTAGATCGTTCGTTCTCGTCTCCAGCTCTCTCCCCTCCTCCTCCTCCTCCATTGGAATTAAGTTCGAAAAAGAAAAGAAGATAATATAGAGAATGCAGGTGACCAGAGGATGGCAGGCGTTGCAGGTACGGAGAGCTCAGAACCTGGACTTGGTCGTGGAGGAACCGGATGTAACCAAGGGCTTCGTGAAGAACCGAGGCCGTATCCGACTTGCCAAATGGTGAAACCAATTGCTGCAATGCTATAATTCTCTCTCCTAGCTTCTCCTTCCTTACCTTGATCGAACCATGGCTAGAGGAACCCTCGGTCTTAGGCTTCTTACTCGTAACAGA…
DPG0374	#PDK_30s1150791g004_locus_tag_PDK_30s1150791L004_product_partial_gene_no_protein_identified_strand_+	55.06	40	CCAATCCCAATCAGAATCTA	55.4	52.38	AGAGAGCTCCAGAGAGACAAC	147	CCA	5	ATGTCAAATCTTACTAATTGTGGTGAAGGTGGTGGAGATCTAATGTGCGATTACAATGGCTTGCATGCAGATTGCAACGAGGAAGGAGGCGGAGGTGAAGGAGAGGTGGAGTTGGGCTACAACTTGGAGGAGGTGGGTCACTTTGGTGAGTGTGGGGAGGGAGTGCAAGAGGAAGAGGGAGATGGCGGCATGGGAGTGATGGATTTCCAGTTCATGGATGCTGTGGAGGGATCGTCGTCAAGTTTGTTTTCGCCGTTCGAGATGATGGAGGAAATGGAGGAGCCAATAGAGCAGGAGAGCGGCGAAGATGAGCCATCGATGATTAGAGCTGCTATGAAGAGGATGAAGTATGAGAGGAAGGTGTCGGCTTCTCTGTACGCTCTCAACGGCATATCGGAG…
DPG0375	#PDK_30s1150791g010_locus_tag_PDK_30s1150791L010_product_partial_gene_no_protein_identified_strand_+	55.08	47.62	GGGAAGATAGAGCTAAACGAG	55.66	42.86	TAGCAAGCAGTATGAAACCAC	168	AGG	6	ATGGAACGTGCAAGCCCATGGCCCCTTCCCCCAATTAGAGAATTAGGAGGTGGAGGAGCACCAGGTGTGCCTGGAGGAGGTGGAGGAGCACCAGGGACCCTAGGAGGACCTGAAGGGGCAGGTGTGCATCCTAATGGAGGAGGTGGTGGAGGTGGAGCCCCCCCATGCCCTCTAGGAGGAGGTGGTGGAGGTGGAGCTCCTCCATGTCCTCCAGGAGGAGGTGGCGGTGGCAGAGCTCCTCCATATGCTCCAGGAGGTGGTGGTGGAGGTGGAGCACCTCCACGCCTTCCGGGTGGTGTTGGTGGAGGTGGAGGTGGAGGTCCTCCACATGCTTTAGAGGGTGGAGGTGGCAGTGGCGGTGGAGCTCCTACATGTTCTCCAGGTGGAGTTTCTATACAA…
DPG0376	#PDK_30s1150791g010_locus_tag_PDK_30s1150791L010_product_partial_gene_no_protein_identified_strand_+	55.48	52.63	CAGAGCTCCTCCATATGCT	55.96	47.62	TAGAAACTCCACCTGGAGAAC	164	GGTGGA	3	ATGGAACGTGCAAGCCCATGGCCCCTTCCCCCAATTAGAGAATTAGGAGGTGGAGGAGCACCAGGTGTGCCTGGAGGAGGTGGAGGAGCACCAGGGACCCTAGGAGGACCTGAAGGGGCAGGTGTGCATCCTAATGGAGGAGGTGGTGGAGGTGGAGCCCCCCCATGCCCTCTAGGAGGAGGTGGTGGAGGTGGAGCTCCTCCATGTCCTCCAGGAGGAGGTGGCGGTGGCAGAGCTCCTCCATATGCTCCAGGAGGTGGTGGTGGAGGTGGAGCACCTCCACGCCTTCCGGGTGGTGTTGGTGGAGGTGGAGGTGGAGGTCCTCCACATGCTTTAGAGGGTGGAGGTGGCAGTGGCGGTGGAGCTCCTACATGTTCTCCAGGTGGAGTTTCTATACAA…
DPG0377	#PDK_30s1080961g002_locus_tag_PDK_30s1080961L002_product_partial_gene_no_protein_identified_strand_	55.92	52.38	ACTAGTACCCTCCCCTGACTT	54.96	45	CAAAAGTCTATGGCTTCCAC	147	AGC	5	TCACTGGGGAGACTTGATCCAACTGACTTCTTCAAATATTAGAAGATCTGGATAGGTCTTCTGCCATAGTATTTCTTTCCTGGAGAACATGGCCACCGTGCACTCTGGAGTCTGGACGCAGTATTCCGGGGGATTGCCTTGCTCTTGTTTATAAGAGCAGCCCCAAGCGTAAGGGTCATCGGTTGCACTTTGACCACCCACCCGAATCTGGACAGCATTCCAAGCCCTTTCAAAAAACAAGAATAGGCAGCCGCTCTTATCAGCAAGACCACAAGTTTTTGATACGACCTCGGGGCAGAAGCCATTTCCGAATGCTGATACTGACCCCTCATCAGCAAATCCAATGGCACAAGGTCTAAGAAATAACTCCAGCTGATGGATTTCATAATACATTTGTAG…
DPG0378	#PDK_30s919431g006_locus_tag_PDK_30s919431L006_product_partial_gene_no_protein_identified_strand_+	54.52	45	ATGTTACTTCTCCGCTTGTC	54.63	40	AACTTGAAGCCATATGAAGC	115	CTG	19	ATGTTACTTCTCCGCTTGTCGGCTCTGCTGCTGCTGCTGCTGCTGCTGCTGCTGCTGCTGCTGCTGCTGCTGCTGCTGCTGCGGTGCCGGGAGACGCTTCATATGGCTTCAAGTTTGAAGCTATTAGCTTCACTATTTAAGACACAGCTTAAAGCTCTGATTCCAGCAAAAAATGAAGGGCCATACTCTTCAACATAA
DPG0379	#PDK_30s1030181g006_locus_tag_PDK_30s1030181L006_product_partial_gene_no_protein_identified_strand_+	55.64	42.86	CAGACGCCACATATCATAATC	55.25	42.86	GCGTGTATATGCTGTATGGAT	135	TG	5	ATGGCCAGACTCTCTACCTCAATCCCCACGCTTGGAACAATGGTGGGGAATGCTGTTGCTGATGATTACCATGATTATATGGGCAAATTTGGGTCCTGTTGGACCCATGGCCTGATCTCAGACGCCACATATCATAATCTTAGGGCTACTTGCGACCTCCAATTGTCTCAGCACCCTTTTGCTGTGTGTGTGAAGAATCTCAATGCTGCTAAGGCAGAACAAGGCAACATTGATCCATACAGCATATACACGCGCCCCTGCAATGACACCTGTGCACTCAAACACAACTTGAAAGGCCGCTATGTTTGTTTTCTTATTGTAGAGAACATGATTTTTTGTGTTTTTAACATTGGTGGAATTTCAGATGTCTTTGGAGACACAGATGCGGTAGTCCCTGTG…
DPG0380	#PDK_30s1030181g010_locus_tag_PDK_30s1030181L010_product_similar_to_predicted_protein_strand_	55.1	47.62	AAGTGACAGTAGAGCCTGACA	55.65	55.56	GTCCTCCATCCAGACGAT	155	CTT	9	TCATAAAGCTGAGTCATCTGACCATGGCTGCAGTGCACTGATCTTGATACTGTACTTCTTGCAAGCAGATGCCCCATTTGCAGAGCTCGAGTCTGAATTTTCCGACCCAATTGGAGGGGAATTCTCTTCATAAGCACTACCAATATAGCTCCCACACTTGCGGCAGAGGAGTCTGGTCCTATGCCTGAAGAGACCCCATGAGTTCTTCGAATTGAAGTAAGGTAGACACCTCAATTCATCTGTTTGAGAGAACCGACTCTCGTCTATTGAGAAGAAGGACACAACTCCTTTCTTGATTGCTTTCCCGTACTTTAATCCGATGTTGGTGGTGTTCCGATTTGATGAGCTTAGATTCAAGGCATACCCACAGTGACCACAGCGATCAAGATCTCTAGATAT…
DPG0381	#PDK_30s1030181g010_locus_tag_PDK_30s1030181L010_product_similar_to_predicted_protein_strand_	55.25	47.62	GTACGATTTCCTCTAGGTGCT	55.84	40	AAGAAAAGGAGTTGCGAGTT	145	GTAT	3	TCATAAAGCTGAGTCATCTGACCATGGCTGCAGTGCACTGATCTTGATACTGTACTTCTTGCAAGCAGATGCCCCATTTGCAGAGCTCGAGTCTGAATTTTCCGACCCAATTGGAGGGGAATTCTCTTCATAAGCACTACCAATATAGCTCCCACACTTGCGGCAGAGGAGTCTGGTCCTATGCCTGAAGAGACCCCATGAGTTCTTCGAATTGAAGTAAGGTAGACACCTCAATTCATCTGTTTGAGAGAACCGACTCTCGTCTATTGAGAAGAAGGACACAACTCCTTTCTTGATTGCTTTCCCGTACTTTAATCCGATGTTGGTGGTGTTCCGATTTGATGAGCTTAGATTCAAGGCATACCCACAGTGACCACAGCGATCAAGATCTCTAGATAT…
DPG0382	#PDK_30s1030181g011_locus_tag_PDK_30s1030181L011_product_retrotransposon_unclassified_strand_	55.54	52.38	CTGTCTAGTCTCTCCCAAACC	55.22	45	GGGGGAAGAATTTCAGTTAC	151	AATC	3	TTAGATGTCCACTGAACTGTAGGAATGCATGTTATAGTCTGGAACCCTCCTCAATGATGTCCAACAAACCACAGCTTCTGCAGCAAACTCACAATACTGTGTCATCCTCAGACCGCGCCTAACCAGAACACTCCTAGTCGGAAGGCAGCCCCAAGCCACCTTCCAAAGGAAGAGCGCTACTCGAGGATGCAGCCTCAACCTCCATATCCAACCCACATCCATCTGCCTGTGAGGCGTCGTGTCGATCCGAGCAAGAAGATCCCTGGCACGGACTCCCGATCTGCCCGTCGGCTCCCAAATCAGTCTATCCGGCTCCCCCCGCGATGGAACAGGTAATGCCATGACTCTCGCCGCTAACTGCTCTCCAAAAACCTCCCGTATCAAGCCCTCGTGCCATCG…
DPG0383	#PDK_30s1042271g003_locus_tag_PDK_30s1042271L003_product_basic_leucine_zipper_protein_strand_	55.61	42.86	CTAAGCGTCTCAAGGTCTTTT	54.86	42.86	AGCATAAAGGCTTCCTTAGAG	142	TGC	7	TTAGAAGGCAGAAAAATGACTGTGAACTGGCTGGTGAATTATTTGTAGGTCGGCAGTCGTAGGGCAGGCGCTTCCGTCGGTGATCAAATTCTCTCGAGGGCGACGAGAAGCCCACAGGGAACTAAGAGCACGCAGGCGGCTATGATATTCTCCAATCGCAAAGAAACATCTTGCTGCTTGCCGGACCGTCAGAATCCTATGCAGCTGGTGAAGAGTCTGTTGTCTCAAATTATCAGCCTGTCGGACGAATCCCTCGAGGTTGGCAAGCTTCCCGAGTGCAACGCCCATCGAATCCATGTAGATGCCGACGTTGGTGCCTTCACAGAGAGACCCGCTAGCCACCGTATCTGCAAGGGACTGATGGAGCTGCTCGAGGCCCTGCGAGAGGGCCTCTTCAGC…
DPG0384	#PDK_30s1042271g008_locus_tag_PDK_30s1042271L008_product_partial_gene_no_protein_identified_strand_+	54.59	52.63	GTGGGAGATCTCAAAGGAG	55.99	42.86	ATCTATCCAATCCTTCAGCAG	151	GA	5	ATGCCCTCGAATAATGGTGGCGGACGAAGGATAGTGCGCGCGAATCCTGAGAGCTCCCGGTGGGAGATCTCAAAGGAGGTCGGCTCTAAGGGACTGTCGGCCGAGGACTGTGGGAGAGAGAGACTGAAGAGGCACAGGATGGAGATGGAAGGCCGGGTTTGGATACCAGAGATCTGGGGGCAGGAGAGCCTGCTGAAGGATTGGATAGATTGTGCAGCCTTTGATAGATTTCTCGTCTCCAAGGGATTGATGCTGGCTCGAGAGGCTTTGGTGGAGGAATGCCGACGAGCGAACTCCAGCCCGCTGGGGATAGAGAACCGATGCTGGGGTAATTGA
DPG0385	#PDK_30s1042271g009_locus_tag_PDK_30s1042271L009_product_pentatricopeptide_repeatcontaining_strand_+	54.72	57.89	CTTACCGTCCTCTCTCCAC	55.58	42.86	GGAGCGATTGGTTATACTTTC	122	AGA	5	ATGGCTCTCATCAGACGCCCTTTCCTCCCCTCTTACCGTCCTCTCTCCACCATCACCTCTTTCCCATCTCCACTCCTCCATCGACCCTACGACGAATCCTTAGAAGAAGAAGAAGAAAAGGAGTTGGAAGCAGAAAGTATAACCAATCGCTCCTACTGGACGAAGCGCATCCACTTCCTCTGCTCCACGGCCGGCGACCCCGACGCAGCCCTCCGCCTTCTCCATCGCCTCCGCCTCCGAGGCTTCGTCCCTGACTCCCTCAACCTTTCCAGTGTAATCCACTCCCTCTGCGACGTCGGCCGCTCCGACGAGGCCCACCGTGGCATCTTGCCCAATTCTCTCACCTACAGCGTCCTAATTAAAGGAGTCTTAAGGAAGCGGAGGCTCGACGAGGCGAGG…
DPG0386	#PDK_30s1042271g013_locus_tag_PDK_30s1042271L013_product_40s_ribosomal_protein_s251_strand_	54.74	42.86	TCGGAGAGCATCTTATCATAG	54.54	52.63	CTCCTCCTCCGTCTTCTAA	139	CTT	4	CTAGGTGTTGGTGGCTCTTGTGTAAATTTGTTGACTGGCATGGGCAGATACCATCCTGATGGAACCCCTTGCCATTAGATCCTTTATTGCCCTTCTCGCCAGTGATCCATTGACCCTCAATCTGTCAGACAGCACAGAGGGAGTGATCATCTTGTACTTGGGAACCTCGGAGAGCATCTTATCATAGCCTGCCTGATCGAAGAGCACCGCGTTGTTCACCTTCTCCTTCTGCTTTCCCTTGCTCCACTTCTTCTTCTTCTGCTTCCCTCCGCCGGATTTGGCCGGCTTAGAAGACGGAGGAGGAGCCTTGTCCTTCTTCGGCGCCAT
DPG0387	#PDK_30s1042271g016_locus_tag_PDK_30s1042271L016_product_rac_gtpase_activating_protein_1_strand_	54.74	52.38	GACACAGTAGAGACACCGAAC	55.15	55.56	CTCCCTTCGTCTCCAAGT	167	CTC	5	TCACCTCCATGCTTCTAGTCGCCCCACCTTGGAATTTATACGACTCACAATGCTGGCCCCTCTTGATTTCTCAGTCAGCAAGGTTCCTCGAATGGCAGAGTTCCCTTTAGCTTTTCTTGTTCCTTTCTTATGATTGGAACTGCTTGACTGCCCTGTCTTGTTCCTATGAGAATGTTCACAAACTACGTTAGAACCATTAGCAGCAATTTCTGCGCCAGTGGTTGAACCATCAGTATGTGCTGGAGTCTCACAAAAGAGTTCATCAGTGGAATGCACTGTGGTTTCTTCTGAGACAGCATTGTCGTGGGAGGTTTGAGAACTATCAGCGGTATTTTCTTCAGGAAGATGGGTGGGGCTATCTAAAGCAGGTTCTTCAGGAACAAAAACTTGCTCAGCAGC…
DPG0388	#PDK_30s1111671g003_locus_tag_PDK_30s1111671L003_product_cell_wall_integrity_protein_scw1_strand_	54.95	42.86	AGACCCGATATAAAGATCGTC	55.32	55.56	ATCCCTACCACCAGCAGT	124	CGG	4	TCACCTATATCCAGCAATCTGAACAGGAGCATAACCACTAGGTGCTGGCACAGGAGCAGGAGTAGGCATGGACACTTGAGGTACTGGATAACCTCCATATGGGTCATATGGAGCAGGTGGAGCCATATATCCTGGGGTCCCCCAAACTGGAGGTGGTGGTGGAGTGTGAAAAGGTGGAGCAGGATAGCCTGCATGAGTATAGTCCCCACCAGTTCGCAGGCGTTTACTCTGGTCAATGGAGTTTGAGTCAGCCACCACACCTCTCTTGACAAAAAGATTCTTCTTCGCCATCTCTGTGTGCAAGACAGACTTTGTCTCAGCATCAAACACCAAGTCCTGAAGCGCATTCTTGGCTGCTATGGCGTGCTGAGGAGTGGAGAAGAGGGCAAACCCCATAGG…
DPG0389	#PDK_30s1111671g005_locus_tag_PDK_30s1111671L005_product_partial_gene_no_protein_identified_strand_	55.68	47.37	ATCTAGCTGCACACCCATT	55.95	50	ACTTCGAGGACTTCAAGGAC	147	CTC	4	TCAGTAAATGCTGCTCTCTGTGGGCAGGTCATCAAAACTCCAAAGATTCAGAGGGTTCAGACCATCCTGAGCCACTTCACAGCTGAAGAGGCTGTCAATTGACTCATATGTGCTCCCCTCAAGATAAGGGATCTGCAGGAACTTCATATATGATTCATAGGCAGATAGCTCCTCAGAAAGTTTCAATGCAGAGTTTTCCTCTGCTGGTACTGCCTCACCAGATTGGCTTTTCAGGTTCTTCTGGGGTCTACCATGCTCCAGGAATCTGGATTCATCACCCTCAGTTATCATAGGAGCAAGAACTGATGTGATCTCGGGATTCTTGGTTTCATGTTCCCATCCGAAATCTAAACAATCAATAGAGTTGCTTCCCTGATCAGAGAGAAAATTTAAAAACCC…
DPG0390	#PDK_30s835621g006_locus_tag_PDK_30s835621L006_product_pentatricopeptide_repeatcontaining_strand_+	55.04	42.86	CACTCCGAGGTATCCTATTTT	55.24	52.63	GACAGAGCTCCCACTTGTT	216	GGA	4	ATGGTGTTTTTCACCTGGGAGCCCCCACCCCCGAGCTTCTTCAAGCTCAACTTTGATGGGTCAGTCCTAGATGGTGGCACTAGGAGAGGCGCGGGTTTCGTTATTCAAGACCCGTCTGCCAGGGTCGTGGCTGCTGAGGGTAGTCAGCTATTTGACACCTCGGTGCCGAGTGCGGAGCTGAGAGCTGCTTGGGCGGGCCTTTGCCACGCCCGGTATGTGTTACAGGCCAGGTCTATCATCCTGGAGGGTGATTCTGCTACCGTTATCAGTTGGATCCAGGGGAGTCCTAGGGGTGACGGTACAGACCATCCCTTGCTCCAGGACATTTGGGCTATGGTGAGGGATGGATGGGCCTTTCAGGCCAAGCATATTTACCGTGAAGCCAATGGTGCAACGGAT…
DPG0391	#PDK_30s835621g008_locus_tag_PDK_30s835621L008_product_partial_gene_no_protein_identified_strand_	53.46	55.56	GTAGGGGTTGACATCAGG	54.82	42.86	CTTCTTTTTCTGGGTAGGTTC	158	GTG	4	AGTCAGTAGCGGTGGTACGGTGCCCTTGGTAGGTAAGGCCCCCGAGGTTGGCGGCGGCTTCGGCGGTGGGGGCCCTGACGGTATAGACGGAGGTTTGGGTATAGGAGGCCACCGAGGTGGTGGTGGCAGCGGCGGCGACGGCGGACCCGGCGATACAGGGGGTGGTTTGGGCATTCGAGGAGGCGGCAGAGGTACTAGTGGCGGAGGTGGCCACGGTTTGGGTATTGGTCGGCTACCAGGACTAGGTCAGGGCATGGGCTTCGGCTTAGGCTTCGGGAAGGGTAGCGGCGAGCCTCAGACCGGCCTCGGGCTTGGCTTGGGGGTTGACGAAGGTCCCGCACTCGGGGTAGGGGTTGACATCAGGGGCGACGGCGGGCCTGGCCTTTGTACCGGCCTCGG…
DPG0392	#PDK_30s745201g008_locus_tag_PDK_30s745201L008_product_similar_to_predicted_protein_strand_	54.77	52.38	GAGAGGAAGAGGTGTAGGAAG	55.13	47.62	GTTACGAAACTCTCCCTGAGT	132	GAG	7	AATTTTCCTCATTAGACCAAACTTCCAAAAACATAACGAGTCTCCGAACCCGGAGAGGAAGAGGTGTAGGAAGAGTGGTGGAAGTGGAAGAAAGAGGAGGAGGAGGAGGAGGAGATTTGAGAGGAGGAGTTTTCGTCCCACGCAGTTATATGCTCGTTCTTCGACTCAGGGAGAGTTTCGTAACCAGTCACCCTCCACCGGAAGTCCTCATAGTAGAAACTCGAGGGTCTACTTGAGTAGGCCCTTCCGGGACATGCACATGACGAGGTGGAGCCACAGCTCCGCGAAGTA
DPG0393	#PDK_30s745201g010_locus_tag_PDK_30s745201L010_product_partial_gene_no_protein_identified_strand_+	54.74	42.86	GGAAGAAAGGAGAACAAAGAC	55.75	42.86	TCTTTAACAATCCCCACCTAC	159	AG	7	ATGGGAGAATGGGAGAACAAACAGGGGAAGAAAGGAGAACAAAGACAAAAGCTAACAGGGCAAGAAGATAGATGGGGTGGTGGGGTGGTGGGGGAAGAGAGAGAGAGAGAAAGAGTTGGGAGCAGTGAATGCATTAAATTCGAGTTCTTGGTTGGAGGCATGTGTAGGTGGGGATTGTTAAAGATGGCTTGCTTTGTTTCTCCCAATGCAAGCCATCTGGACTTTTTTGACTTCGTAGAGAAGCAATGGAACTCCTGA
DPG0394	#PDK_30s752011g006_locus_tag_PDK_30s752011L006_product_abscisic_acidinsensitive_strand_	55.62	45	GTCTGGAATCCAAATCCTCT	54.02	52.63	ATGGACTCCGAGAGTAACC	144	TGC	6	TCATTTGCAACATTTTTGACACCTGTGTTCTCCAGGAGATACATGCGGCTCTTGTTGTTGGGCCAAAATCTGTAGCACCAGATGATTATTTGCTCTGTACCGCATGTTCCATATTTGGGAGGTTCCTATGTCCTCCATTGGAATTGATATCCCGTCCCTGGTGTCGAGCTCCGGTAGATGGATCTCCGCTTCCTTCTGGTGATACAGCAACATCAAATACTTCAACCCATTGTGCGAAGAAAGAAGAAACCCTTCCATGGTGCAAAATTTGGGTAGCACGATCCTTCCCAGGCTACCCACGTCACTCTGCTTCAACACCTTCTGAAGCAAGAACCTCAAATTCTTCTCTCCTTTCAAACCCTGCTGTCCTTGCTGGTACAGTGGATGGCCCGGGTACTG…
DPG0395	#PDK_30s825821g004_locus_tag_PDK_30s825821L004_product_nucleic_acid_binding_strand_	54.43	42.86	ATAGCTTAGCTGCTGTTCTTG	55.56	42.86	GTGATGACTGTGGATTTTCTG	168	TTG	4	TCAAACGTCCCACAAAGCCTTCTCCATGGCAGCTTGTCCATAGCTTAGCTGCTGTTCTTGCCGCTGAAATGGGTGCAATTCCTGCAACCTCTGCTGACCAACTCCTCCAAATTGCATCCCTTGTTGTTGTTGCTGCTGCTTCTCATGTAATCCCATCGCTGGCACCGTCCTTGCTCTGCCAACCCCCAGAAAATCCACAGTCATCACGTCCCCACTTCCCCCTCCTCCATAACTCAACCTTGACCCCCCACTCCCTCCCTGCGAACCACCACCACCACCACCACTATTGTTCAACATTCCAGCGGTCAAGGGAAACATTCCTATGTCACTCAACCCGGAGCTTTCACCCATTGTAGTATCGAAAAATTGATTCACAAACCCTCCTCCATCGACTCCCAT…
DPG0396	#PDK_30s825821g004_locus_tag_PDK_30s825821L004_product_nucleic_acid_binding_strand_	55.03	45	TCCATAACTCAACCTTGACC	54.58	42.86	TACTACAATGGGTGAAAGCTC	133	ACC	6	TCAAACGTCCCACAAAGCCTTCTCCATGGCAGCTTGTCCATAGCTTAGCTGCTGTTCTTGCCGCTGAAATGGGTGCAATTCCTGCAACCTCTGCTGACCAACTCCTCCAAATTGCATCCCTTGTTGTTGTTGCTGCTGCTTCTCATGTAATCCCATCGCTGGCACCGTCCTTGCTCTGCCAACCCCCAGAAAATCCACAGTCATCACGTCCCCACTTCCCCCTCCTCCATAACTCAACCTTGACCCCCCACTCCCTCCCTGCGAACCACCACCACCACCACCACTATTGTTCAACATTCCAGCGGTCAAGGGAAACATTCCTATGTCACTCAACCCGGAGCTTTCACCCATTGTAGTATCGAAAAATTGATTCACAAACCCTCCTCCATCGACTCCCAT…
DPG0397	#PDK_30s774131g001_locus_tag_PDK_30s774131L001_product_partial_gene_no_protein_identified_strand_	55.74	47.62	AACCCCTAGAGCACTTACAGA	55.49	60	CTCCTCTACGAGGACCCTAC	137	AGG	4	AGTAAACCGGACCAACCCCTAGAGCACTTACAGAACTTCGACGGTCTATAGCACCAGGAGGAGGAGGGTCTTTTCGGGACTAGGAGGGGACAAGAGCCTCGTCTCCTTCAGGAGGAGGTGCTTCCCCTTGGTAGGGTCCTCGTAGAGGAGGAGGTGCGGGGTGGTGGTGGTAGGGGGCTTGAGCAGGGTAGGTTCTCCGGAGAGGAGGAGGGGAAGGACGCGGTAGCGGCACGACGACCCTCTCCTCATGTGCCGCCGCCGACGCCCCCACCTGCCGGAGAAGAGACCAGGCGACGGGAACGCCCCGAAGAGGCCACCGCGGCGGGGTCGGGAGCGGGAGTA
DPG0398	#PDK_30s774131g001_locus_tag_PDK_30s774131L001_product_partial_gene_no_protein_identified_strand_	54.32	47.62	GAGCACTTACAGAACTTCGAC	55.35	52.63	GAGAACCTACCCTGCTCAA	176	GGT	4	AGTAAACCGGACCAACCCCTAGAGCACTTACAGAACTTCGACGGTCTATAGCACCAGGAGGAGGAGGGTCTTTTCGGGACTAGGAGGGGACAAGAGCCTCGTCTCCTTCAGGAGGAGGTGCTTCCCCTTGGTAGGGTCCTCGTAGAGGAGGAGGTGCGGGGTGGTGGTGGTAGGGGGCTTGAGCAGGGTAGGTTCTCCGGAGAGGAGGAGGGGAAGGACGCGGTAGCGGCACGACGACCCTCTCCTCATGTGCCGCCGCCGACGCCCCCACCTGCCGGAGAAGAGACCAGGCGACGGGAACGCCCCGAAGAGGCCACCGCGGCGGGGTCGGGAGCGGGAGTA
DPG0399	#PDK_30s870811g002_locus_tag_PDK_30s870811L002_product_partial_gene_no_protein_identified_strand_	55.08	40	GCATCTGTTGGTTTTATGGT	54.35	42.86	GCATCGAGTTATTTAGTACCG	148	TCA	11	TTAAAGATCAGCCGCTGGTGCCGGATCTGTTTTTCGGTAGCTATACTTGCCAAATCTACGAACAACACCTGGATCACTTAAGGTGTTCCATACCTGCAATTTTCCCTTGGCGCCACCAATGGCTAACAAGAATGGGCTGTCCTCTGAAAAGGATATAGAGAAAATAGCTCCCTTAAAGCCTCGCGAGGATAAATTCAATTCTTTATTAGCTTTTGGATTTGTAGATGCAACACAAGAAGGCTGGTTGTTTGATATTTCCCAGAGTTTCACCATTTTATCTGTAGAAGCGGTAGCAAGAAGATTAGGAGCTGATGGATTATAAGAGATTGAAGAAACAGCTTTATCATGTGCATGAAGGGTGAAACATGGCTTGGGGCCAGAACTTGAATCAGAAGCAGT…
DPG0400	#PDK_30s870811g008_locus_tag_PDK_30s870811L008_product_at1g19710_strand_	56.07	50	GAAGCTGAACTCGATCACTG	56.32	42.86	ATGGATCTCTCTCCAGAACAA	161	GAG	6	TCAAGATCGAGAGCTACTCTTTGATTTCTGTAGAACTTCTTTAAGAACTGATGCAATTCTCTCTTCCATGTGATGTTCCATGAACCTCTCCTTCACCCTCTCATATCCTTTCCGTCCCATAGTCAGCCTTCGTTCGACATGGGTGGCAAGTTTTACGATGTTCTTTGCAAGTGGGGTGACACCCTCCTTCCCCACAGGATGCATTAAACCTGTTGAACCATTCACAACAATCTCCGTCGTGCCGCCTGCGGCAGTCCCCAACACTGGCAACTGAAATGCCATAGCTTCAATGGTTATCCTCCCAAAGCACTCTCCACGGGCCTGAGAATTTTGAACAAGCACATCGATTGCAGCTAAGTATGGAGCAACTGTCAGTGTTTTATTGACAAAATGGACATG…
DPG0401	#PDK_30s870811g008_locus_tag_PDK_30s870811L008_product_at1g19710_strand_	55.96	40.91	GAAATGCTAGCTCCATTAACAG	54.17	45	AGTGATCGAGTTCAGCTTCT	142	GCGG	3	TCAAGATCGAGAGCTACTCTTTGATTTCTGTAGAACTTCTTTAAGAACTGATGCAATTCTCTCTTCCATGTGATGTTCCATGAACCTCTCCTTCACCCTCTCATATCCTTTCCGTCCCATAGTCAGCCTTCGTTCGACATGGGTGGCAAGTTTTACGATGTTCTTTGCAAGTGGGGTGACACCCTCCTTCCCCACAGGATGCATTAAACCTGTTGAACCATTCACAACAATCTCCGTCGTGCCGCCTGCGGCAGTCCCCAACACTGGCAACTGAAATGCCATAGCTTCAATGGTTATCCTCCCAAAGCACTCTCCACGGGCCTGAGAATTTTGAACAAGCACATCGATTGCAGCTAAGTATGGAGCAACTGTCAGTGTTTTATTGACAAAATGGACATG…
DPG0402	#PDK_30s923651g013_locus_tag_PDK_30s923651L013_product_partial_gene_no_protein_identified_strand_+	55.05	47.37	GCAACACCCAAAGTAGGAT	54.2	42.86	GGAACTGCAGTGGTTAAATAG	171	AGA	9	ATGGCGGGAGAAGGCGTCGAGAGCGCAGCAGCAACACCCAAAGTAGGATTAGAAGAAGAAGAAGAAGAAGAAGAAGAGGAAGAGATCGAAGGATGGGACGAATGGCAGTCAGACGAGGATAACTCGATGCCCGAATTTCTATGCTTGTTCTGCAGCTCGAGATTTGATACTACTGAGACTCTATTTAACCACTGCAGTTCCGATCACGCCTTCGATTTCCACGGCATCGTCAGAGATTTAGGGTTGGATTTCTATGGTTCCTTCAAGCTCATCAACTATGTCAGATCTCAGGTTGCGGAGAACAAATGTTGGCGTTGTGGTCTCACCTTTGAGTGCTGCAAAGATCTTCAGAACCATTTGCATGCAACAGTTTGTTATGAGAAGGGTGGAAAATTTCTT…
DPG0403	#PDK_30s1127011g010_locus_tag_PDK_30s1127011L010_product_partial_gene_no_protein_identified_strand_	54.53	47.37	CCTTTCTCTCCATTGATCC	55.37	50	GAGAGGGACGATAAGGAAAC	152	TCCGCA	3	CTTTCTCATTATCATTAGATGAGGATTCCACATGTTGCTTCAGTTGTTGCTGTTTGTACTTTTCTAGGATAGCTTGTCTCCTTTTTCTACTTTCCTCCTTGATTTTGTCAACATCTTCCTCATCCTGTTTTGCAAGCTGTTGTTCAACTCTCTCTTTATAGTCTTCTTCATCTTCCTCCCTGATAGATTCCACTTTTTCTTCTTTGGGATTGTGTCTATTATACCTACTTTCCTTGGCGGCGTCCTTAGATCTTGTTTTCTCCTTGCAATGTTCCACTTCATCATATTTTGAATGCCTAGAATACCTATGCCTGTCTTGACCGGTAACCTTATCCCTTTCCATCAGTCCATTTTCTCTTTCTGTATGCATATGTATGTCCCTATCGCTAACCTGATTCC…
DPG0404	#PDK_30s697301g006_locus_tag_PDK_30s697301L006_product_pectinesterase_family_protein_strand_	55.63	42.86	GACTTGTCGCATTCTGTCTTA	55.04	45.45	CTAGTAGTAGCCTTGTGCATGA	157	GGT	9	TTACATATCTGCACTGGTTCCACGGCTGTTGCTAGGATCATCTATCGATGATTCATATGTCTTGATGAAGTCCTTATAGCGACTATGATCACATGTATTAGACCAACCACTGTGATAAGGAGGGAGAACCCATTCACAACCATCAATGTATGAAATGTCCATGAACTGAGCTGCTTCGCACTGATCCAATTGTTTAGCATACGCTGTTCTTAGTGTGGAGTTGGCGCCTGGTCCCATGCACTCATACTCGCCGAAGTACACCAACTGGTCTCTGGAAGGATCATTCCAGTCGTTCCATCCTTCAGGAGCTACAATGCCGGATATATATGTCCTCGAGAAGACCACGGTCGCATACGGTCCCCATGCACGGCCAAGCCACACTCTCCCCGTTCCGCTGAT…
DPG0405	#PDK_30s745071g002_locus_tag_PDK_30s745071L002_product_6phosphofructokinase_2_strand_	55.08	40	GACCATCCTTTTTCATCAGA	55.6	47.62	GCAAGGCTACTCTCTTCAACT	151	TTC	4	TTAACTATATGTCAAGCCATTGTCAACAACACCCTTAACATGATGACCATCCTTTTTCATCAGAAAAACATGATGACCATCTTTGCAATTCTCCCCATCCAACAATTGTGTTTGTTCTTCTTCTTCCTTTTTGGAATCCTCAACATCTTTATGGCTCAGAAAACTTGGTTGATTAGTTGAAGAGAGTAGCCTTGCCCACATCCTATCAGTTATTACAACCTTGTTCTGTGTTTCTGTGATCCTATGGAATGGTATGTAAGCATGTCTGCCATTAACAGGGCCAATGGTAAAACCAGTGTATCCTGCCATGGCACCGTGGATGGCACTATGTGCCAACAATGTGCAGTAAACATTGTCAGAGGCATTGCTTGGAATTGCACGAATCATGTATGTCGGATC…
DPG0406	#PDK_30s745071g004_locus_tag_PDK_30s745071L004_product_nac_domain_ipr003441_strand_+	54.49	45.45	CAGTGTAACTGGTCAGATAGGA	55.25	52.38	CTGAGATACCAGCCCTAGAGT	145	GCA	4	ATGAACAGGAGTAGCATAGGTTCAGCCAGCAGCTCCGATCTCATTGATGCCAAGCTGGAGGAGCATCGGATGTGTGGATCCAAGCAGTGTCCCAGTTGTGGCCACAAGCTCGACCGCAAGCCGGACTGGGTTGGGCTACCGGCAGGCGTAAAATTTGATCCAACAGACCAAGAACTGATAGAGCACCTTGAGGCAAAGGTTAAAGGAGAAGAGTCCAGGTCTCATCCTCTGATAGATGAGTTCATACCCACGATAGAAGGAGAGGATGGCATCTGCTACACTCACCCTGAGAAACTTCCAGGTGTGACAAGGGATGGCCTCAGCAAACACTTCTTCCACAGGCCATCCAAGGCCTACACCACAGGCACAAGAAAGAGAAGGAAGATCCAAACAGAATGC…
DPG0407	#PDK_30s745071g004_locus_tag_PDK_30s745071L004_product_nac_domain_ipr003441_strand_+	54.78	50	GCTCCTACTCCAAGCTGATA	54.19	42.86	CAGATGTTTCTCCTCTAATGC	146	CAG	8	ATGAACAGGAGTAGCATAGGTTCAGCCAGCAGCTCCGATCTCATTGATGCCAAGCTGGAGGAGCATCGGATGTGTGGATCCAAGCAGTGTCCCAGTTGTGGCCACAAGCTCGACCGCAAGCCGGACTGGGTTGGGCTACCGGCAGGCGTAAAATTTGATCCAACAGACCAAGAACTGATAGAGCACCTTGAGGCAAAGGTTAAAGGAGAAGAGTCCAGGTCTCATCCTCTGATAGATGAGTTCATACCCACGATAGAAGGAGAGGATGGCATCTGCTACACTCACCCTGAGAAACTTCCAGGTGTGACAAGGGATGGCCTCAGCAAACACTTCTTCCACAGGCCATCCAAGGCCTACACCACAGGCACAAGAAAGAGAAGGAAGATCCAAACAGAATGC…
DPG0408	#PDK_30s745071g005_locus_tag_PDK_30s745071L005_product_acid_phosphataselike_protein_strand_+	57.92	55.56	GATCCCGTCGATTCCTTC	54.6	50	CTGGTTCTCAGAGATCATCC	104	CTC	5	ATGGGATCCCGTCGATTCCTTCCCCCCGTCCTTCTCCTCCTCCTCCTCTCTGTCATCGCCTCCGCCGCCGCCTCCCAATCCCTCCTTCGGATGATCTCTGAGAACCAGGCCTCTGGCGACAGCGACGGCCTCTACTGCGACAGCTGGCGGCTCTCCGAGGAGACCAACAACGCCGGGTACTGGGGGACGATCCCGGCCAGATGCCTCCAGTTCGTGGCTGAGTACATGAACGGCGATCGCTACGCGTTGGACTCGGACGTGGTCGCTGCCGAGTCGCTGGCCTTCGCCCAGACCGTTCAGGTCGCCGGAGATGGGAACGACGTCTGGATCTTCGACGTCGATGAGACGCTGCTCTCCAACCTCCCCTATTACGCCGTCAACGGATACGGAGTTAGGATG…
DPG0409	#PDK_30s745071g013_locus_tag_PDK_30s745071L013_product_mate_efflux_strand_+	55.5	45	GGCCCAAAGATAATAAGGAG	54.98	47.62	CACATCTGGATGTCTACCACT	127	GGT	4	ATGCCGGTGGCCGTCGGGCTGGGGTTCGTCCTCGGCGTGGGCTTCACGGGGCTGTGGATGGGCCTCCTCGCCGCCCAGGTCTGCTGCGCCGGCCTCATGCTCTACGTCGTGGGGACCACCGACTGGGAGGCCCAGGCTTGGCGGGCTCAGGTGCTCACGAGGAACCCACCTGCCGGGCCCAAAGATAATAAGGAGGGAGGCAACGCAGTGCATGATGAGGTGGTGGTGGTCGAGGATGGAAAGGCTGCACAAACTTGCTACGAGCCATTCATCTCCCTCAGAGTGGTAGACATCCAGATGTGA
DPG0410	#PDK_30s745071g015_locus_tag_PDK_30s745071L015_product_partial_gene_no_protein_identified_strand_	54.78	47.37	GTTACGGGATTGGTCAGAT	54.85	47.62	CTACAAAGTGGGTGTTACGTC	149	ACCG	3	GATCAAGCTACCGTACGTGGCTCGAAGGGCCCGTTTAACCGGTTCGTGCGGGTTCAGTGGGCTCAACCACTGAGCCAAGCTTTTCCCGGGCCCGCTTACTCTCAACCGTCGGCGGGATCGTGACCACAGGAGAGGCCGCTCTCCCAGAGGACGAGGACGTTGGGGGCTGAGAAGAGGCTGTAGTGACTCCCAAAGCGGATGAGCAAGGGGGTTCCGGCTAACCCGGGAACGCTGCGGCCCACTGTTACGGGATTGGTCAGATCTGAGTCACCGCGGTCAAAGAACAAGCCGACCCCTTCGTCGTCACGGCTGCTGGCCCTTCCCCAGACTACCATCGCCCAATCACCGACCGACCGGCTTGAGCCCGGACGGACGTAACACCCACTTTGTAGCTAACCA…
DPG0411	#PDK_30s1149651g002_locus_tag_PDK_30s1149651L002_product_partial_gene_no_protein_identified_strand_+	55.2	40	TGACCATGATGATGTTGAAG	54.24	47.62	GTCCTGTAGAAGCATCAGAAG	155	GAT,GAC	10,4	ATGGAGGCTTCACAACTCGCTGGAGATGCAGAAGAGTGTAGCAGCAGTGAGTCTGGGTGGACCAAGTACCTGGCATCACCCATGCATGAGGGTGGTGATAGTGATGACCATGATGATGTTGAAGTAGATGATGATGATGATGATGATGATGATGATGACGACGACGACGGTGGTGGTAGAAGTAACAAAAACAGCAATGGTGGTAAAGATGAAGGTGATGAAGATGATGACTCCATGGCTTCTGATGCTTCTACAGGACGAGCTCGCAACAAGCATTCTTGCAAAAAAGGTGATGGTATCAAGGCCTTGGAGCATCCCAAACATGATGAAGAAAATGATGGGAATTATAGTAAGCATTCTTCACATTTATGCAGGATATTTCCCAAGCAGGAGAAGAAC…
DPG0412	#PDK_30s846091g005_locus_tag_PDK_30s846091L005_product_global_transcription_factor_group_strand_	54.33	47.62	CTCATCACTCTCTTGCTTCTC	55.43	42.86	GATGACGATGGTATCAATGAG	150	TCC	4	CTACTCACCTATTCTTGTTCCTGGGTTAGAAGACCTTTCCCTGTCTGAACTTGTTTGGCCTCTCCAGCCATCATTACTGCCTGCTGAACCACTCCCTGCAGATCCACTTCCAACCCAGGAAGGGCTTTTCATTGGTACCATTGCAGCAACTGTTCGGAGAGACAGTCCAGCATCAGGTGGTGGTTTGTCTATGTTTTTCTGGAAATATGCCACTAGGCGATCAATGTCATCGAAATCTCTCTTCCGAAACCTAAAGCCCTTGGGATACAACCCAATATATTCATGATGTGGATTTGAACTCCTTATGTAGGACAAAATAAAAGTTCCTGGATGCTCATGAGAAATGCCAAAACAATAAACAATCCTCATTGGGTTCTCTGCTTTTTCTGCCTTTAGCAG…
DPG0413	#PDK_30s846091g006_locus_tag_PDK_30s846091L006_product_4diphosphocytidyl2cmethylderythritolkinase_strand_+	54.64	42.86	TATGATCCTGATGAGAGGGTA	54.71	47.62	CTTCTCTCTTCCCAGTTATCC	127	CT	5	ATGGCTTCTTCCCACCTCCTCGCCCACCATTTCTGGCTCTCTCACGCCAATGGATTTAAACCCCCAAAACTCTCCAAGAACGGGCCATGCTACTTCCACCCAAAGACCGCCTTCAGGGGAAGCCCATCATCTCATAGAATCAAGGCTTCGGGTCCAACATCTGGCAGGAGACAAATGGAGATTGTATATGATCCTGATGAGAGGGTAAATAAATTGGCCGATGAGGTGGATAAGAACGCCGGCCTCTCAAGGCTCTCTCTCTTTTCGCCTTGTAAGGTTAACGTGTTTTTGAGGATAACTGGGAAGAGAGAAGACGGGTTTCATGAATTGGCATCTCTATTTCATGTAATTAGTTTAGGAGATACAATCAAGTTCTCGTTATCTCCGACTAAGACCAGA…
DPG0414	#PDK_30s846091g007_locus_tag_PDK_30s846091L007_product_auxin_efflux_carrier_component_strand_	54.75	52.63	ATCGGTCTGAGGTCCATAC	55.65	50	CTCACCATCCTCTTCATCTG	165	GGA	4	TCAGGATTGTTGCAAGGTGGTGATGAGTTTCTCTCTCTTCACTTCCATAACCCTAATATCATGTAATAGAGGATTGTGATAGGAACAGATGATAATATCCCGAGAATAACCTATGAAGCTAAGAGTTTCAAGCTCCAACGCAGTGCTCATGACTTCTGGATGCACATTGTACTCCTTGGCGTAAACAAATGAAAGAACTGCAAGGGGAAGAGCAGCCTGGATAATAGCTACTCGTAGAAGCAGACCTTGTAGTCCAACAGAAAGTGAAGTTGCAATCATGATAGAAGGACCAACAAGGAATTTGACAACCATGGCAAAGGCGATGCTGAACATGCTCAATCCGATGGCCGTGCTAGATAGTATTGTTACCGAGTCATGAATAATTTTAGGCATTCTGAT…
DPG0415	#PDK_30s700961g004_locus_tag_PDK_30s700961L004_product_repair_endonuclease_strand_+	54.58	42.86	GGAAGATGATGTAAGAGCTGA	54.82	50	CTAGCCTCTCAACAGGAAGA	149	GATG	3	ATGCTCCCGTTCCAGGAGCAAATAATCTCGGACCTCCTGGAGGACCCCAATGGCGGCCTCGTAGTCCTCTCCTCCGGCCTCTCCCTCCCCTCCCTAGTCGCCTCCGTTCTCCTCCTCCACCACCCCTCTCAAGGCTCCCTCCTCATCCTCTCCGCCTCCGACTCCCAGAAATCCGCCATCGCCTTCATCGCCCGCGTATTCCGCTCCCTCTCCCGCTCCGCCCCCGTCCGCGCCTTCTCCGACCGTCCCCACGCCATGGTCGCCGGCTTCGCCAAGGCCGAGCGCATCCTCAAGTGCCTCTTCATCCGCCGACTCCACCTCTGGCCCCGCTTCCACGTCCAGGTCTCCGCTGACCTCGAGCACAACCCACCGAAGGTCATTGATGTCAGGGTTCCGATG…
DPG0416	#PDK_30s700961g005_locus_tag_PDK_30s700961L005_product_2dehydro3deoxyphosphoheptonate_aldolase3deoxydarabinoheptulosonate_7phosphate_synthetase_strand_+	54.94	45	GAATCATATCGCTTCGTCTC	54.85	55.56	CTCCTGGTTTGGGTAGGT	142	TCT	5	ATGGCGGCGCTCGTCGCTGGCGGCACCGCCACCGCCACCGCCTCCCTCCTCCCGGCCACCACCACCAACTGCAAGAACCGCTCCGCCGCCTCCTCCCACAAAACCCCAGCTTTCGCAACGAATCATATCGCTTCGTCTCTGTCCTTGAGAGGAAAGGCGAGGTCTTCTTCTTCTTCTGCTTCTGCTTCTTCTTCGAATTGGGCCAAGGATAGCTGGAAATCGAAGAGGGCGCTCCAAATCCCGACCTACCCAAACCAGGAGGAGCTGGAGACGGTGCTTCGGAACCTGGAGACGTACCCCCCTCTGGCTAGGGCCGCCGTTGGGCGGGCATTCCTGCTCCAGGGTGGGGACTGCGCCGAGAGCTTCAAGGAGTTCAACGCCAACAACATCAGGGACACA…
DPG0417	#PDK_30s738571g003_locus_tag_PDK_30s738571L003_product_partial_gene_no_protein_identified_strand_	55.87	52.38	CCTCTCCAAGTAGCAACTCTC	55.33	45	GGAAGGGATTTCAAAGAGAC	141	TCC	4	TCATCTCATCCAACTCCGCGTTCCTCTCCAAGTAATGGAAGCCGCCATCGGCAAGAAATCCCTTCCAAAACCACTCTGGTTAGCATAGAGCGCCATCATCTCATCCAACTCCGCGTTCCTCTCCAAGTAGCAACTCTCCGGCACCACCGGATCCAACCCTTCCTCCGAAACCCTAAGCTTCCCCCCCATCTCCGACAAGAACTCCTCATCCTCCTCCTCCCCCAAACCCAAACCCTTCGTCTCTTTGAAATCCCTTCCTCCTTCCGCCTTCCTCGCCATGAAATGGAGCATCTCGTCCCTCTCGCTCACCTCTGTCTGGAGCTTCTGGATGGAGGATCTGAGGTCGGCTTCGGTTTTCTCCAGGCCGGAGATTCGGGTCTTAAGGGCAGCGATTTCGTC…
DPG0418	#PDK_30s738571g006_locus_tag_PDK_30s738571L006_product_similar_to_predicted_protein_strand_	54.92	42.86	GAACTTTCCTTCTCTTTCTGG	54.97	42.86	CACTTCACCTGCTCATATTTC	173	AGC	6	TCAGAGTGCTTCTTTGAGCTGAAATGTTCTCAACATAGCTCTAGCTTTGTCATACTCATGAAGAGCAACCAGCATATTCTTTAAACGACGAGCAAGCCCACGGGTATCTTCCTTGCTCACACCCAATGCATGCCGCTTCTCCAACTTGTTTCCTAACTCTGAAATGCAATCCACCAAAGGCCACAGCTTCTGACTGGGTTCTATAGTAATCTCAAGACCTGTCCAAACCCCCGATAATGATGCAACTATCCTTTCTGTTCTTGTAATAGCATCATGAATATTGGACATGATACTTCGAACATGAGGCACAAGTTTCCCCCTCAAGAGCTCTTCAAGAGCAAGCTTCTCCAAGACTGGCAGTGCAAGGATATTTTTCCATAAGCAAATATTTCTGAGCAA…
DPG0419	#PDK_30s738571g006_locus_tag_PDK_30s738571L006_product_similar_to_predicted_protein_strand_	55.03	50	CAGAGGAGAGCTTATGGATG	55.44	47.37	AACCTTGAGCCTCACAAAG	149	CCT	4	TCAGAGTGCTTCTTTGAGCTGAAATGTTCTCAACATAGCTCTAGCTTTGTCATACTCATGAAGAGCAACCAGCATATTCTTTAAACGACGAGCAAGCCCACGGGTATCTTCCTTGCTCACACCCAATGCATGCCGCTTCTCCAACTTGTTTCCTAACTCTGAAATGCAATCCACCAAAGGCCACAGCTTCTGACTGGGTTCTATAGTAATCTCAAGACCTGTCCAAACCCCCGATAATGATGCAACTATCCTTTCTGTTCTTGTAATAGCATCATGAATATTGGACATGATACTTCGAACATGAGGCACAAGTTTCCCCCTCAAGAGCTCTTCAAGAGCAAGCTTCTCCAAGACTGGCAGTGCAAGGATATTTTTCCATAAGCAAATATTTCTGAGCAA…
DPG0420	#PDK_30s738571g006_locus_tag_PDK_30s738571L006_product_similar_to_predicted_protein_strand_	55.17	47.62	CTCTGTTCATCTTCCTCCTCT	56.74	42.86	CCGAACCTGTTATCATCCTTA	157	TCCTCT	3	TCAGAGTGCTTCTTTGAGCTGAAATGTTCTCAACATAGCTCTAGCTTTGTCATACTCATGAAGAGCAACCAGCATATTCTTTAAACGACGAGCAAGCCCACGGGTATCTTCCTTGCTCACACCCAATGCATGCCGCTTCTCCAACTTGTTTCCTAACTCTGAAATGCAATCCACCAAAGGCCACAGCTTCTGACTGGGTTCTATAGTAATCTCAAGACCTGTCCAAACCCCCGATAATGATGCAACTATCCTTTCTGTTCTTGTAATAGCATCATGAATATTGGACATGATACTTCGAACATGAGGCACAAGTTTCCCCCTCAAGAGCTCTTCAAGAGCAAGCTTCTCCAAGACTGGCAGTGCAAGGATATTTTTCCATAAGCAAATATTTCTGAGCAA…
DPG0421	#PDK_30s738571g009_locus_tag_PDK_30s738571L009_product_wdrepeat_protein_strand_	54.64	42.11	GGTATGGGTGTTCCAAAAT	54.82	45	CTCTTCAAATCCATCTCCAG	160	CAC	5	TCAATCTAAGTTGAAAATCTTTCTAGAGAAATTGGTCTGCCAGTAATATGATCTAATGTGATTAAAACTGGTAAAGGGTCCGGTACTAGCTGTCTTAGCAGTAGGCTTTGGTGCTTCAGGAGTTCCAAATACATTCCAAAATCTCAGCGTTTCATCTCCCGCCATAGATGCCACTGTGCACCCATCTGGACTTTGAGCCATGAAGAGAACCCGAGAGGTATGGCCTGTGAGCTCCGCAATCTTCACCATTGAAGGGTACTTCCAAAGAGTCAATTGGTTCTGAGTAAAGCCATGAGAGCTCAACAGTTCGCGCTCGTTCTTATTCCACAATAGGGAGCACACCTGGGAGCCAGTGTCCACTGAATTCAAGCGGGCCCCGGTATGGGTGTTCCAAAACTT…
DPG0422	#PDK_30s724621g002_locus_tag_PDK_30s724621L002_product_hypothetical_protein_OsI_02272_strand_	56.18	40.91	GATATAATTTGACGTGGTCCAG	55.26	47.37	AGGTCCTGGGTTTCTCTTT	171	AGC	4	CTAATTCAAAACCAAGACGAAAAGCACAGCCATTCCGAGAAGAAACACAATCAAACCACGAGCATTTAACCGAGCTGAAGCAGACACCCCCCATACCCTCACCTCATCCACCACCGGCCCACACAGCGAGCTCCGGTCGTCACTCCTTGTGTTGTAATACACACTGTAGAATGCAACGCGAGTCCTTTCGGCACGGGCTGTGAAGGTGAGGTTGGCAGGTTGGCGGGTGGCATTGCCCATGGGGGAGTAGTGGAAGTTCTGAGCCTGGTCTCCGGCAAAGGCCATTACAGCTAGGGGGAGCTGGCAGGAGTCTCCAGCATCCCCCAGTGTGAAGGTGAGGCCGTATTTTTTCTGTGGGGTGGTCTCTACCATCTGGGAGATGATGCCTTCCTTGCCTGA…
DPG0423	#PDK_30s724621g004_locus_tag_PDK_30s724621L004_product_partial_gene_no_protein_identified_strand_	55.46	47.62	GGATGAGACGTAGGAAAAGAC	54.92	52.38	ATCGGTACTCCTGACTAGGAC	167	GTA	4	AATGACTTAGTATCAAAGGTCTAGTACCTACCGTTTGGAAAGGACTTCTTAGAATCAAAGAGGAAAGTCTAAATGGTTGGAACACCGGTTGAGCCATCGGGTGAATCGTATAGGTGGTTCGAAGCGTTTGGTCTGAAAAACTTTTAGTAACTAGTAGAAACGTCGGTGTACCGCGTAAAGACGGAGAAAGAAGTATGAGACGTAAAGGTCGAGGGAACACGATTGTTGTCGTGGTGGTCAAGACGTACGTAGGAACATTTCTCCAAACAGTGGGAGACCTTTGGCAAAAGATATAAGTCGTTTACGTGACGCACAGAAGAAGTTTCGGAAGGATATTAGTACTTGATTTACGGGTTACCGAGACTCGAGTACCAGTTTGACCGTTCGGAGGTTGAAGGA…
DPG0424	#PDK_30s729921g014_locus_tag_PDK_30s729921L014_product_hydroxyprolinerich_glycoprotein_family_protein_strand_+	55.45	45	CAAGACTCATTGCCAGTTCT	55.21	50	AGGTGATGTATCAGCGAGTC	150	CGG	5	ATGAAAGATTTCTACTTCTTTTTGTCAAAAAATCTCGCGTTCAATCGTTTCAATCCGATCTCCAAGACTCATTGCCAGTTCTTAAGATGCAGTTTCCGGTCGGCGGCGGCGGCGGTGGCAGCGACCTCGGATGAGCGGGATGGATTCATCTCGTGGATACGGGCGGAGTTCGTGGCGTCCAACGCCATTATCGACTCGCTGATACATCACCTTCGGGTCATCGGCGAGCCTGGGGAGTACGATGCCGTGGTTGGGTTCATCCAGCAGCGGCGCTGCAGCTGGAACCCAGTCCTCCACCTTCAGCAGTACTTCTCGGTCGCCGAGGTCGCGTACAGTCTGCAGCAGGTCGCCTGGAGGAAGCAGCAGAGGCGCTTTGCCCAGCCGAAGGTGGCGGGGAAA…
DPG0425	#PDK_30s909171g006_locus_tag_PDK_30s909171L006_product_basic_leucine_zipper_protein_strand_	56.11	42.86	ATCTTTCTCTGCTGTTGAACC	55.77	50	CTTCCTCAGAGCAGTCTTCA	149	TGC	4	TCAAATTGGAGCAATCATTAGTCCGTGCTTTATAAAGTATGGATATAATTGAGCACCAAAAACAGTGGAATCTCGAGGGCGAGAAGCCCATAGGGAACTAAGAGCGCGTAGGCGGCTGTTATACTCTCCAATTGCTAAGAAGCATCTTGCTGCTTGCCGGACCGTCAGAATCCTACGCGTCTGGTGAAGGGTCTGCTGTCTCATATTATCGGCCTGCCGGACGAATCCCTCGAGATCGGCAAGTTTCCCGAGTGCAATGGCTATTTGACCCATGTAGTTCCCAACATCGGTGCCTTCACTAAGAGACCCGCTGGCCACCGCATCTCCGAGGGACTGATGGAGCTGCTCGAGGCCCTGTGAGAGGGCCTCTTCCGCCTGTTGGGATGACTGCTGAAGGCT…
DPG0426	#PDK_30s909171g012_locus_tag_PDK_30s909171L012_product_copiatype_polyprotein_strand_+	55.18	42.86	AAATGAAGGAGTCAGAAGGAG	54.69	42.86	CTTGATAGTTGCCTTAGCTTG	182	GAA	5	ATGGTGAATCCCGGGAGTACATCGCTGGGGCAGATGCTGCTGCCACGACTCACGAAGTCAAACTACGATAATTGGAGTATTCAGATGCATGCATTACTTGGTGCACAAGATGCGTGGGAAGTAGTTGAGAATGGCTACACAGAGCCAGAAGCTTCTGATAACATGACAGCAAGTCAATTGAAGGCATTGAAAGAAACACGTATGAAAGACAAGACCGCTCTCTACTTTCTGTTCCAAGCGGTGGATGAGTCAGGTTTCGAGAAGATCGCCGGAACAACAACTTCAAAGGAGGCATGGGAGACTTTGCAAAAGGTCTTCAAAGGAGCCGACCAAGTTAAACAAGTGCAGCTTCAAAACTTGCGAGGCGAGTTGGAGGCCATGAAAATGAAGGAGTCAGAA…
DPG0427	#PDK_30s1070441g002_locus_tag_PDK_30s1070441L002_product_partial_gene_no_protein_identified_strand_+	55.31	42.86	CTCCCTCTCTTCATGCTTAAT	55.75	42.86	CCCCTTCATTGTATTCTGTCT	169	CT	9	ATGTATGACTCCCTCTCTTCATGCTTAATTCTCTGCTCTCTCTCTCTCTCTCTTCTCTGCTTTCTCTCCCTCATTCTCACCCTTCTTTGCTCTCTCTGTTTCTCCTTCTCCTTACTCTTCTTGTTTTCACCATATCCTGACACATGCAGCACTCTGAGACAGAATACAATGAAGGGGATTTCAAATCAAGGAACAAACTGGTTAACCAAGAAGCGGCTTGAATGTCACTTAACAAACCAAGGAAACTTTACCACGCTGGCAGATATGAAGAAGGTGTGGATGGCTAAGAAGTTTTCTTACATCTATGAAGCCAAACCAACTTCCAATTCAGCCTTATTTATGCAATCCCTCTATGCCCATTGCATCAGAGAGTTAAAGAGGCTAAAAGCTCTGGTTGTT…
DPG0428	#PDK_30s1070441g006_locus_tag_PDK_30s1070441L006_product_tobamovirus_multiplication_3_strand_+	55.84	40.91	GAAGAAGAAGGAAAAAGAGAGC	55.64	42.86	CTCCCTCCATACAAAAGAAAG	171	GGGAGA	3	ATGGGGTATCTAAGGATCATGCCAGACACAAAATGCCTCTTAACTAGGGTTGGTGGAACTGTCCCGAACCGGACGGTTTCGACCATTCCGAGCTGTACCGGCGGCTCACCGGTACGGTTCCTGCAATGGAAACGAAAACTGTTGCCGGAGCCGAAGAAGAAGGAAAAAGAGAGCGAGCGGGAGAGGGAGAGGGAGAGAGAGGGAGAGGGAGAGTCGCAGAGGCTTCTTCAATTAAACCTCCTTGCTTTGACATTGCTAATATCATGCCTGGATGAAGGCGTATCATTTTTTGCTGCCCTTGGCTTTCTTTTGTATGGAGGGAGGCTCTTCCTAATGTTGCAACGCTTCCCTGTCGAGTCCAAAGGGCGACGCAAAAAGTTGCAGGAGGTTGGCTATGTT…
DPG0429	#PDK_30s1070441g007_locus_tag_PDK_30s1070441L007_product_remorin_family_protein_strand_+	56.11	42.86	TGGTAAGCTTCGAGCTATTCT	55.4	42.86	TCTACATCCTTGAACTCATCG	147	AGA	4	ATGGATTACGAACGAATCGAGAAGCCTTCTCCTCCAGGCGGTGGGTTTTCTCCTGGTAAGCTTCGAGCTATTCTGTTGGGAGTGGAGAAGAAGAAGAAAGAAGATGAGATGGAGTCCAAGTTCTCGCTGAAATCTGCAGGAACTGGCGCTGAGCTTGATGACACATGTGGTCGTGTTTCCGATGAGTTCAAGGATGTAGACATGGTGAGCTCCCTCCCTGAATTCTCAACGTCTTTGGATACAATGGGTGGTCACGGATATACAGATCAAAGCCTATCGAGTTCGAGAATTAGATCTCAAGAGGAATATTCTTTTGATTTGGAGACCGTGTCGTCCACCTTCGAATTCCACAAGGCTGAGCGTGCCTTGCACCGGTCGTCTCTCGTGCCGCCCTTCTCG…
DPG0430	#PDK_30s1070441g010_locus_tag_PDK_30s1070441L010_product_partial_gene_no_protein_identified_strand_+	54.98	50	GTGACACCTTCACCAGACTT	55.83	42.86	ATCTTCCATAGCATCCACTTC	167	AGA	4	ATGGAGAGCGGTGGCGGGCGGGAGGGGATCCACCCATTGACGGCCGAGGAGGAGGCGGTGAAGAGGAACACCGATTGTGTGTACTTCCTGGCGTCGCCATTGACCTGCAAAAAGGGAAATGAATGCGAGTATCGGCATAGTGAGGGTGCCAGAATCAACCCCAGGGATTGCTGGTACTGGTTGAATGGTAATTGCTTGAATCCAAAATGTTTGTTCAGGCATCCGCCACTTGATGGCCTGTTTGGGACTCCAGGGCCTTCTGCAGGACCAGCCCAACCTCCGTCACAAACTGTTGCAGCAGCACAAAGCCCCAAATGGCATGCTCCTTATGCTATGAATAAGCAAAATGTGTCGTGCTATTATTTTCAAAAGGGACACTGTTTAAAAGGTGAAAAGTGC…
DPG0431	#PDK_30s1070441g010_locus_tag_PDK_30s1070441L010_product_partial_gene_no_protein_identified_strand_+	55.22	42.86	AAGAGCTGGAAAACTATGACC	54.65	42.86	CTCATCATCCAACTCATCTTC	125	TGA	4	ATGGAGAGCGGTGGCGGGCGGGAGGGGATCCACCCATTGACGGCCGAGGAGGAGGCGGTGAAGAGGAACACCGATTGTGTGTACTTCCTGGCGTCGCCATTGACCTGCAAAAAGGGAAATGAATGCGAGTATCGGCATAGTGAGGGTGCCAGAATCAACCCCAGGGATTGCTGGTACTGGTTGAATGGTAATTGCTTGAATCCAAAATGTTTGTTCAGGCATCCGCCACTTGATGGCCTGTTTGGGACTCCAGGGCCTTCTGCAGGACCAGCCCAACCTCCGTCACAAACTGTTGCAGCAGCACAAAGCCCCAAATGGCATGCTCCTTATGCTATGAATAAGCAAAATGTGTCGTGCTATTATTTTCAAAAGGGACACTGTTTAAAAGGTGAAAAGTGC…
DPG0432	#PDK_30s1070441g012_locus_tag_PDK_30s1070441L012_product_nbarc_domain_containing_protein_strand_+	55.12	47.62	GATCTGGAGGAGCTACAATCT	55.79	42.86	AGTTGGTTGGAAGTCAGAATC	137	CT	5	ATGGCAATGGTCCTTGATGCCTTTGTGGAAAGTTTGATGGGCAAGCTTTTAGAATTCATGGCCGAAGAGATGTCCATGGTGCTGGGCGTGAAGGATGAGCTCGAGAAGCTTCAGAGAAGGATGGAGAGGATAAGAGGCTTTCTCGAATCCGCGGAGCGGAAGAGGTATGCAGATCCGAATATCAATACATGGGTGACGGAGTTGAAAGATATCATGTATGATGCGGAGGATATCATCGACCGCCGTATGGCCAAGGGCAGAATATTGAGGGAAGATCATACGTCTAAATCAGCGGTATGCCATTCCTCATGTTTATTTTCTTGCTTTAGCAATATCAAGTTCCGGCATGAAATTGGTAGCAAAATTAGAAAACTTAATGACAGGCTAAAAGAGATGAAT…
DPG0433	#PDK_30s840061g002_locus_tag_PDK_30s840061L002_product_similar_to_predicted_protein_strand_+	54.87	47.37	AGACTGTTGGCGTTAAGGT	55.23	42.86	CATTTACTTCGTCCTCTCCTT	156	GAT	4	ATGGCATATATCGTCGAGACTTGTGGTGGAAAGTGCCCGCGTGCAGGCGGTAGAGCTGTGTCACACCATTTCTGTTGGAGGAACCTTGACAGCTCGGAACATCTGAAATTTCCATTCTACTTCGGTAGTATTTTCACCCTTCCGGACCACGTGAGGAGGGAGATTTTGGAGCTGGGGCTCCCCGACGATGGTTATAATTACCTCATCCATCTCCGCGAGATCAAGAATGCCGGCGGTGGGTCCTCCTACTACCATAACAGCAAGGCCAGGCTCGATCGGGTTCCGCTCGATGTTAAGGCCTATGATGCCTCAAGGCTTCGAATTAGCTCTGGGGTTGGTGATGAGTCGAGTGGGGATTCAATCTATACTGTTGCTTCGAAGACTGTTGGCGTTAAGGTT…
DPG0434	#PDK_30s840061g002_locus_tag_PDK_30s840061L002_product_similar_to_predicted_protein_strand_+	54.32	42.86	GAAGGAGAGGACGAAGTAAAT	55.55	42.86	CTTTTCACCACCCTTAAGTTC	165	GAG	5	ATGGCATATATCGTCGAGACTTGTGGTGGAAAGTGCCCGCGTGCAGGCGGTAGAGCTGTGTCACACCATTTCTGTTGGAGGAACCTTGACAGCTCGGAACATCTGAAATTTCCATTCTACTTCGGTAGTATTTTCACCCTTCCGGACCACGTGAGGAGGGAGATTTTGGAGCTGGGGCTCCCCGACGATGGTTATAATTACCTCATCCATCTCCGCGAGATCAAGAATGCCGGCGGTGGGTCCTCCTACTACCATAACAGCAAGGCCAGGCTCGATCGGGTTCCGCTCGATGTTAAGGCCTATGATGCCTCAAGGCTTCGAATTAGCTCTGGGGTTGGTGATGAGTCGAGTGGGGATTCAATCTATACTGTTGCTTCGAAGACTGTTGGCGTTAAGGTT…
DPG0435	#PDK_30s840061g012_locus_tag_PDK_30s840061L012_product_cation_proton_exchanger_strand_+	55.96	61.11	GAGCTCAAGCTCCTCACC	55.49	50	AGATGTACAGCTCCTTGACG	157	CCG	4	ATGCAGGGAGGGATCCTGTTGGGCCCATCGGCGCTGGGCCGTAGCGAAAAGTTCCTGGAGACTTTCTTCCCCAAGCAGAGCCTCACCGTGCTGGACACCCTCGCCAACATCGGCCTCCTCTACTTCCTCTTCCTCGTAGGCCTCGAGCTCGATCTCCGCGCCATCCGCCGCACCGGCAAGCGCGCTCTCATCATCGCCATCGCCGGCATCTCCCTCCCCTTCATAATGGGCATCGGCACCTCCTTCGCCCTCCGCACCACCATCGCCAAAGGCGTTGCTGAGGCCCCCTTCCTCGTCTTCATGGGCGTGGCCCTCTCCATCACCGCCTTCCCTGTCCTCGCCCGCATCCTCGCGGAGCTCAAGCTCCTCACCACCGACCTCGGCCGCATGGCCATGTCC…
DPG0436	#PDK_30s1165641g010_locus_tag_PDK_30s1165641L010_product_partial_gene_no_protein_identified	54.86	42.86	ATGCAGTAAACCTGCTACAAG	54.82	42.86	CAGGAACAGAGTGGATATTTG	177	AGCA	3	TCACGCGATCAGGCTACCCGTGATGTTACCAGGCCTGCATTCGCAAGTGTACAAGCTCCTAGACCTTTGCACCAAGCGCTGCGAACGCCGTGCATGCAACTTGATGTTCACCAATTTACCAGCTATCTTGGTGAGATTGACTTGCATTTCTCCGCTTCTTGTGGAATCAATGTTCTGAGGAAATTTACAAGCCCCCCAGGTTGCACATAATGCTGTCTCGTGAAGCATTGTGCCTTTTCTTTCTGAGAAGAAAAAACTGCTCCACAATAAAGTAACAGGATATGCAAGCCCACTAGCAAATGGTTTACTCAATGATAGGAGGCTGCCATCTTTAAAATGGTGAAACCGATTTCGATCTCTCATAATTATTTCTCTTCTATAGATCCAAGAAATGAGCTT…
DPG0437	#PDK_30s675901g001_locus_tag_PDK_30s675901L001_product_syntaxin_23_strand_	55.23	42.86	CTATCAACCTCACCTCATTCA	55.26	42.86	CAGGAGATCGAAGAAGAGAAT	163	AG	5	CTAGGTGGAGTAGCCAAGCCAGCAGACCACCTGGTCTGCAAAGTTGACGGCCTGGGGTGCGAGCATTCGAGCAACCCTGGGCAAAGTTGGGTAGGTGAGAGCACCAAGTATGAACCAGTTTAAGCTCAGCAAAGCAACAGCATCAGAAGCTGGCTTGTTCTTTATAGTGGAGAAGAACTGGACCACGCTGTTCAGGGACATCCCTACCACTGTAAACAGTGCTGCTACCAGGGGCAGGCATGGGTCTTCGGCTTCCCAGATGATCATGCCCACCAGAAGCGATAGCATGGCGCCGAACAGACTCCGGTGAAGTGCCACGACCCTTTGTCTCTCCAGCGACTCATCCATCGTTATCATGCCGCTCGAAACAAGTTGGTGAGTGCCACGAGTAATCTTACC…
DPG0438	#PDK_30s1077181g004_locus_tag_PDK_30s1077181L004_product_sec12like_protein_2_strand_	55.16	50	CTTGTCTTCCTTCTCCTCCT	55.73	47.62	CCACCTTGCTCTAAAACCTAC	132	TCC	4	TCATTTTGAGGCTTTGATTGTCTTGTTAAGCCTGCCACCAACTCTGTTTGCCATTACTGTTTCCTGCCATTGGTCCTCAAGCCTGGACACCAAACATTCCGCTTTTGAGGCTTTGACCATTGATTCTGCTGCTACTATCTTCTTGCACCCATTGGCCCCTGCTTCCTCACACCTTGAATAACTGGCCATGAAAGAACTAAATCCTTGGGAGAGTCCTAAATTGTAGTTGCACCACCAAACTTTCTCATTGTTTAGATACCCATCAGGGTCATGAGAATCGACATCAATGCCCTTGAATGGATCAAGAACAGTACTAGAGAAAATTGACCCAAGGTTGAGAGATGCGGTGCAAATCAGAATTGCCAGTATAACAACAAAGACAATGAGCAACATGCTCAA…
DPG0439	#PDK_30s1077181g004_locus_tag_PDK_30s1077181L004_product_sec12like_protein_2_strand_	55.42	42.86	ACCTCTTCTTCCTTCTCCTTT	55.2	42.86	GTAGGAGGAGAAAGGTTTTGA	166	TCTT	3	TCATTTTGAGGCTTTGATTGTCTTGTTAAGCCTGCCACCAACTCTGTTTGCCATTACTGTTTCCTGCCATTGGTCCTCAAGCCTGGACACCAAACATTCCGCTTTTGAGGCTTTGACCATTGATTCTGCTGCTACTATCTTCTTGCACCCATTGGCCCCTGCTTCCTCACACCTTGAATAACTGGCCATGAAAGAACTAAATCCTTGGGAGAGTCCTAAATTGTAGTTGCACCACCAAACTTTCTCATTGTTTAGATACCCATCAGGGTCATGAGAATCGACATCAATGCCCTTGAATGGATCAAGAACAGTACTAGAGAAAATTGACCCAAGGTTGAGAGATGCGGTGCAAATCAGAATTGCCAGTATAACAACAAAGACAATGAGCAACATGCTCAA…
DPG0440	#PDK_30s692531g004_locus_tag_PDK_30s692531L004_product_partial_gene_no_protein_identified_s	55.11	45	GAATACGAAGACTGCGAAAC	55.06	47.62	CCCTCTTCTTCATCTACCACT	149	GAA	4	ATGGCGCACCCAGCGGTACGGCCCGAACTGAACCACCGCCGTCGGCACCACCACCTTCTCCGAATAGTTGGCGAGGTAAAGAACCGAGTGGTAACGCATAAACAGCGTCATGGCAACCAAAAGCCATACCACCACATTGGCCCACCCGCCCGAAATCAGATGCAATTCGGGCCCTTCATACGCTGCCAGCCAGTGCCCGATGAATACGAAGACTGCGAAACCAATCTGGGCGGCCCGAGGGAGGCTGACATCCCACTTGGAATCGTGAGGGCGGGGGTAGAGGTCGCCGTAGAGGCGCTTCCGCACAGAGGATTCGAAGAAGAAGAAGTAGTGGTAGATGAAGAAGAGGGCGATGGGCCAGCCCTCCAGGAAGCCGTTGAAGTGGGCCGGCGGGACGAG…
DPG0441	#PDK_30s1069811g006_locus_tag_PDK_30s1069811L006_product_transcription_factor_qsh1_strand_+	55.91	55	AGGAGGACAGGAGCATCTAC	55.05	52.63	GTGAGAGAGCTGGGATCAT	147	CAC	4	ATGTCGTCGTCGGCGGCGGAGGGATATGTCGGCGGTGGCGGAGGAGGACAGGAGCATCTACTTCACCACCACCACCAGATGTACCACGTGCCTCAACATAGCCGGCGAGAGAAGCTCCGTTTCCCACCGGAGGAATCCCCGCCGTCCACCTCCTTATTCTTCCTCCACCATGATCCCAGCTCTCTCACCACCTTCCTCCCACCCTCATCCTCCTCCTCCTCCTACTACTACAACCCTCAAAACCCTAACTACAGTCCCTCTCCCACCACCCAATTCTCCGGCCACCAGATCTCCCACCAGGGCTTCTCGCTGTCCCTTGCCTCCTCTTCTTCTAAGCCTGCTCCGCTTTCTTCGCCCCGCCACCAGTTCACCATCGGGCCGGCGCCCAGGACCGCGGAG…
DPG0442	#PDK_30s1069811g006_locus_tag_PDK_30s1069811L006_product_transcription_factor_qsh1_strand_+	55.05	52.63	ATGATCCCAGCTCTCTCAC	55.27	47.62	CTTAGAAGAAGAGGAGGCAAG	167	TCC	5	ATGTCGTCGTCGGCGGCGGAGGGATATGTCGGCGGTGGCGGAGGAGGACAGGAGCATCTACTTCACCACCACCACCAGATGTACCACGTGCCTCAACATAGCCGGCGAGAGAAGCTCCGTTTCCCACCGGAGGAATCCCCGCCGTCCACCTCCTTATTCTTCCTCCACCATGATCCCAGCTCTCTCACCACCTTCCTCCCACCCTCATCCTCCTCCTCCTCCTACTACTACAACCCTCAAAACCCTAACTACAGTCCCTCTCCCACCACCCAATTCTCCGGCCACCAGATCTCCCACCAGGGCTTCTCGCTGTCCCTTGCCTCCTCTTCTTCTAAGCCTGCTCCGCTTTCTTCGCCCCGCCACCAGTTCACCATCGGGCCGGCGCCCAGGACCGCGGAG…
DPG0443	#PDK_30s1069811g010_locus_tag_PDK_30s1069811L010_product_partial_gene_no_protein_identified	55.5	40	AATAATTCCATCCTCGATCC	54.48	42.86	GGCCCTTGTTGTACAATACTA	206	CTC	4	ATGGCAATAATTCCATCCTCGATCCGCCAACTTTCTCTCCTCCTCCTCGTCCTTTCATCGACCGTCTCACTCCTCCCACGGCCATCCACAGCCAACGACAGCAATGTCCTTCTCACCGGCGATGTTCTCCCCACCAACGGCCAGCTTTCCAACGGCGACGCCACATTCGTCATGCAGGGCGACTGCAACTTAGTATTGTACAACAAGGGCCGCGGCTTCCAGTCCGGCACGTCCGGCCTCGGTGATGCATGCACGCTAACTCTCGACGACCTCGGCCAATTCGTCATCATGGTCGCCAGCGGCTCCGCCGTCTGGAGCTCCACGCTCCGCGGCAACTACACGAGAGAAAAGTACGCCTCGCCCCGCGGCAACTACACGAGAGGAAAGTACGCCGCCGTC…
DPG0444	#PDK_30s705791g006_locus_tag_PDK_30s705791L006_product_translation_initiation_factor_if2_st	55.38	42.86	CAAGAAGCTTATCCAAGTCCT	54.6	42.86	CGAAGAAGGAGATGATACTGA	152	TTC	8	TCAGGGTATCTTGAAAATCTGCTTTAACCTCACAACGAGCCTCCACTCTTCAAGAGATAATTCATCCCGATAATTCGCTTTCAGTGTGTCAATAGATCTCCTTGAAATATGACTAACAAGCTCATCATCAATATCAAAATGTCTGCCATACATCTTTTGTTGTTCTTCGGAATTGGAACCAACAATCTTTATAGCCACCTTCTGTCCCTTCGTTGCCACATCGACGTGTTTATGGTTAATCTCAATTGATGCAATCCTCCCAATATCAATGAAATCCCTTGAAGGGATGCATATAGGAGTGCCTACCTTAGCAATGCCTTCAAGAACATCGACACCCAAAACAATTGGGTCCTTCTTGTTGAAAATGCAGTTTGGCATGATGCTAAGAACACATGGGAA…
DPG0445	#PDK_30s705791g006_locus_tag_PDK_30s705791L006_product_translation_initiation_factor_if2_st	54.6	42.86	TCAGTATCATCTCCTTCTTCG	55.69	52.63	AGAAGAAAGGTGGGAGGAC	139	TCC	4	TCAGGGTATCTTGAAAATCTGCTTTAACCTCACAACGAGCCTCCACTCTTCAAGAGATAATTCATCCCGATAATTCGCTTTCAGTGTGTCAATAGATCTCCTTGAAATATGACTAACAAGCTCATCATCAATATCAAAATGTCTGCCATACATCTTTTGTTGTTCTTCGGAATTGGAACCAACAATCTTTATAGCCACCTTCTGTCCCTTCGTTGCCACATCGACGTGTTTATGGTTAATCTCAATTGATGCAATCCTCCCAATATCAATGAAATCCCTTGAAGGGATGCATATAGGAGTGCCTACCTTAGCAATGCCTTCAAGAACATCGACACCCAAAACAATTGGGTCCTTCTTGTTGAAAATGCAGTTTGGCATGATGCTAAGAACACATGGGAA…
DPG0446	#PDK_30s705791g006_locus_tag_PDK_30s705791L006_product_translation_initiation_factor_if2_st	55.81	47.62	CAGTTCCGCTAGGAGTTTATC	55.29	42.11	GATCTTGATGGGGAATTTG	135	TTC	4	TCAGGGTATCTTGAAAATCTGCTTTAACCTCACAACGAGCCTCCACTCTTCAAGAGATAATTCATCCCGATAATTCGCTTTCAGTGTGTCAATAGATCTCCTTGAAATATGACTAACAAGCTCATCATCAATATCAAAATGTCTGCCATACATCTTTTGTTGTTCTTCGGAATTGGAACCAACAATCTTTATAGCCACCTTCTGTCCCTTCGTTGCCACATCGACGTGTTTATGGTTAATCTCAATTGATGCAATCCTCCCAATATCAATGAAATCCCTTGAAGGGATGCATATAGGAGTGCCTACCTTAGCAATGCCTTCAAGAACATCGACACCCAAAACAATTGGGTCCTTCTTGTTGAAAATGCAGTTTGGCATGATGCTAAGAACACATGGGAA…
DPG0447	#PDK_30s705791g006_locus_tag_PDK_30s705791L006_product_translation_initiation_factor_if2_st	53.46	50	CCCTTCTTGCTCTTCTTG	55.7	47.37	GTCGGAAGAAAAACGTGAC	127	CGG	4	TCAGGGTATCTTGAAAATCTGCTTTAACCTCACAACGAGCCTCCACTCTTCAAGAGATAATTCATCCCGATAATTCGCTTTCAGTGTGTCAATAGATCTCCTTGAAATATGACTAACAAGCTCATCATCAATATCAAAATGTCTGCCATACATCTTTTGTTGTTCTTCGGAATTGGAACCAACAATCTTTATAGCCACCTTCTGTCCCTTCGTTGCCACATCGACGTGTTTATGGTTAATCTCAATTGATGCAATCCTCCCAATATCAATGAAATCCCTTGAAGGGATGCATATAGGAGTGCCTACCTTAGCAATGCCTTCAAGAACATCGACACCCAAAACAATTGGGTCCTTCTTGTTGAAAATGCAGTTTGGCATGATGCTAAGAACACATGGGAA…
DPG0448	#PDK_30s705791g008_locus_tag_PDK_30s705791L008_product_abscisic_insensitive_1b_strand_	57.29	42.86	GGCACGTAATTTGTCAAGAAC	55.55	55.56	GATCAGCGATAGCAGCAG	159	CCA	4	TTAGGTTTTGCTCTTGAACTTCCTTTGAGATTTTAGGTCCACCACAATGATGGTGATGTTGTCTTTGCTTCCCTTCTGGAGAGCATGCTTCGACAGGCAGTCTGCAGCTGCCTGAGCTGCAGGATCGGCTTCTTCCCCTCTTTGTGTGGGAGATGCCGTGACACCATGCTTTTTGTGCCAGCTTAGGATCCGCCTGCGGGCTACATCACAAACCTCTTCATTTGACATGACATCCCATAAACCATCACTGGCCAAGACAAGGCAATCGTCTTCTTTAGTTCGTGGAACAATTGTTACTTCTGGTTCCGGAATAATCCATGGCTTCAAGTAGCGGTCCCCAATTGAACGTGACATAGCAAGAACACCAAACACACGGTATCCATTCCATTGTATAACCTT…
DPG0449	#PDK_30s656781g002_locus_tag_PDK_30s656781L002_product_atp10_protein_strand_	55.11	55.56	CTGTTGGGGCTATCCTCT	54.73	52.38	GGAGAGGGACTCTATACTTGC	150	CCG	4	TTATGAATTCATAATCAAGGCATCTCTTGGGAAGTTTCCAAAATTTGTTAAAACTGTCCTCTGTTTGCAGTTTTTAGTTCCCTTGACATGGTTATGTACAAATGACATCAGCTTGATTTTTATGCAACAAGTGCTCATAGTTATAATGCCTGTTAGTGCAGGCTGATAAGGTCCATCCCAGGCACTGAAAGGAAAGGGGTTGTTTTTGTTTGTACAGTCCAAGGAGCTCAATAGTTGAGTCCCTAGCATGGCTAGTTCAAGCAAGTTTCCACTTATGACATCACAATAGACCAATGGAATGCTCTTAACAGATTGACCCATATGTAACTCAAATGCTGAAGGATTTCCTAGGTCATCCGATTGTAAGTACTTCCCTTCAGAATAACAGTATACATCCGC…
DPG0450	#PDK_30s656781g008_locus_tag_PDK_30s656781L008_product_64_photolyase_strand_+	55.32	61.11	GATCTCGACACCCTCCTC	54.5	45	GAATTCGTAGCAGAGCTTTC	135	CCT	4	ATGGAATCGAACGCCTTGATTTGGTTTCGGAAGGGACTTCGGATCCACGACAATCCGGCGCTGGACCATGCGAGGCGGGGATCGAAGCACCTCTTCCCGGTGTTCGTGCTCGACCCCCGGTACCTGGACCCTGACCCCTCCGCCTTCTCCCCCGGCTCCGCCCGCTCTGCTCTCAACCGGATCCGCTTCCTCCTCGACTGCCTCTCCGATCTCGACACCCTCCTCCTCCGAGAAGATCCCGGCTCTCGCCCTCCTCCTCCTCCGAGGAGATCCCGTCCAAGTCCTCTGCGCCATCTTGAAGGATGTAAATCTTGGAAAATTGGAAAGCTCTGCTACGAATTCGACACCGAGCCATACTCGTTCGCCCAGGATAAACAAGTCAAAGATTTTGCCTCTCTA…
DPG0451	#PDK_30s1041821g007_locus_tag_PDK_30s1041821L007_product_phdfinger_family_expressed_strand_	55.59	47.62	CTCTTCTGGGATCTTTCAGAC	55.78	42.86	GTTTTCCAGAAGCTCAATAGG	140	GA	5	TCAAGTGTCAGTAAAGCCATGAAAAAAGAAAAAAGATGTGTTAGCACCGGGCTTCTCAGGCATCATCTGCTCTGTTTTTGAAACAGATTTGGATGTTTGTTCCTTCACCAAGGCAGGGGAAGCAAGTGATAGAGAAAGTGATGCCGAGACATCATCTCCATCGACAACTGCAGGACCAGGAGGCTTATCTTGGTTACTCTTTTCACCAACCTTTGGAGGAAATAAGGGCAAAATATCCTGTCCCAGTGATTTCTTTTTTCCTCCCAAAGCTAGTTTAAGATCTGGGGCATTGGATTCTGGCAAATCTTCATCATCTGAAGAAAGATATATGAAGTCCTCTGCCCTTTTACCCCTTATAGGACCTGAATCCACTGGAAAGAAGTTCCTTACAACACTTCT…
DPG0452	#PDK_30s1041821g007_locus_tag_PDK_30s1041821L007_product_phdfinger_family_expressed_strand_	55.57	42.86	ATCACAGACCTTTACCTGCTT	54.74	42.86	CTGAACATTCTGAGTTCCATC	158	CCA	4	TCAAGTGTCAGTAAAGCCATGAAAAAAGAAAAAAGATGTGTTAGCACCGGGCTTCTCAGGCATCATCTGCTCTGTTTTTGAAACAGATTTGGATGTTTGTTCCTTCACCAAGGCAGGGGAAGCAAGTGATAGAGAAAGTGATGCCGAGACATCATCTCCATCGACAACTGCAGGACCAGGAGGCTTATCTTGGTTACTCTTTTCACCAACCTTTGGAGGAAATAAGGGCAAAATATCCTGTCCCAGTGATTTCTTTTTTCCTCCCAAAGCTAGTTTAAGATCTGGGGCATTGGATTCTGGCAAATCTTCATCATCTGAAGAAAGATATATGAAGTCCTCTGCCCTTTTACCCCTTATAGGACCTGAATCCACTGGAAAGAAGTTCCTTACAACACTTCT…
DPG0453	#PDK_30s665411g004_locus_tag_PDK_30s665411L004_product_partial_gene_no_protein_identified_s	55.14	47.62	ATTCATCGAGGTAGAGGAGAG	54.28	42.86	GTTGTGTACCGATCAGAGTTT	145	TA	5	AGTTCTCGGGGTTCTCGGTCGGTTTCTCGGTCGGTTGCGGGAAGCGGAAACTTTCTTACTTTCCTTCTTCCCTTCTTCTCGTGAGGTACATTCATCGAGGTAGAGGAGAGAAAGGAAGAGTAATGGTATATAATAGAGTAGATGATAGAATATTGGTTTATATATATATCTATATTCTCGTTATTAAACCGGTAAGAAGAACACAAGTTTTCCAAACTCTGATCGGTACACAACCCCAGAGAGAACCGTAGGAGGGGCGACGAGTGGGTTCGGACCTCAGTCACGTACGCTCGGTTGCGGCCGCCGAACTCGAAATGCAAGCTCGTCACGCCGCTGTGCCAGATGCAGCGTAAGAGGCCCTAGGTCTTGCCGCACGGCCACTGGTTGTCGGGCCGGGGG…
DPG0454	#PDK_30s665411g004_locus_tag_PDK_30s665411L004_product_partial_gene_no_protein_identified_s	55.47	55.56	CAGATGCAGCGTAAGAGG	53.2	42.86	TTCTTTCTCTACTTCCTACCG	165	GCC	4	AGTTCTCGGGGTTCTCGGTCGGTTTCTCGGTCGGTTGCGGGAAGCGGAAACTTTCTTACTTTCCTTCTTCCCTTCTTCTCGTGAGGTACATTCATCGAGGTAGAGGAGAGAAAGGAAGAGTAATGGTATATAATAGAGTAGATGATAGAATATTGGTTTATATATATATCTATATTCTCGTTATTAAACCGGTAAGAAGAACACAAGTTTTCCAAACTCTGATCGGTACACAACCCCAGAGAGAACCGTAGGAGGGGCGACGAGTGGGTTCGGACCTCAGTCACGTACGCTCGGTTGCGGCCGCCGAACTCGAAATGCAAGCTCGTCACGCCGCTGTGCCAGATGCAGCGTAAGAGGCCCTAGGTCTTGCCGCACGGCCACTGGTTGTCGGGCCGGGGG…
DPG0455	#PDK_30s665411g006_locus_tag_PDK_30s665411L006_product_plastidic_phosphate_translocatorlike	55.74	57.14	CTCGTCCCTCTACTACGTCTC	55.04	42.86	TCAGGGGAAATCTCTTATCTC	109	TCC	4	ATGAGGCCTTGGGTCTTTGCTGCTATTTACGCTAGCACGGACTACATGGAGAGGAGGATCCTGTGGGAGGAGGTAGCCAAAATCACTCAGCATGGTCATCCTCTTCTAGTGGCAGGGGACTTTAACTGTGTTGTTTACGCTAGCACGGACTACATGGAGAGGAGGATCCTGTGGGAGGAGGTATCTAGGGCTCTTTGGCAGGCGATAGAGCAGCAAGTCTTGGAGGTGTATAGTCCGGCGGTGCCTATGTCTCTATTGAGGTCTATGGAGCAGCTGTTCAAAAACTTTATATGGGGCAGACGAGATGGAGATCTGTTCTTCTGCCCAAGGGTGCTCAGGTGGATGGTTGGCGATAGGCAGTCTATTGATATTCCAGAGGATAGGTGGTTGGCGGAGCTC…
DPG0456	#PDK_30s667701g004_locus_tag_PDK_30s667701L004_product_similar_to_predicted_protein_strand_	55.42	42.86	GATCACAAAAGGAAAGAGGAC	55.64	42.86	TTCATGAGGTTGTCTAAGCTG	132	AG	6	ATGGGTACTTTTCAAGTTAAAGAAAAAGAAGTTGGATCATCTAGAAGGGTTTTGGAGGAGGATTACGAGGACCAGACTAGGGTTTCTGAAATCCCCGAGAAGGATGCTGAGATCGCCGAGGAGGAAGACGGCGATCCGTATCTGGGAGGTGGGGCTAGTGAGAGTATGGGGATCGGGGTTCCTGATCAGGTCCCGGTCATTCCCGGACTCTCAGCTGGGCCGGCCCCTCCGAGACCTTTTCTTGATATGAAGGGCGGGGAGGTGAAGCCATCGGGAAGCGAAGATTGGGACAGCGATAGCGAGGATGATCTGCAGATCGTCCTGAACGACAACCATGGGCCGCTGGGTGGCGAGAGGAATGATCGAGTGGGAGACGAGGAAGATGATGATGAAGATGGG…
DPG0457	#PDK_30s667701g010_locus_tag_PDK_30s667701L010_product_multidrug_resistance_strand_	55.31	42.86	CTCTTGATTAGGAGCTGGAAT	55.09	52.38	GAGGTGGAGAGAGCTAAAGAG	141	AGA,CCATTG	8,3	TCATTCCACAGAAATGAGAGGATCTGTCTCCGAAGGAGCGATCTTGCCATCATCACCAGTGCACAGAATCTCTTCCAAATCAGCTGTGTCCCTTCCCTCTTGATTAGGAGCTGGAATAGCATTTCCATTGCCATTGCCATTGCCATTAGAATCATTAGTTATGGGAAGGGTAGCAGAAGAAGAAGAAGAAGAAGAAGAATTAGAAGCCTTTGTCAGCTCTTTAGCTCTCTCCACCTCCGCCGCCCAATCCGTCGCAATGAGCGCATACGCCATTAACGTCGCACATGATAACTGCGCCGCAAGCAAGCCCAACCACATGCCGGCGAAGCCCATGCCGGCGACAAACCCCATCAGAATGGCGACCGGCATCCCGACCAGGTAGAATGAGCCCAAATTGAT…
DPG0458	#PDK_30s667701g010_locus_tag_PDK_30s667701L010_product_multidrug_resistance_strand_	54.61	50	GAAGGAGATAGGAAGGGAAG	55.21	52.63	CAACATCACAGGCTACTCG	154	GAG	4	TCATTCCACAGAAATGAGAGGATCTGTCTCCGAAGGAGCGATCTTGCCATCATCACCAGTGCACAGAATCTCTTCCAAATCAGCTGTGTCCCTTCCCTCTTGATTAGGAGCTGGAATAGCATTTCCATTGCCATTGCCATTGCCATTAGAATCATTAGTTATGGGAAGGGTAGCAGAAGAAGAAGAAGAAGAAGAAGAATTAGAAGCCTTTGTCAGCTCTTTAGCTCTCTCCACCTCCGCCGCCCAATCCGTCGCAATGAGCGCATACGCCATTAACGTCGCACATGATAACTGCGCCGCAAGCAAGCCCAACCACATGCCGGCGAAGCCCATGCCGGCGACAAACCCCATCAGAATGGCGACCGGCATCCCGACCAGGTAGAATGAGCCCAAATTGAT…
DPG0459	#PDK_30s732371g008_locus_tag_PDK_30s732371L008_product_seed_maturation_protein_strand_	54.9	40	TCAATTCGACTTCCAGTCTT	54.81	42.86	ATACAGTTGTGGGTGATGTTC	154	CTTT	3	TCAGCCTGGTTTCTTTTTCCCCATAATCCAATTCTTAACCTCGTGAAAATGCTCGGCATATATTCCCTTGCACATCTGCATCTCCACATAAGCCAATTTCAGATATCTGTCAATATCATCTTCATACTTCTCATACAGCACAGGGATAGTAAAGACAATAACAAGGCTTGAGTAAAATAGAGTAAGAAAATCTGTCAAGCTGCCAATGACCGAGATCAGCCATAAACTTATGGCTACTCTGTAGAAAAGCTTCGAGTCCTTTCCAAGCGCGACATCATGAAAAGCCAGGAGTGCCATATTCACATGAGAATGCACAAGTACTGCTGCTTCATTCATGACTTCTTTTGTGAGGTGCATCTCTGGTATGGGTGGAGGCGGCCTGTTAAGAATTGCAGCCGC…
DPG0460	#PDK_30s732371g013_locus_tag_PDK_30s732371L013_product_sh3_domain_containing_expressed_stra	54.52	42.86	CTGAAGATTACTGAAGGGTGA	54.82	40	AGGGAAAGAAGGAGAAAGAA	164	CT	5	TCAAGATGAACTGACATAGAGAACTGGAACAAGTCCAGCCATTTTCCCATCTCTCCCAGGCCGCTTTTTCCTCACCTCATAATCAATCTCAACCTCTTCGCCAGCAGTCAAGCTTAACTCATCATCACCACCAGCAGTGAAGTCATATAGTGCTTTCCCAAACTGTGGATTCTCAGAACCATCTGCAGCGTCCTGAGATCTAGAAGTCTGAGCCTCATGCCCTGCTAAAGGATTCTCAAAGGATTCAAATCTCTGTAGAGATGTTGAGTATGATGGCGGTTCTTCCCTGATCGGAGATCCTAGACCCTCATAAGCTGATGATGGACCACCAAAGGAAGTGTTGCTGAGTCTACTTGACATGGTTGCCGGCTTTTGCTCAGGATTTTGGTCAACCTCCCA…
DPG0461	#PDK_30s954851g004_locus_tag_PDK_30s954851L004_product_partial_gene_no_protein_identified_s	55.69	50	GATTATGTGCTGGTGGTAGC	55.31	50	GTGAACTCCCGACATGTATC	143	TGG	5	ATGACGGCCATAGTGGTGGTGGGGTGGTGGCAAAGGGAGGGAGGAGGTGCTGGCAATATGGCGGTGGGGGATGGGTGTGGTGGTGCTAGCACCGATTATGTGCTGGTGGTAGCGTTAATGGTGGTGGTGGTGGCAGTATGGTGGAGGTGGGACCGCAATATGTATGCACAAATTTCTGGACTTTCATTTGCACAAATTGTAGTGGATTACATACATGATACATGTCGGGAGTTCACCCACCGTGTCAAATCAATATCGATGGCCAAATTTACTCTGCAAGAAATACGTGCCCTTCAAGAAGGAGGGAATGAGCGCACCAAAGAATTTTATTTCAAAGAATGGGATCCACAGCGACACTGTGTTCCTGACAGCAGTAATCTTGATAAACTCAGAGATTTC…
DPG0462	#PDK_30s741891g004_locus_tag_PDK_30s741891L004_product_partial_gene_no_protein_identified_s	55.22	47.62	GGATAGAGGTGAAGATTGGTC	55.31	47.37	TTCTCTGCAGTCTGAACCA	121	AGG,GGC	4,4	ATGAGTGCCTCCCAACCCTCCCTCCCTCCGTCCTGCCTCTTGGCCGGCGGCGGCGGCCTCGGCGGTGATGGTGGCGATGACAACCCACGCCGCGGGCATCTCCCCTTGACCCATGCAGTCGACGCTAACCCCGCCTTCCCCGATGAAGAAGAGAACCCTGATCCCAACCCTAATGATGGAAACGACTACGACCCCACCTCGGCGGCGTTCGTCGGCGCCGCCCCGTGGAGGAAGAAGAAGCGCGCCGGCATCAACCCCACGTTGCAGTGTCCTCCGGAGAGCGAGGAGGTGGCGGCGTCGCTGGAGAGGCTGTCGGGCAGGGAGGGTGCGTGGGTGAAGCGATACCGGTGTTCCCGGTGTGGGAGAGCTTTCGACACCCGGCAAGCCCTTGGGGGGCAC…
DPG0463	#PDK_30s741891g005_locus_tag_PDK_30s741891L005_product_partial_gene_no_protein_identified_s	54.66	50	GATAGAGGTGCAGATTGGTC	54.43	47.62	CCATCTCTTTGCTAGTCTCAG	146	AGG	4	ATGATGCGGAAAGCCTTTACTGGTTCATATGATGAAACCATAAAACAGGTTGTTACTAATGCAAGCGGACAGCAGTTCTCCAACAATTCACAAGCTGGGTCACCTACCGATGTGAGACTTGCTGTTCAAGATCAATATTTGACGCTATCAAATCCTGGTGGGATTGTGACAGGCATTCGATATAATGGTGTTGATAATCTGCTGGAAGTTGGTAATGTAGAAGATAACAGAGGGATAAAAGGAACAAATTTTAGAACAATATTTCAGAGTGAAGAGCAGGTAGAAGTTTCATTCACAAGAACATGGACTCCATCCCTCAATGGCACGCTTATCCCATTAAACCTAGACAAAAGCTCAGGATTCTATACCTATGCAATCTTCGAACACCTGGAAGGATGG…
DPG0464	#PDK_30s1051101g006_locus_tag_PDK_30s1051101L006_product_partial_gene_no_protein_identified	56.41	47.62	CATGTCTACTCGGTGAGCATA	55.42	47.62	GGTAGATGCTTATCCCTGAAC	181	AGC	4	ATGGACTCGCCAACGAGGGCATCGATGTTCGATGTGGGTCTATCGCGAGCTCCGGCTTCTTCCAAGGTGGAAGCGGTTGAACTTGAGGTGGGCCCGAGCCCGTATGGAACAGGTTCGCTCATGACCGACGAGGATCTAGGCTCCGTTCGAGCCCGATTCTTCATTCCTCCGGAGTTCGTGCTTGAACTTCCGGATCTCGGAGGCCGAGTCACCAACCCGCCCAGCGGTTGGGTCGGGGTGCTCCCGCGATTGTTGCAGTCCGAGCAGAAGACCTTGGATAGTTTGCTCGGGCTGAAAGAAACTCCTCGGCTCCCCGATCTGCTCAATGAGGAGGCCCTGGCAAATCTTGGTATGAGCCTGGCTCGTCCCGAGGGGATGATCTTCAACACCAAGACGCTA…
DPG0465	#PDK_30s1051101g009_locus_tag_PDK_30s1051101L009_product_copperbinding_family_protein_stran	54.73	42.86	TGAAGAGGATGGTATACTGGA	53.51	40	CATTTGGGTTCTCATCACTA	141	CCG	4	ATGGGTGAAACTAAGCAGGAAGAAGCTAAAGAGGAGGCCAAGCCAGAAGAGAAGAAGGAAGAGAAAATAGAGGAGAAGCAAGAGGAAAAGAAGGAAGAGAAGCCGGAAGAGAAGAAAGAAGAAGCAAAGCCCTCCCCTCCCGTTGTCTTGTTTGTGGACTTGCACTGTGCCGGATGTGCAAAGAAGATTGAGAGGTCCATCCTCAAGTGCAGAGGGGTTGAACGGGTGGAGGTGGACATGGTGCAGAATCAGGTCACAGTTAAAGGAATGGTGGACCCTCAAGCTTTGTGCTCCAGAGTTCAAAAGAAGACTTCCAGAAGAGCCGAAGTCATCTCCCCACCGCCACCAGCTGAGGGGGAATCCAAACCTGAAGTGGTTGCATCACAGGCGAGTGGGATA…
DPG0466	#PDK_30s1051101g012_locus_tag_PDK_30s1051101L012_product_partial_gene_no_protein_identified	54.81	55	GCTAGTCCACACACTTCCTC	58.23	61.11	CGCCAAGGTCCTTACCTC	225	GGA	4	TTATATGATTTGTAGCCCTACATGCTTGTATGTTCCGCCATGCAGGTATACGACGTCTGTTACACTCTGGGTTCGAGGCATGACACTTAGTTTCTCATAAAGGAGAATTAATTCATGATGGGGATGTTCATTGATCACATTGAAATGGCCTACTATGCATCCCTTTCTCCCAAATAAATTACCAACTTTGTACTGATAATGAAGAGAATACTCTAATGTAAGTATTACACCACTACTACCAAGAAGGACTGATGTATCACTTAGACCAAAGGCTAGTCCACACACTTCCTCCACCTCGTCGATGATCCGCGAACCTTCGCCCCGTTCCCCTTCCCCCTCCTCCTCCCTCCGATCGGACATCTGCTCGTCCTCGTCCTCGTCGCCGGCGGGCGGCTGGGA…
DPG0467	#PDK_30s1051101g012_locus_tag_PDK_30s1051101L012_product_partial_gene_no_protein_identified	54.81	55	GCTAGTCCACACACTTCCTC	55.43	55.56	CTGATCGGATCCTTCCTC	158	CTCGTC	3	TTATATGATTTGTAGCCCTACATGCTTGTATGTTCCGCCATGCAGGTATACGACGTCTGTTACACTCTGGGTTCGAGGCATGACACTTAGTTTCTCATAAAGGAGAATTAATTCATGATGGGGATGTTCATTGATCACATTGAAATGGCCTACTATGCATCCCTTTCTCCCAAATAAATTACCAACTTTGTACTGATAATGAAGAGAATACTCTAATGTAAGTATTACACCACTACTACCAAGAAGGACTGATGTATCACTTAGACCAAAGGCTAGTCCACACACTTCCTCCACCTCGTCGATGATCCGCGAACCTTCGCCCCGTTCCCCTTCCCCCTCCTCCTCCCTCCGATCGGACATCTGCTCGTCCTCGTCCTCGTCGCCGGCGGGCGGCTGGGA…
DPG0468	#PDK_30s667401g004_locus_tag_PDK_30s667401L004_product_partial_gene_no_protein_identified_s	55.56	42.86	TTGATGAGGACTAATCTGCTG	54.19	42.86	TACAACAGCTACAACAGCAAC	158	TTG,TGC	6,6	TTAAACATTGACAGACCCACCCTTATTTGCGCCTTGCAGCTGCTCCATGGGTGAGCTTGTGATGCTACCAACTGACCCATGTGTCTGTGAGCTCAACTGAGGGCTAGCTGGCCCAGCTGCTGCATTGCCACAGTTGTTATTCTTCTGCAATGCACCTGAGCTCAACCGCTGAGGACTCATTGCAGACTGCTGGCCCATTTGATGAGGACTAATCTGCTGCTGTTGCATTATCATTGCCGGTGGCGAACCAACCACCTGTGGGGATCCCACCCGTGCCTGCTGCAGCGGAGAGCTTATTTGTTGTTGTTGTTGTTGCTGCTGCTGCTGCTGCAGCTGTTGCTGTTGTAGCTGTTGTAACTGCTGTTGATGCTGTTGTAGTTGCTGAGGATTCAGGTAAAA…
DPG0469	#PDK_30s663981g002_locus_tag_PDK_30s663981L002_product_at4g26270_t25k17_80_strand_	55.21	47.62	AGAAACCTCTCACCTCTATGC	54.64	42.86	GGGTGTATTTTGAGTCAGATG	153	ATGC	3	CTAGCCGACGTTGGAGATGGTGTGATGGGAGGCGCGGTGGACGAGCATGGTTCTTGGAGGCTCCGACTTGATGCTAAAGGTGAAGGCGAGCTTGGGGGGATCAGAAGCAGTGGTGTTCAAGAGGTAACATTGAACATGGAACGGTATGTAAGCATGTCTGCCATTAACAGGGCCAACAGTAAAACCACTGTATCCTGCCATCGCACCGTGGATGGCACTATGTGCCAACAACGTGCAGTAAACATTGTCAGAGGCATTGCCTGGAATTGCACGAATCATGTATGTTGGATCACTATAGCGACCCATTAACTTCACAACACCTATTCCATTCTCAACACTTTCAGCTTCCACGTGTGCCGCATTAATTGCCCGTTCAGCCTCTTCTACAGCAGTATCAAA…
DPG0470	#PDK_30s663981g010_locus_tag_PDK_30s663981L010_product_nac_domain_ipr003441_strand_+	54.96	42.86	ACTGATAAGTTTCAGCAGCAG	55.44	42.86	TATGAGTACTGCCATTCTTGG	152	CAG	5	ATGAACAGGAGTCACATAGGTTCAGTCAGCAGCTCCGATCTCATCGATGCCAAGCTCGAAGAGCATCGGATGTGTGGATCAAAGCAGTGTCCCAGCTGTGGCCACGAGCTCGATGGAAAGCCGGACTGGCTTGGGCTACCAGCAGGAGTAAAATTTGATCCAACGGACCAAGAATTGATAGAACACCTCGAGGCTAAGGTTAAAGGAGAAGCATCAAGGTCCCATCCTCTGATAGATGAGTTTATACCCACAATAGAAGGAGAAGATGGCATCTGCTACACTCATCCTGAGAAACTCCCAGGTGTGACGAGAGATGGCCTGAGCAAACACTTCTTCCACAGGCCATCAAAGGCCTACACCACGGGCACAAGAAAGAGAAGGAAGATCCAAACAGAGTGC…
DPG0471	#PDK_30s999931g002_locus_tag_PDK_30s999931L002_product_similar_to_predicted_protein_strand_	54.81	52.38	GAGCTACACCACCACTACAAC	55.89	52.63	CAAGAACTCCTTGGTCTCG	132	GGT	5	ATGGAGCTACACCACCACTACAACCCTTATTACATCAACGTGAACCCCGTACCCGAGGGTGGTGGTGGTGGTGAGAGAGATCGAGAGCGAGACCGGTTTCCCCAATGGACTCACGCCGAGACCAAGGAGTTCTTGGCCGTTCGAGCCGAGTTCGACCGGAGCTTCATGGAGACCAAGCGCAACAAGCCCTTGTGGGAAGCCATCTCTGCTAGGCTCCGGCAGAAGGGCTTCAACCGCACCCCGGAGCAGTGCAAGTCCAAGTGGAAGAACCTCGTTTCTCGTTTCAAGGGGATCGAGGCCATGGACGGGGAGGGCAGCAGACAGTTCCCCTTCCTCGAGGAGTTGCGGACGATATTCTCAGCGAGGATGGAGAGGCTGCAGGTTTCGAAAAAAGATAAA…
DPG0472	#PDK_30s999931g002_locus_tag_PDK_30s999931L002_product_similar_to_predicted_protein_strand_	55.13	45	AGATAAAGGGAAAGGAGTGC	54.92	42.86	TCTTCTTACTCCTCATCCACA	146	GAG,GAG	4,5	ATGGAGCTACACCACCACTACAACCCTTATTACATCAACGTGAACCCCGTACCCGAGGGTGGTGGTGGTGGTGAGAGAGATCGAGAGCGAGACCGGTTTCCCCAATGGACTCACGCCGAGACCAAGGAGTTCTTGGCCGTTCGAGCCGAGTTCGACCGGAGCTTCATGGAGACCAAGCGCAACAAGCCCTTGTGGGAAGCCATCTCTGCTAGGCTCCGGCAGAAGGGCTTCAACCGCACCCCGGAGCAGTGCAAGTCCAAGTGGAAGAACCTCGTTTCTCGTTTCAAGGGGATCGAGGCCATGGACGGGGAGGGCAGCAGACAGTTCCCCTTCCTCGAGGAGTTGCGGACGATATTCTCAGCGAGGATGGAGAGGCTGCAGGTTTCGAAAAAAGATAAA…
DPG0473	#PDK_30s999931g002_locus_tag_PDK_30s999931L002_product_similar_to_predicted_protein_strand_	55.13	45	AGATAAAGGGAAAGGAGTGC	55.18	42.86	CACCTCTTCTTCAAATCTCCT	187	AAG	4	ATGGAGCTACACCACCACTACAACCCTTATTACATCAACGTGAACCCCGTACCCGAGGGTGGTGGTGGTGGTGAGAGAGATCGAGAGCGAGACCGGTTTCCCCAATGGACTCACGCCGAGACCAAGGAGTTCTTGGCCGTTCGAGCCGAGTTCGACCGGAGCTTCATGGAGACCAAGCGCAACAAGCCCTTGTGGGAAGCCATCTCTGCTAGGCTCCGGCAGAAGGGCTTCAACCGCACCCCGGAGCAGTGCAAGTCCAAGTGGAAGAACCTCGTTTCTCGTTTCAAGGGGATCGAGGCCATGGACGGGGAGGGCAGCAGACAGTTCCCCTTCCTCGAGGAGTTGCGGACGATATTCTCAGCGAGGATGGAGAGGCTGCAGGTTTCGAAAAAAGATAAA…
DPG0474	#PDK_30s999931g005_locus_tag_PDK_30s999931L005_product_chloroplast_omega3_fatty_acid_desatu	55.15	42.11	GATTGCTTGAAAAGCTTCC	55.2	52.63	GAGTTACGTCGTCCGAGAT	167	GGC	4	TCACTCAGTGACATTTCCTGGCGTGCGCACTGGAACAAAGGGAGATGAGAGAAGGACACCCCTTGCTTTCACCAAGAGCACCATTGAAATAGCCCCCGCCATATGGAAAACGAGTCCCTCTGTCCCATGACAGAGATGGGTGGAATCCATGCTCTTTCGGTCAAGATAGATGGCAAGTGGTGTAGAATTCCTCCGTACAATCAAAAATCTCATCTTATGAGTCCCAATATCATGGTGGATGTTATTGATCCATCCATAATCCCGATCTAATGTTGTCAGCCCTCCGCGCAGATAACTCCACGCCTTTCCGCGATACCAAGGAAGTTTCTCATCATGCCCATGATGATGCAAGTATGTCAGAAAATCCAACCACATGACAAATATCCAGTAGGGAATTCC…
DPG0475	#PDK_30s999931g012_locus_tag_PDK_30s999931L012_product_metal_tolerance_protein_strand_	55.47	52.38	CTATCGGGGAGGATAGTAGTG	55.07	47.62	TGAGGAACCTACCCTTAAGAC	143	AAG	4	GATGTCCGCGAGATAGACTTACCAATGTACTGACTACAATATGAGGGAGGACTATATAGGATAGTGCAACAGCTCATGTGCTAGTCGTAGGCGTAGACCACACTAACAATGTACCGTTCGATCGTCCTGGAAGGGGTGACACTACCGGGTATATACGTCGAGTACTTGTCGTTGGTGCGGTAGGTAGAGTGTGTCGGGGAAGAGCTCGGAACAACGTAGTTAGAGGGCACCACACGAGAGGTACTCCTGGAGGTTATACAAGGAATCGTAGAACTAACATCAGTTGTCGTGATATTGTCTCTTCTGCTCGCACGTATAGTCTAGTTACTAGAAGGTAAGTCCGAACATGGTATACTATCGGGGAGGATAGTAGTGAGGCTACGAAACTTACCTCAGAGG…
DPG0476	#PDK_30s692801g005_locus_tag_PDK_30s692801L005_product_partial_gene_no_protein_identified_s	54.74	52.63	GGTCTTGTAAGGGTTGCTC	56.52	61.11	GGTACCTCGTCACCTTCG	198	GGAG	3	ATGCCGGAGGGGGACCTCACGGAACCTGCTGCTGGGCTCCACCCGTCCGACCTGGACCTCGCCGAGTTTGCAGCCGACGTGGAGAGCCTCCTCGGTCGAGGGCTCGATGACGACAAGTTCTGCATCGACGCGCTGGGCCTGATGGATCCGGCAGAGGGTGACGACAAGGGGCGAGTGAAGCTGGAGCTGGACGTCGGTGCAGGGGGGGAAAGGAGCGACATCGTGGCCTGCGACATAGATATGGAGATCGATCTTTCTCGGGAGACACTGGACCTTGACTTCGGCTGTGGATCTCCGGCAGCAGTGGAGGAACTTGAAGATCAGAAAGCTGCAGAAGAGGCAGCCATGGCGTCGGGTGGTGGCTGTGTAACCGAAGCAGTGGCGGCAGGTAGGAGGATG…
DPG0477	#PDK_30s692801g006_locus_tag_PDK_30s692801L006_product_similar_to_predicted_protein_strand_	55.59	50	CTCTCATACCAAACCCACAG	55.23	42.86	TCGACACCCATAGTTATATGC	163	AGC	4	TCATGTCTCTGAACTTGCACAAAAGTCACTGCACATTCCAGGGCAACTCTCTTCATAGGTTAGAGCCCTTTCTCTGCTATTTGCTTTCCAAATAATTTGAGCTCTTCGTCGAGCGAAACAAAGAAAGAAAAAAAATCGACATCCTCCAGCAATTCCACGGAGCTTGGGGATCCGACGGTAGAGAGGCATCTGTCCACCCTCGAAGCCCTTACGGACGCCGGGCCCGGACCTCGACTTCTGGCCTCTCATACCAAACCCACAGCTGTTCCCCTGGCCGGCAGCGATTCCCCGTCCCTTCCGCTTGTTCTTCTTCCTCGAGCCGGGCTGGGGAGCCAGGTTGTTGAGCCGAAAGCGCTCACTAGTCGGGAGAGCAGCAGCAGCTCGGCATATAACTATGGG…
DPG0478	#PDK_30s755021g005_locus_tag_PDK_30s755021L005_product_ac084748_23_transposase_strand_+	56.19	47.37	GGTGCTGATTTCGGAGATA	55.97	55	AGACTCCTTCACCTCTCCAG	172	AGG	4	ATGGTGCTGATTTCGGAGATAGCAGGCGGCAACCCGAACGAGGAGGAAGAGGGGCGAAAGGAGGAGGAGGGGCCAGCGGAGGAGGAGCTGAAGGTGGACGGGGAGAAGGGCTCGCCGGAGAAGCCCCATGAGCCGGCGGGGAGTGGGGGCGCGGCTGGAGAGGTGAAGGAGTCTCCGGTCAAGGGGCCGCAGGGGTCGTCGGCGGGGCAGACGCACTACAACGAGTACGCCCTCCGGGGGCCGCCGGCCAGGGAGGCGGCGGTGGGGGACCGATGTAAGGCGATGATGGAGGTGGTGCGGAAGGAGCATGGGATGTGGACGGTGTCGAAACTTGTCGTGGAGCACAACCATGAGCTCTTGCCAAACAAGGATGCCGATGGAGATGGCGTTGGGCTGGTG…
DPG0479	#PDK_30s755021g005_locus_tag_PDK_30s755021L005_product_ac084748_23_transposase_strand_+	55.02	40.91	GTGTTGGAGAGGGAATTATCTA	54.96	52.63	AACTCTCGACCTGGATGAC	170	CAG	6	ATGGTGCTGATTTCGGAGATAGCAGGCGGCAACCCGAACGAGGAGGAAGAGGGGCGAAAGGAGGAGGAGGGGCCAGCGGAGGAGGAGCTGAAGGTGGACGGGGAGAAGGGCTCGCCGGAGAAGCCCCATGAGCCGGCGGGGAGTGGGGGCGCGGCTGGAGAGGTGAAGGAGTCTCCGGTCAAGGGGCCGCAGGGGTCGTCGGCGGGGCAGACGCACTACAACGAGTACGCCCTCCGGGGGCCGCCGGCCAGGGAGGCGGCGGTGGGGGACCGATGTAAGGCGATGATGGAGGTGGTGCGGAAGGAGCATGGGATGTGGACGGTGTCGAAACTTGTCGTGGAGCACAACCATGAGCTCTTGCCAAACAAGGATGCCGATGGAGATGGCGTTGGGCTGGTG…
DPG0480	#PDK_30s755021g008_locus_tag_PDK_30s755021L008_product_partial_gene_no_protein_identified_s	55.88	52.63	GAGGTGGTTGAAGAGCTTG	55.09	50	TCCTTAACCCTTCTCTCCTC	126	GGA	5	ATGAGCCTAGCCCGATTTTTTTGGGGGCTTCGGGCTGGGCTGAGGCCCGAATTTTTTTTCTCGAAAAGTAGGTCTGAGCATGACCCAAGCCCAGGCCTGGATTTGGTCTCAAATCCATCTAGCTGGACCCAATTTGAGCCCATGTGGGCTGAAAGGCAGGGCCAATCTGATAGTTTCAATTCTATTGAGATACCAACTTGGGGCGGACTTGAGGAGGGAGAGGACGGCAGGGAGGGAGCAGGGATGGACGGTAGGACGGAGAGGAGGTGGTTGAAGAGCTTGGGGCAAGAAGGGGAGGAGGAGGAGGACAAGAGGAGGAGGCGGAAGGTGAAGAGGGCAAGATTGGGGAGGGACAAGGCATGGAAGAGGGAGGAGAGAAGGGTTAAGGAGGGGGAGGGG…
DPG0481	#PDK_30s1123951g001_locus_tag_PDK_30s1123951L001_product_myosinlike_protein_strand_+	55.48	42.86	CATACAGACTCGTGAAGGAAA	55.82	42.86	TCCTGTCCAACAGACTTGTTA	132	TGC	4	ATGAGCTTCCGGAAGGGCTCCAAGGTCTGGCTCCAGGACAAGGAATATGCCTGGGTGGAGGCCGAAGTGATCGGTGCCGGAGATAAGCTCCTGATGGTAGCCACAGCTCGGAGGGCGAAGATTATGGTTGGTCCGGAGAAATTACTGCCTAGGGATCCGGATGAGGATCTTGGAGGGGTCGATGACATGACGAAGTTGACTTATCTCAACGAGCCTGGGGTTCTTTACAATCTTGCAAGAAGATACGCCCTCAATGAGATATATACATATACAGGAAGCATCTTGATTGCAGTCAATCCATTCACAAAGCTTCCTCATCTGTATAATGAACACATGATGGAGCAATATAAGGGTGTCCGATTTGGGGAGTTGAGTCCACATATTTTTGCTGTTGCTGAT…
DPG0482	#PDK_30s1123951g007_locus_tag_PDK_30s1123951L007_product_partial_gene_no_protein_identified	54.88	47.62	ACTCCCCAAGTATCTTCACTC	55.54	42.86	GTTCCAGCTAAAGATGATTCC	178	TC	5	TTAACATCTTCTTATAAGGTCTGCAACATTTTGAGCAATCTCCTGTTTGGCCTGCACGGATACAGGTACATCACCAACGTACATGTCGAAGAAGGCTCTACACAGATCTTTGCTGTGCACGGAACCAATATGTTTATCACCAATTTCTGTTATCAGCCGACCATCTGCTGTTTGTCTAAAATTAATTGTTGTACCCTGCAAATTATACTCGTTATAGGCCATAGGTAGTGGAATATCTTGTGTGAAATAAGAACCAAACGCTCTCAGGCAATGACAATCTGTATCAGGATTCATCTTTAGCAAACGTGTGCGAAGGGATTTCTCAAAGGCACTCAAGCAGAATTCAACATACAACCTTAGGCATGACTGCCAAATCTGCCGCACGGTATTAATTTTGAG…
DPG0483	#PDK_30s837411g007_locus_tag_PDK_30s837411L007_product_cytochrome_b561_strand_+	55.6	61.11	GAGAGCTGAGGGGTTCAC	54.97	40	TTCTTTGCTGAAAGGAAGAG	151	GCG	6	ATGGGAGGGTTGGCAGGAGTGAGAGCTGAGGGGTTCACGTTTGTGTCGCATGCGCTCGCGGCGGCGGCGGCGGCGCTGGTGCTGGTTCATCCAGTTCTCATGCTGATTGGATTCATTATAATTGGAAGTGAAGCAATAATGAGCTATAGAGCTCTTCCTTTCAGCAAAGAAGTAAAGAAACTGATCCACTTGATTCTTCATGCAATTGCTCTTGTGCTTGGTGCCGTGGGAATCTATGCGGCCTTCAAGTATCACAATGAAAGTGGGATCGCCAATCTCTACAGCTTGCATTCATGGATCGGGCTTGGTACGATATGTCTTTATGGCATTCAGTGGATTTTTGGCTTCGTCACCTTCTTCTATCCGGGTGCTTCCTTGGCCTTCAAACGAGTTGCTCTT…
DPG0484	#PDK_30s1107441g002_locus_tag_PDK_30s1107441L002_product_blh4_(bel1like_homeodomain_4)	55.04	42.86	CTAATTCCCCGACTTCTATGT	55.67	50	CTCTATGGGGACAAGAGGAT	185	AGC	7	ATGGGAATAGCGACGCCGCCTTCTCAGCCCGCCTGCCCCTACCTCAGCCCACCGAAGACCGTCTCGAGAACCCCCGGCAGGCCTAATTCCCCGACTTCTATGTCCCAAGGCTTCCACCACGGCATCTTCGGCTTCTCCGATGGCTTTGACAGGTCCACCAGCCAAGAGCAGCAGCAGCAGCAGCAGCACATCGCCCAGCAAAGCCGGCGGGACAAGCTAAGAGTGCCGGGCTTCGAGCCCGGCGGCCATCCTCTTGTCCCCATAGAGGAGCAAGGCGAGGAGTCCAGCATCTACGACTCCACCGCCGCTGCCGCCGGGGCCAGTAACATGCTGTCTGAGATGTTCAATTTTCCCACTTCCGACTTGCTCGCCGGCCAGATCTACCGCCAGACACCGCGG…
DPG0485	#PDK_30s1107441g002_locus_tag_PDK_30s1107441L002_product_blh4_(bel1like_homeodomain_4)	55.55	42.86	GTGCTCTACTTCAACAACCAA	54.95	52.63	CTGAGCACATTCACCACTC	134	GCA	8	ATGGGAATAGCGACGCCGCCTTCTCAGCCCGCCTGCCCCTACCTCAGCCCACCGAAGACCGTCTCGAGAACCCCCGGCAGGCCTAATTCCCCGACTTCTATGTCCCAAGGCTTCCACCACGGCATCTTCGGCTTCTCCGATGGCTTTGACAGGTCCACCAGCCAAGAGCAGCAGCAGCAGCAGCAGCACATCGCCCAGCAAAGCCGGCGGGACAAGCTAAGAGTGCCGGGCTTCGAGCCCGGCGGCCATCCTCTTGTCCCCATAGAGGAGCAAGGCGAGGAGTCCAGCATCTACGACTCCACCGCCGCTGCCGCCGGGGCCAGTAACATGCTGTCTGAGATGTTCAATTTTCCCACTTCCGACTTGCTCGCCGGCCAGATCTACCGCCAGACACCGCGG…
DPG0486	#PDK_30s1107441g005_locus_tag_PDK_30s1107441L005_product_partial_gene_no_protein_identified	55.49	55	CGGTTCTCTTCCTACCTACC	55.43	42.86	TTACAGCGGTTCTAACGACTA	143	ACG	7	AGTTCGGCGGTTCTCTTCCTACCTACCGTAGGAGTAAGAATTACCGTTTCCCGGGCCCTTCTGGCTGCCGTAGCCTATCACGACGACGACGACGACGACGAACGCTCGGTTCCGGAGTACGTCGTCGACTAGTCGTTAGAACCGCTGTAACAAGGAGTCGAGGTCGTCGAAGAAGAGCATGAGGAGGTCGAGGAGCTCCGGCTCCCTCAGGTGCAACAACAGGGTGGTCGTCCCCGCCGGGGGGACGAGGCGGAAGTACCGGAGGAGCTCCCGCAGCGCGGCGAAGGAGAGCCGTAGGTGGTCCGGTACGTCGAGGTA
DPG0487	#PDK_30s730471g001_locus_tag_PDK_30s730471L001_product_rna_binding_protein_strand_+	54.03	45	GTGTTCGACGATGATAAGTG	54.97	42.86	CGGGAAAGAGAAGAGTAAAAC	163	GAA	4	ATGGACCGTCTCCACGGCCGCGCCCCCGAGTTCATTCGCCGGAGGGTCTACGAGGACAAGAGCCGCTGCTACGAGTGCGGCGAAGAGGGCCACCTCTCCTACGAGTGCCCTAGGAACCAACTCGGTCCCAGGGAGCGGCCCAACCCTAAGCGGGCCGTGTTCGACGATGATAAGTGGGCGTCGGTGGTGGACACGAGGGGGGCCGAGGAGAAGGCGAGGGGGAGGGAGGAGTGGACGGATGACGGGAAGGATAGGAAGAAGAAGAAGGAGAAGAAAGGTCTTCCTTTGCCCTTAGATTGTTTTACTCTTCTCTTTCCCGCAAGAATGGATTTTCCCCCCTCTAAACCAGAGTTAAGCACATTGCAGCGGAATGCACTTCCAAGGCCCTGTGCTGGAACT…
DPG0488	#PDK_30s730471g002_locus_tag_PDK_30s730471L002_product_similar_to_predicted_protein_strand_	54.55	42.86	GTGATGAGAATGAAACACTCC	55.23	42.86	CAGGAAGGACTGACAATGATA	159	TGC	6	TCAGTAGTAGTACGTGGCGCGTCCCTGGGTCTTTAAGCTGACGTCCTTAGTTGCCGCACCGTTTAAATCATCCCCAAAGGGGCTGTTGTACCAATTGATTGGGCTAACCAAAGGCTTAATCTCCTCGATATTGCACTCCGATGAGCCCCCACCACCACCGAGCAACAGCTTCTCGGTTCCTTGTGTCCCGCAATGGAGAAAGCTGTCAAGAGAGCCCAGCTGTTGCCCACCATTATAAAGCTCGTAATCTACATTACTCCCACAGCTGATCTGATTGCAACTCCCATCGGAGGAGCTGCAGCTCTGCTCGGTACCAAACATGAGGAGGCTGCGATTGTCCTTGACACGAAATTGATGCTTTGAGGCTTGTGGCAGGGAGGAGGAGAAAGTGGGTGTGGC…
DPG0489	#PDK_30s730471g008_locus_tag_PDK_30s730471L008_product_partial_gene_no_protein_identified_s	55.08	47.37	AAGAAGGGGAAGAAGGAAG	55.87	50	ACGGATCTCTTGACCTTCTC	125	AGG	4	ATGGGCAAGAAGGGGAAGAAGGAAGGAGAAGGAGGAGGAGGAGAGGGGAAGAAAGACGACGGAACGATCACTGTCGTCTTAAAGGTCAACATGCATTGCGAGGGATGCGCAGAGAAGGTCAAGAGATCCGTCAAGGGTTTCGAAGGGGTGGAGGGGATGAAGGCGGACATCAGCGGGGGGAAGCTGACGGTGGTGGGGAAGATGGATCCGACGAAGCTCCGCGATCGGGTCGCGGCCAAGACCCACAAGAAGGTGGATCTCGTTTCTCCCACCAATCCCCCCAAGAAGGACGCCAAAGAGAAAGAGGACTCCAAAAAGCCCGCCGGCGAGAAGAACTCCAACAAGTCCGACGATAAAAAATCCAAGGAGCCTGTGGTGACGACGGTGGTGCTGAAGATT…
DPG0490	#PDK_30s730471g009_locus_tag_PDK_30s730471L009_product_50s_ribosomal_strand_	56.18	47.62	GTAGCCGTATATAGCCAAGGA	54.84	52.63	ACTGCCGTAGAAGTCACCT	147	CGG	4	AGTCCCCGTCCGTCCTCTCGGTACCAGCAGGACCAGTTACACCTCTAACTGTGGTACGCTCGCCTCCCGTAACTCTTACCGGGTCTGGAACCACGCCAAGAACTTGGGGAAGAAGAGGTGGAGGAACCGACGTAGCCGTATATAGCCAAGGACTCGGTCCGGTAGTTGGAACTCCGCGTATCGCTCGTGAAGAGGCTGCCGGCGGCGGCGGAACCGTAACGTCCACGCCGGCGTGAGGTCAGGAAGAAACTCGCGGAAGAGGTGACTTCTACGGCAGTGGTGGTGAGCGGGCGAGGCGGCTAGGTGCTGTAACCGGCAGTGCATAAACTCGCTATACTTTTCGGCGTCGTGCATGGAGAAACGGTGACCGTTTCCTTCGACCGAGTA
DPG0491	#PDK_30s730471g010_locus_tag_PDK_30s730471L010_product_abc_transporter_family_protein_stran	55.11	47.62	GGCTAAGACTGGAGAAAGAAG	55.38	40	GCTTATTGAAACCAAGACCA	156	TGG	4	ATGGTGTCGGAGGCGAGCAAGAAGAAGGCGGCGGCGAAGAAGGCTGCGGCGGCGGCAAAGAGGGGAGGGAAAGCTCCGGCATCGTCGTCGTCCAAGGGTGCCGCACAGGCACAGAACGGAGGAGTGGGAAAGGTTGCCGATGGGGTTGGATCACTCCGGATATCCGATCGGACGTGCACCGGAGTCCTCGCCTCTCATCCCCTCTCTAGAGATATCCATATAGAGTCTCTATCTTTAACCTTTCATGGTCATGACCTCATAGTAGATTCTGAACTGGAGCTCAATTATGGAAGACGCTATGGTCTGCTTGGATTGAATGGCTGTGGGAAGTCTACTCTCCTTACAGCAATAGGATGCAGAGAGCTTCCAATTCCTGACCACATGGATATTTACCACCTG…
DPG0492	#PDK_30s6550954g001_locus_tag_PDK_30s6550954L001_product_rna_polymerase_ii_transcription_el	55.18	47.37	AAGAGGATGAAGGGAAGGT	57.3	52.38	GCTTCTAGGTCGAAGAACTCC	163	GAG,GAG	4,5	ATGGGGCGCGGCGACGAAGAGGAGGAGTACGACGAGGAGGAAGAGCTGGAGGACGAGGAGGAAGAGGATGAAGGGAAGGTGGGCAGGAAGCGAGGCAGATCCCAGTTCATCGACGACGCCGCGGTGGAGGATGAGGAGGAGGAGGAAGACGAGGAGGAGGAGGAGTTGGGGGGGGGCCGGAGGCAGAGGAGGCGAACCGGTGCGGAGTTCTTCGACCTAGAAGCGGCTGTCGACAGTGGCGACGAGGAGGAGGAAGAGGAAGGAGAAGACGATTTTATAAATGATGCTGGAGCTGACGTACCTGATGAGGATGAGGGCAGAAGGGTACATCGTCCATCAATTATGATGCAGGAGGATCAAGAAGATGTTGAAGAGATGGAGAGACAAGTATATGAAAGA…
DPG0493	#PDK_30s6550954g008_locus_tag_PDK_30s6550954L008_product_partial_gene_no_protein_identified	56.29	45	CAAGACCCCATTTTCTTCTC	55.85	42.86	ACCTCGAGCATATATGGAAAC	147	CTC	4	CTAAAATCTCGAACTCATGCTACAAGAACGGGATAACCGGATGGATGACTTTGGCACTCCTCCACCGTCCACATCCATCACCACACTCATTGCATCATACTTCTTCCTGCACGCTGGACAACGCGCATCTGCCTCTAGAATCTTCTTGTGGCAGAAAAGGCAGAGGCGGAAGCCACATGAACAGGGGAGGAAGCTCGAGTCCGTAGGGTCCAGATCCTCACAGCAGATGGGACACGGAGATGGCAGGGCAAGGATGCCTTGTTGAATGGCACTGTAGTGCCGCTCCATGCTCCCCGGGAAGCTACTCTGCTTTGAGATACCGGGCAGGCTCCGCGGCCGGAAAACATCATCAGGCCTCCAAGCTCTGGGAGTTGGCTGAATGGACTGCGGCTTTGTAGT…
DPG0494	#PDK_30s6550954g008_locus_tag_PDK_30s6550954L008_product_partial_gene_no_protein_identified	55.85	42.86	GTTTCCATATATGCTCGAGGT	54.8	52.38	CACTAGCCCTAATACCTCCTC	160	CTC	4	CTAAAATCTCGAACTCATGCTACAAGAACGGGATAACCGGATGGATGACTTTGGCACTCCTCCACCGTCCACATCCATCACCACACTCATTGCATCATACTTCTTCCTGCACGCTGGACAACGCGCATCTGCCTCTAGAATCTTCTTGTGGCAGAAAAGGCAGAGGCGGAAGCCACATGAACAGGGGAGGAAGCTCGAGTCCGTAGGGTCCAGATCCTCACAGCAGATGGGACACGGAGATGGCAGGGCAAGGATGCCTTGTTGAATGGCACTGTAGTGCCGCTCCATGCTCCCCGGGAAGCTACTCTGCTTTGAGATACCGGGCAGGCTCCGCGGCCGGAAAACATCATCAGGCCTCCAAGCTCTGGGAGTTGGCTGAATGGACTGCGGCTTTGTAGT…
DPG0495	#PDK_30s979751g003_locus_tag_PDK_30s979751L003_product_prolinerich_family_protein_strand_+	54.1	42.86	ACTTTGTATACTGCACGGTCT	54.5	47.62	GTGTATATCCAACAGGAGGTG	162	TGCA	3	ATGGCGTCGCAGGTGTACCTCGACAAGATGCAGCTCCGGCAGAGCTACCGGAATTTCTGGCACGTCGATCTCATGAGCACCATGAAGGCCGACTTTCCCTTTTCCCGTATTGATCTGTTTAACATGTTCGTTGAGCTTAGTCATTTGACGATAGAAGTGATATTAGAAAGAAATTTACTTTGGGTTGGCCTATGCTATGGGCCATGTGTTTCTTACATGCTCCGCAAACGAGCTCTTTATAATGACATGACAAGGTATGTCTGCTGTGCTGGCTATCTCCCATGTAGTGGCAGATGTGGAGAGAGTCGATGTCCGGAGTTTTGCCTTTGCACTGAGGTTTTCCTATGCTTTGGTAACTCAGTTGCCTCAACCCGCTTCTTGCTGCAAGATGAGTTCAAC…
DPG0496	#PDK_30s679431g004_locus_tag_PDK_30s679431L004_product_partial_gene_no_protein_identified_s	54.87	50	ACTTCTGCTTCCGGTTCT	55.13	47.62	CATCTGCTCTTCATCTGGTAG	136	ATAC	4	ATGGCGTTGGATAAAAAAGAGCCCGTGGTGGTGGCGCCACTTCTGCTTCCGGTTCTTGCCCATGGGATGATGGTGGACCCCTTCCATATACATACATACATACATGTTCCTTCCTCCATGCATGTGACTCTTCTGAACTGGCAGCGCAGAAAACTACCAGATGAAGAGCAGATGGCAGCAACATGCGACATCATGCTGGTGGCCCTCGCCAGGTTCCCTGAGCTAGGTCTCATGCTTGGGTCCACCCACCATTCATTCCAAATCAATGCTAAGAACAATTTTATGCATGCAAAGAGTTTCCCAGCGGTGGAAAAGATCTGTCCAGCTTTTAACCGGCCTGCAAGGCTAGAGATACGTTTGATTGCAATGGATCAAGTTTGGTCCTGCGAACTCCAATTC…
DPG0497	#PDK_30s679431g007_locus_tag_PDK_30s679431L007_product_partial_gene_no_protein_identified_s	56.22	42.86	GATCTCGTCATCAAATTCTCC	54	42.86	TCAGGCTATTATAGTCGAAGG	139	CTT	9	ATGCCCTGGCCCTGGGTTCCTCCTTGCCCGCCTTCTATCACCCGCAAAACCCTAGCTTTCTCGATCGATTCTGGCCGTCGCATAAGCTCTAGCAGCTGCCTCTATCGCCGCCTCATGGCATCGCACGCCTCCGGGTGGCGCCAGAGGGAGACTTCGGCCTCCCGGAATGATCTCGTCATCAAATTCTCCGAGGTCGCGAAGCACTTCTCCAAGAAGGACCCTTCTTCTTCTTCTTCTTCTTCTTCTTGCGCCCCGGAGGTCGGCGCCCGGCCTCGTTGGCCCCACCCCTTCGACTATAATAGCCTGATGAAGGCCTTCAGTGATGCCGGCGAGGTCGAGGAAGTCCTCCGGCTCTTCCGCGAGATGAAGGAGGACTTCCACTGCCGTCCGGACGTCGTG…
DPG0498	#PDK_30s744901g001_locus_tag_PDK_30s744901L001_product_mur4_(murus_4)	55.56	42.86	CATATACAATGTCGGAACAGG	55.34	47.62	GGACGGGTCACTATAAACTTC	142	GCAA	3	ATGCTACCAGCCAACCGGAGCAGACCTGGGACTAGGTCTGTCAGACCTTGGTCCTTTTCAGAAATGGACTACTCCGATCCAAAACGCAAGCCTCATTTTCTCAATAAAATTCTTGTGGCTGCTGTTCTGACAGTCATGTGCATACTTGTGCTGAAACAAACTCCTTGTTATAGAGAAATAAGCCCGTTCTCCATCCACGAACGTGGGGTGACGCATGTCTTAGTAACAGGAGGTGCTGGCTATATAGGCTCACATGCTGCACTTCGACTATTAAAGGACTCATATCGAGTGACTATAGTGGATAATCTTTCTAGGGGAAATATTGGGGCCATTAAGGTTCTCCAGGAACGATTCCCAGAGCCTGGAAGACTTCAATTTATATATGCTGATCTAGGAGAT…
DPG0499	#PDK_30s744901g004_locus_tag_PDK_30s744901L004_product_lipoic_acid_synthetase_strand_+	54.62	47.62	AAGCTTCAAGAGTCTCTCTCC	54.55	42.86	ATCCCCTAGAAGCATGATAGT	150	GGA	4	ATGGGACTGCACACGGGACGGGATCCGAGCGTGAGGAAGCCGGAGTGGTTGCGGCAGAGGGCGCCGCAAGGTGAGAAGTTTGCGAAGCTTCAAGAGTCTCTCTCCAAGTTGAAGCTGAATACTGTTTGCGTGGAAGCCCAATGCCCCAACATTGGAGAGTGTTGGAATGGAGGAGGAGGAGCAGGAGGAGAAGGGGATGGTATTGCAACTGCAACTATCATGCTTCTAGGGGATACCTGCACCCGTGGATGTAGATTTTGTGCTGTGAAAACAAGCAGAAACCCACCACCACCAGATGCTATGGAACCTGAAAACACAGCTAGGGCAATTGCAAGTTGGGGTGTGGAATATATTGTATTGACTAGTGTTGATCGTGATGACCTTCCTGATGGTGGAAGT…
DPG0500	#PDK_30s744901g004_locus_tag_PDK_30s744901L004_product_lipoic_acid_synthetase_strand_+	55.76	42.86	GTGGATGTAGATTTTGTGCTG	54.58	42.86	CATCACGATCAACACTAGTCA	135	CCA	4	ATGGGACTGCACACGGGACGGGATCCGAGCGTGAGGAAGCCGGAGTGGTTGCGGCAGAGGGCGCCGCAAGGTGAGAAGTTTGCGAAGCTTCAAGAGTCTCTCTCCAAGTTGAAGCTGAATACTGTTTGCGTGGAAGCCCAATGCCCCAACATTGGAGAGTGTTGGAATGGAGGAGGAGGAGCAGGAGGAGAAGGGGATGGTATTGCAACTGCAACTATCATGCTTCTAGGGGATACCTGCACCCGTGGATGTAGATTTTGTGCTGTGAAAACAAGCAGAAACCCACCACCACCAGATGCTATGGAACCTGAAAACACAGCTAGGGCAATTGCAAGTTGGGGTGTGGAATATATTGTATTGACTAGTGTTGATCGTGATGACCTTCCTGATGGTGGAAGT…
DPG0501	#PDK_30s1152751g005_locus_tag_PDK_30s1152751L005_product_similar_to_predicted_protein_stran	55.54	52.38	GGAGACTCTGGTTAAGAGGTG	55.31	52.63	CCTTATCCAGTTGGTCCAC	169	ACA	4	AATAAGGAACCGTGAGAGAAGAGGCGGGAATAGATTACTGAGCCAGTTGAGAAAACAGTGTAACGAAGGTAGGGGGAGGTGGTGCGATAGTGGGAGGAGAGGGAATGAAAGGAAACGGAGGCAGAGGGATGCAACTGGGAGACTCTGGTTAAGAGGTGGGAAACTGAGGAGAGGTGGTGAGAGAAGGAGGGGGAAGACAACTGAGAGACCTGGGCTAACTGACGGGAAACTGCTGAGGAACGGTGAGAGGAGTGAGAAGTGGAGGAGGAGACCGACAACAACAACAAGTGGACCAACTGGATAAGGCCGTGGGAAGAGAGGTTGGAACTGGAGGAGGAGGAGACCGACAACAACAACAAGTGGACCAACTGGATAAGGCCGTGGGAAGAGAGGTTGGAA…
DPG0502	#PDK_30s1152751g005_locus_tag_PDK_30s1152751L005_product_similar_to_predicted_protein_stran	55.41	45	ACAAGTGGACCAACTGGATA	57.21	42.86	ACTTGTTGTTGTTGTCGGTCT	150	GGA,ACA,GGA	4,4,4	AATAAGGAACCGTGAGAGAAGAGGCGGGAATAGATTACTGAGCCAGTTGAGAAAACAGTGTAACGAAGGTAGGGGGAGGTGGTGCGATAGTGGGAGGAGAGGGAATGAAAGGAAACGGAGGCAGAGGGATGCAACTGGGAGACTCTGGTTAAGAGGTGGGAAACTGAGGAGAGGTGGTGAGAGAAGGAGGGGGAAGACAACTGAGAGACCTGGGCTAACTGACGGGAAACTGCTGAGGAACGGTGAGAGGAGTGAGAAGTGGAGGAGGAGACCGACAACAACAACAAGTGGACCAACTGGATAAGGCCGTGGGAAGAGAGGTTGGAACTGGAGGAGGAGGAGACCGACAACAACAACAAGTGGACCAACTGGATAAGGCCGTGGGAAGAGAGGTTGGAA…
DPG0503	#PDK_30s1152751g005_locus_tag_PDK_30s1152751L005_product_similar_to_predicted_protein_stran	55.41	45	ACAAGTGGACCAACTGGATA	55.15	42.86	CCAGTTCTAACCCTTTTGACT	186	GGA,ACA	4,4	AATAAGGAACCGTGAGAGAAGAGGCGGGAATAGATTACTGAGCCAGTTGAGAAAACAGTGTAACGAAGGTAGGGGGAGGTGGTGCGATAGTGGGAGGAGAGGGAATGAAAGGAAACGGAGGCAGAGGGATGCAACTGGGAGACTCTGGTTAAGAGGTGGGAAACTGAGGAGAGGTGGTGAGAGAAGGAGGGGGAAGACAACTGAGAGACCTGGGCTAACTGACGGGAAACTGCTGAGGAACGGTGAGAGGAGTGAGAAGTGGAGGAGGAGACCGACAACAACAACAAGTGGACCAACTGGATAAGGCCGTGGGAAGAGAGGTTGGAACTGGAGGAGGAGGAGACCGACAACAACAACAAGTGGACCAACTGGATAAGGCCGTGGGAAGAGAGGTTGGAA…
DPG0504	#PDK_30s1152751g005_locus_tag_PDK_30s1152751L005_product_similar_to_predicted_protein_stran	55.41	45	ACAAGTGGACCAACTGGATA	55.29	40	AGTTGGTTGATTTGACTTCG	147	GGA	4	AATAAGGAACCGTGAGAGAAGAGGCGGGAATAGATTACTGAGCCAGTTGAGAAAACAGTGTAACGAAGGTAGGGGGAGGTGGTGCGATAGTGGGAGGAGAGGGAATGAAAGGAAACGGAGGCAGAGGGATGCAACTGGGAGACTCTGGTTAAGAGGTGGGAAACTGAGGAGAGGTGGTGAGAGAAGGAGGGGGAAGACAACTGAGAGACCTGGGCTAACTGACGGGAAACTGCTGAGGAACGGTGAGAGGAGTGAGAAGTGGAGGAGGAGACCGACAACAACAACAAGTGGACCAACTGGATAAGGCCGTGGGAAGAGAGGTTGGAACTGGAGGAGGAGGAGACCGACAACAACAACAAGTGGACCAACTGGATAAGGCCGTGGGAAGAGAGGTTGGAA…
DPG0505	#PDK_30s887211g001_locus_tag_PDK_30s887211L001_product_bzip_transcription_factor_strand_	55.19	47.62	GAGTGCTGTTATCTGAAGTGC	55.1	45	AACTCCAAATCCACTCACAG	153	TGC	7	TTATTCCTGAGGAGTGCTGTTATCTGAAGTGCCCTCCCTTTGAGAAGTCATCACTCCTTTCATTTTCAAATCAGCAGGTGATTGCTGCTGCTGCTGCTGCTGCACCTGAGGCTGGTGCTGTTGTGGGTGCATCTGTTGTTGATGCTGTGAGTGGATTTGGAGTTGCTGAAGTTGCCGGGCAGCCATAAGTGACTGCATTGCATGACTGCGGTGATAATATTGCTGAGTGGCTCCAAAAGATGGTCCCAAGTTCATCACCTGTCCGCCGTTAGGATTTGCTGGTCCAGTTGCAATTTTCAACCGCTGAACCTCCTCTCTGAGGGCATCATTTAGTGCATCTTGCAGGTGAACTTGCTGCTCCATGGTCTGGAGACGCAGCTTCAACTCGTTATTTTCAGC…
DPG0506	#PDK_30s887211g001_locus_tag_PDK_30s887211L001_product_bzip_transcription_factor_strand_	55.26	40	CCAGGAATTGAAGAAGATGA	54.41	42.86	AAGGATAAGTCTCCAGTCCAT	158	ACC	4	TTATTCCTGAGGAGTGCTGTTATCTGAAGTGCCCTCCCTTTGAGAAGTCATCACTCCTTTCATTTTCAAATCAGCAGGTGATTGCTGCTGCTGCTGCTGCTGCACCTGAGGCTGGTGCTGTTGTGGGTGCATCTGTTGTTGATGCTGTGAGTGGATTTGGAGTTGCTGAAGTTGCCGGGCAGCCATAAGTGACTGCATTGCATGACTGCGGTGATAATATTGCTGAGTGGCTCCAAAAGATGGTCCCAAGTTCATCACCTGTCCGCCGTTAGGATTTGCTGGTCCAGTTGCAATTTTCAACCGCTGAACCTCCTCTCTGAGGGCATCATTTAGTGCATCTTGCAGGTGAACTTGCTGCTCCATGGTCTGGAGACGCAGCTTCAACTCGTTATTTTCAGC…
DPG0507	#PDK_30s887211g001_locus_tag_PDK_30s887211L001_product_bzip_transcription_factor_strand_	54.78	42.86	AATGTTGTAGCTTCTGTCTGC	54.57	40.91	CTGATATTTCCCTAGTTGATCC	145	TCTT	3	TTATTCCTGAGGAGTGCTGTTATCTGAAGTGCCCTCCCTTTGAGAAGTCATCACTCCTTTCATTTTCAAATCAGCAGGTGATTGCTGCTGCTGCTGCTGCTGCACCTGAGGCTGGTGCTGTTGTGGGTGCATCTGTTGTTGATGCTGTGAGTGGATTTGGAGTTGCTGAAGTTGCCGGGCAGCCATAAGTGACTGCATTGCATGACTGCGGTGATAATATTGCTGAGTGGCTCCAAAAGATGGTCCCAAGTTCATCACCTGTCCGCCGTTAGGATTTGCTGGTCCAGTTGCAATTTTCAACCGCTGAACCTCCTCTCTGAGGGCATCATTTAGTGCATCTTGCAGGTGAACTTGCTGCTCCATGGTCTGGAGACGCAGCTTCAACTCGTTATTTTCAGC…
DPG0508	#PDK_30s887211g003_locus_tag_PDK_30s887211L003_product_pentatricopeptide_repeatcontaining_p	55.01	45	CACCATGAGATCTTCACCTT	54.01	42.86	GATGCGTGAAGAGAATATACC	166	CAT	4	TCACCAATAGCCACCACAAGAGCAAGAACCCTTCTTAAAGTGATGGAAGCGGCTGGAATCCCTCACTATGATTTCATGCTCGACAATCATAGAGATGAATGTGAAGGCACTGTGGCAGTCGCCACAGACACGTATATTCTTCGTGATCCGAATGGGCGTCCCAGGAGAGGAGGTTAGGATGCCATAAGCAAGGGCAAGTTTTTCGCTGTGCTCTGAGAGAAGGTAACTTTTTTCCTCGTCATCAACATCATGTAAGGCAAAATGTGTTTGAGGTACATATCCGATGGCTCTGATGCGTTCCATCAAGGTCCCTATAACAGCATATATCTGCTGAGATTGCGGATGAGACCTATCCCCCACGAAAAATGTGGCAGTGCCCCTCTTCCCCTGAATCCAGCT…
DPG0509	#PDK_30s887211g005_locus_tag_PDK_30s887211L005_product_dna_binding_strand_	54.64	55.56	GACCACTCCATCGACAAG	59.63	55.56	AACCTGTCGGGCAATCAG	185	CTC,CCG	10,4	TCATGCTTGCATAGGCATGGTTGTCCTCGGAAGGATAGAGTTGGCCAACTCCTCATTTATCTGCACCGGAAGCGGTGGCATCTGCTTCATTATCTCAGGCATATCACTCGAGTCTTTCAAGATTGTAAGAATATTGTCCCGTGTCTGGCAAAACAGACGGATGTTCTCCTGTATCTGAAAGCTGTTAAGGTTTGCAGAAATTTGATTGAAGACCTGTGCATTATGTTCAAGGAGCTGTCCTGTTGGACCACCAATTGCTCTGCCATTGACCCCCCAGCCCCCACGCCCCCCCATAGCATCTTTAAATATGCTTCTATAATTATTTTTCATTCTTCTAGAACTTTTTGATATGGGAGACTTTTGTGCACTGGTCCAAGGAAGGAAGCAAGTCAGGAATGG…
DPG0510	#PDK_30s887211g007_locus_tag_PDK_30s887211L007_product_similar_to_predicted_protein_strand_	56.22	55.56	CATCCAAACCCCTCTCAC	55.06	42.86	GCTTCTCCACTTTTCTTCTTC	145	AAG	4	ATGGCGAGCAAGAAACCGAAAGCTCCCAAGCGAAAGAAGCCGCAAGAGCACTCCCCATCCAAACCCCTCTCACGCCATTCCATCAAGAAGAAGAAGACGAAGAAGAGCAAAAACCCTAATCACATACCTCTCGGCAAGAACAAAACCCTAGCCGAGAAGATGAAGAATAGAGAGGAGGAGAAGAAGAAAAGTGGAGAAGCCGGCAGTGATACCGTCCTCCTCTCCACTGCTCCGGCGGCCGAGCAGCTCCGCTTCTTCCTCAACCTGTTCCAATCCGCGAACAAAATCAAGCTCTCCCCTCTCGAGTTGGAGGCCTTCAAAGATACTTCCATGGTTAGACTTGCTGAAGATATTGATCAGGATGTGGAGAATTTAAGCAAGCATATGAAGGCTATTTTC…
DPG0511	#PDK_30s788521g002_locus_tag_PDK_30s788521L002_product_similar_to_predicted_protein_strand_	55.51	42.86	GAATTTCTTCCTCGATGTCTC	54.75	42.86	TGCCTCCTGTATGTTTAAGAG	159	TC	6	TCAGCATGCAACTTTACAAGAAGTCTTGGCTGGTTTGTGTCGTCTAACCTTCACCATTTTCTTCTTCTTCTGCACCAACTTCTTCTCTAGATCCTCGACTCTCCCATTGAGATCAGAAACAACCCCCAAGTACTCTTTCCCCATAAGAAGCAACTTCTCTAACATCTCCCTCAGCTTCTCATTTTCTTTCACCAGCTTCTCCATGTTCAGATTCATACTTGAAACTGGTCCAGCCATTGGAATGGAATCTTTAGGTTGAGCAACAGCAATTCTCTCTCCTTCTGGAACTGGAGTACTTACTTCATAAGTAGCTGCTTCTACAATTGGCATAGGATGAATTTCGTTCAGGGATGAAGGCGCATCTTTATCCGTAGTTGCTTCCAGGTGAGTTTCAGGTGC…
DPG0512	#PDK_30s788521g002_locus_tag_PDK_30s788521L002_product_similar_to_predicted_protein_strand_	55.12	40	CAGCATGCAACTTTACAAGA	55.32	42.86	GCTTCTTATGGGGAAAGAGTA	150	TTC	4	TCAGCATGCAACTTTACAAGAAGTCTTGGCTGGTTTGTGTCGTCTAACCTTCACCATTTTCTTCTTCTTCTGCACCAACTTCTTCTCTAGATCCTCGACTCTCCCATTGAGATCAGAAACAACCCCCAAGTACTCTTTCCCCATAAGAAGCAACTTCTCTAACATCTCCCTCAGCTTCTCATTTTCTTTCACCAGCTTCTCCATGTTCAGATTCATACTTGAAACTGGTCCAGCCATTGGAATGGAATCTTTAGGTTGAGCAACAGCAATTCTCTCTCCTTCTGGAACTGGAGTACTTACTTCATAAGTAGCTGCTTCTACAATTGGCATAGGATGAATTTCGTTCAGGGATGAAGGCGCATCTTTATCCGTAGTTGCTTCCAGGTGAGTTTCAGGTGC…
DPG0513	#PDK_30s788521g002_locus_tag_PDK_30s788521L002_product_similar_to_predicted_protein_strand_	54.67	42.86	GTCTCTAAATGCTCTTCCACA	54.96	40	AGGCATTGGTAGAGTCAAAA	157	CAG	4	TCAGCATGCAACTTTACAAGAAGTCTTGGCTGGTTTGTGTCGTCTAACCTTCACCATTTTCTTCTTCTTCTGCACCAACTTCTTCTCTAGATCCTCGACTCTCCCATTGAGATCAGAAACAACCCCCAAGTACTCTTTCCCCATAAGAAGCAACTTCTCTAACATCTCCCTCAGCTTCTCATTTTCTTTCACCAGCTTCTCCATGTTCAGATTCATACTTGAAACTGGTCCAGCCATTGGAATGGAATCTTTAGGTTGAGCAACAGCAATTCTCTCTCCTTCTGGAACTGGAGTACTTACTTCATAAGTAGCTGCTTCTACAATTGGCATAGGATGAATTTCGTTCAGGGATGAAGGCGCATCTTTATCCGTAGTTGCTTCCAGGTGAGTTTCAGGTGC…
DPG0514	#PDK_30s788521g010_locus_tag_PDK_30s788521L010_product_partial_gene_no_protein_identified_s	55.97	52.63	GGAGTCATTCAGCTTGCTC	55.23	50	AGAGCCATCCTTCTCTTCTC	157	GGA	4	ATGGAGTCATTCAGCTTGCTCAAGTACTGGAGGGGCGAGACCGACGACGACGGCGGAGATGTCGGCGACGATGGCCCCTTCTTCGATCTCGAGTTCGCCGTGCCGGAGGAGGACGGCGAGGGGGAGGAGGAGGACGGTGGAGAAGAGAAGGATGGCTCTGCGGCGGGGATGGAAGCGGAGTCGGACGATAACGAGGAGGGGGAGTTTAATTTCATGGTGTCTTCGGAGGGGAGCTGCGGCGGCGACCTTCGGTCCGATCCCCTCTCTCCTTCAGACGATCTCTTCTTTAAAGGGAAGCTCGTGCCTCTGGAGCCATCCTCGATCGTGATCACCTCGTCCGAGGCCGATCCCAGGCCTCAGTTCGCCGTTTCCCTTCTCAAGTCCGCGACCAAGTTTCGA…
DPG0515	#PDK_30s1083051g006_locus_tag_PDK_30s1083051L006_product_similar_to_predicted_protein_stran	55.17	50	CTCTGTCATCCCGATACCTA	55.02	52.38	GTAGGGAGAGAGATCGTGACT	135	CTCTCC	3	TTACTCAGATGACAAATGCCGCCTCTTTGAATGCTCCACCTCCCGTGACCTGCTTCTTTGCCTTGATGATCGTCCTCTATCCCAGTTATCATCATGCTCCAATTCACGGTCCCTGTGCCTGTAGTGATCCCCATGACGGTCTCTGTCATCCCGATACCTATCCCTCTCCCTCTCTCTTTCCCTCTCCCTTTCCCTCTCTCTATCCCTGTCCCTCTCCCTTTCTCTCTCCCTCTCCCTCTCCCTGTCTCTCTCCCAGTCACGATCTCTCTCCCTACCCATTTCTCTTTCATCACGATGCCTCCTTTCTGACCACTCCTGCCCAGGACCCATATCCTTCTCCCTGTCATGCCTTCTATCTGAAGCCCCCGACCAATCCCGATCAGGACCCCTATCCTTCCC…
DPG0516	#PDK_30s658041g006_locus_tag_PDK_30s658041L006_product_partial_gene_no_protein_identified_s	55.17	40	TCAAGGAAGTCAAAATCCAC	55.52	42.86	CTGGCCATGTTTACTGTCTTA	146	AG	5	TCAATGCTTGGTAGTTGGTACTTGGTACACTTGATCCTGCCATGCTTTGCCATGTCCAGCTGTGCTAGTGCTTGACACGCCTAGCAAACACTCGTACAATAACATGCCAAGTGCTGGCACACTAGTATGGTGCCATTGTTCCATTGCCAATTGGGCACTGGCATGGTATATATCTGTTTGTGCCATGCCATGCTGACCAACACTCAATTCCATGTTACAAGTTCCTAACCCAACCGACCGCCTTGATTTGCCGCTCAATATGTGGTGAGCTGAACAACTACCACTTGAATGTTTTTCACTTAATTGTGTAAGGTAATTTCTCTTCATGACATCAGATTCCTTATACACCTCTCTGATTGAAGGCCATGAGAAATATGATGGATGACATTGACTTTTCAG…
DPG0517	#PDK_30s763631g011_locus_tag_PDK_30s763631L011_product_partial_gene_no_protein_identified_s	54.86	40.91	TCTTCCTGCTCTTCTTCTTTAC	55.08	40	TTGATCCAAGGAGATGTTTC	152	CTT	4	TCAAAATCTATACTCAATCTCAAGGTAGTAACCTCCAATATTGACATCCGCATCCAAAGATATAAAGCCGTCTCGTGCCCTTTGTTCCTCAGATCGATCTGTAGCTCGATCCATTTTTGGTGTTCCCGTCGTGGGAAGTTCTTCTGGAGGTAATTCGTCTTCTTGCTCTGGTTCTTGACGTGGATGAGCTCTAGGAATTTGCAATTCTTTGTCGTGTTCTGCTTTCTTTGGTTCCAATGCTTCCGATGATGGAGGCTCTTCATCCAAATCATGGGTTTCCACTGGTACTGGAGGTGTCGGAGGTGCCATGGGAATTTGCAATTCCTTCTCGTGTTCTGCTTCCTTTGGCTCTGGTGCTTCCGATGATGGAGGCTCTTCATCCAAATCATGGGGCACCAC…
DPG0518	#PDK_30s694891g005_locus_tag_PDK_30s694891L005_product_atp_binding_strand_	55.26	45	GCAGAATCACAACCTTGAGT	54.68	47.62	TCTCTTGTCTCCTGTCTCTTG	146	TTTC	3	TTAGAAATCAAGATCTTCATTTGGTTGTTCTCTAAGAATCGGCTCCTTACTAAAGATTATCTCCAAGATTTCCTCCACTTCTGTCCAAAGAGATCCCCAAATACAAGTTCTTATCAGCGATAGGTATGTGAATGTATCTGGAGCACACTTCCTGTGAATCATATGCTGGTAGACTTGCAGGGCAACTTTTGGCTCCCTAGCAACCTCACAAGCACCAATCGCATGATTATAAGACACAGTGGACATTTGCATTCCACTTCTTTCCATCTGGCATAAAAGCTGTAATGAACGCTCCCATAAACCAAGTCTTTGACAAGACATCAAAGCAGTGTTACATATATGAGCATTTAGCTGAAAGTGCTGTTCTGTTTTAATCCCCTCAAAAAGTTGTAGGGCATC…
DPG0519	#PDK_30s694891g006_locus_tag_PDK_30s694891L006_product_partial_gene_no_protein_identified_s	55.61	47.62	CTCTCGTTTAGAGTTCCTGCT	55.93	40.91	GAGAAGTTCACGACGTTTTAAG	112	CCG	4	AGTTCTTCTTATACTTTCCTATCTATACCGGTTTCCCGTTTGGCTACTCTCCCTTCGGAGCTACTAGGCTTCCGTGAGGTTGAGAGGTCCTTTGCCTCTTGGGGCTTCTCCGAGGCTCCACTGCCTCTTGAGCAGCCCTCTCGTTTAGAGTTCCTGCTGCGCCTTTCCCCTCTCGCTACCGCCGCCGCCGTCGAGGCCGAAGAAGAGGCCAAGGCTGCGGTCCGCAACTTAAAACGTCGTGAACTTCTCGAAGGTGCGGGGCTGCAGGCCGTAGAGGCGGCGCGCGAAGGCGAAGAGCTCTCGGCGCTCGGCCAACCGGAGGCGGGAAGCGAAGACGAGGAGGCACTAGAGGTA
DPG0520	#PDK_30s694891g007_locus_tag_PDK_30s694891L007_product_atp_binding_strand_	55.78	50	ACTCCAACTCTCCAGGAAAC	55.78	40	CTCTTCAAGTGCTGCAAAAT	175	GGC	4	CTAAAGGATATGAAGTAGTTTAAGACATATAGTACTATACTGGCGGTAGAAAGCAGACCCCAATATGACACAAGATCTCACCTGGATAGTCTTTCCTAGACCCATTTCATCTGCAATAAGGCAACGCCCACCTCTTCGGAGGCCGAACCTCACGCCATCAAGTTGAAAAGGGTGCAGTGCATCTCGTAACTTTTTAGGTAGTCTCCCTAGTAACTCATCAACTTGCTCGTCAGAATAATGCCCCTCCACAGAAGGCACCCAATGATTACCAACACACTGTGAAAATTTTTGGACAACCATTTGTGTAGTATAAGGAATGTCTTGCAACTCAACCCCTTGTAACTTCTTTAGGCATCTCAACACCATGTCATAATCCTCAAGCTTAAACACAGAAGTCCT…
DPG0521	#PDK_30s694891g008_locus_tag_PDK_30s694891L008_product_partial_gene_no_protein_identified_s	56.31	47.62	CGGTCATGCTCTAGAAGAAGT	55.26	45	AATGGCAGTCTCAAACTCAC	147	AGAA	3	ATGCAATTGCGGTCATGCTCTAGAAGAAGTATACAAGGAAACAAAAATTTTGCTTATGCAGAAAGAAAGAAGACACAAAACTGGTTCCAGGGGCAATTCTCTAGCCAAATGAGCAAGGTAGATGATGCAAGCAATGGTGAGTTTGAGACTGCCATTGCAGCAGCTGCATACGCTATCACGCTACAGGAAGAAGAAAGTTTGCTAAATCAGAACAAGTCTGTTGAAGAATCGGGAAGCACTTTAACCAAGACCAAAAGCAGAAGGGAAGAAAGCTTGAATAAGCCAACTGATAGCAGCAAAACTTCTAGATGGCTTAGTGGTGAAGAGGCAAAAGATGGCAAATCCCCAGGTGGCCGTTCTATGAGAAAGTCAGGAACGTTAGACCTGGAAGATTCTGCT…
DPG0522	#PDK_30s896901g001_locus_tag_PDK_30s896901L001_product_partial_gene_no_protein_identified_s	54.97	47.62	CACACCTACAAAGGAGACAAG	55.4	45	ACACGGGGTTTCTTCTACTT	149	AAG	5	ATGGCATCTATGACCAGAAATTTGTCTCTAGCAATCACGATCTTTGGCATTGTAGATGAAGGTGAAAGAGAACTTCTAATCAATGGTAATCCACACCTACAAAGGAGACAAGCAAACAAAGAAGAAGAAGAAGAGTCTGCATCTGATGGGGAATTCATAAAAATAGAGAAGGAACAAATAGAAGTAAAAGAAAGTTCCCACCCGCTCAAACCAATAGCAGAAGTAGAAGAAACCCCGTGTCTGGATTTGCTAGCGATGGAGGAGAAAATAAGAGCACTTGAGCTCCAGCTTGAAAGTGCAGCTAAAGAACTACAATGTTCGGAATCTGAAAAATCCTTGTTAAAATCTGAGGTTGACCTAGCTAATGGGAAATTAGAGAAAATGGACAAGCATTGCAAG…
DPG0523	#PDK_30s847911g007_locus_tag_PDK_30s847911L007_product_similar_to_predicted_protein_strand_	55.73	47.62	AGATACTGAGCAACTCGACCT	55.94	52.63	GGGAACCCTAACCCTAATG	115	GTC	5	TCATCTGCGTCTACGAGAGACTGCTGGAGAATTTACTGTTTGCTGCCTCCTGTATCTTGGAGAAGCAGCCGGTCCTTGGAAGGAAGGGTAAGTAGGTTTTGTGGATCCTGGGGCAGAACTAGGCCGCAGCGAAGATTCCAGGAAGCATGCTATGTTTAAGCGAGTCCTCTCTAGTTCACCTTCGAGAAGTTCGGTACTATACTGCTGTGCAAGTGCAATTAAATCATCTGGAGGCACTGTAGGTCCTTGATGCCGATCATCAGACATGGCATCTTCACTCCCACGAGTTGCACGGCGGTGGTGTCCTGGATTCTCAGAAGACTCATTTGCACTCTCACAAGCCTTTTCTAGTAATAAGCCTTGTAAAGACTTCAATGCTTCATGTGCATCCAGCGAGAA…
DPG0524	#PDK_30s693171g001_locus_tag_PDK_30s693171L001_product_partial_gene_no_protein_identified_s	54.92	47.62	TCTGGTTTCACAGAGCTAGAG	55.44	50	CATGAGAGAAGGAGTGCTGT	133	AGA,AGG	8,8	ATGCCGGGATTCGGGTTAGGAGTTGGAGCGGAGGAATTGGGAGGAGAGGAGAGGAGGGAGGGGAGGAAGAAGAGGTCGGAGCAGCGGCATTTGAGAGCGGGAGGGAGGAGGAGAGCTGTGGCGAGCCCCGATTCCCTGATCTCCCACTCCTCCGACCACCATTCCGCCGGCAACGGCAACGCCAGCGTCCGTTGTGCCCGCAGCCAGTTGTCCTCCGCCTCCGGTGGCGCTGCCTTCCGCCGCTCCTTCGGATCCGACCACGACCCACCCTTTTCCCAGCTTTCCGTCTTGGTTCTCTTCTCCCCCGCTCATTTGGCGGGACGCGAGCGCTCCGGTGGAGCTGGGCTGGATCCAGATCCGGAGAAAGGTCCCTCTTTGCTTCTCTCCTCCCCTGATATC…
DPG0525	#PDK_30s693171g001_locus_tag_PDK_30s693171L001_product_partial_gene_no_protein_identified_s	54.96	50	ATTCGGGTTAGGAGTTGG	55.33	61.11	GGAGGAGTGGGAGATCAG	145	GAGGA	3	ATGCCGGGATTCGGGTTAGGAGTTGGAGCGGAGGAATTGGGAGGAGAGGAGAGGAGGGAGGGGAGGAAGAAGAGGTCGGAGCAGCGGCATTTGAGAGCGGGAGGGAGGAGGAGAGCTGTGGCGAGCCCCGATTCCCTGATCTCCCACTCCTCCGACCACCATTCCGCCGGCAACGGCAACGCCAGCGTCCGTTGTGCCCGCAGCCAGTTGTCCTCCGCCTCCGGTGGCGCTGCCTTCCGCCGCTCCTTCGGATCCGACCACGACCCACCCTTTTCCCAGCTTTCCGTCTTGGTTCTCTTCTCCCCCGCTCATTTGGCGGGACGCGAGCGCTCCGGTGGAGCTGGGCTGGATCCAGATCCGGAGAAAGGTCCCTCTTTGCTTCTCTCCTCCCCTGATATC…
DPG0526	#PDK_30s693171g003_locus_tag_PDK_30s693171L003_product_similar_to_predicted_protein_strand_	54.58	45	GCTATCCGGAATATCATGTC	56.11	42.86	AGAATTCAACAGCTCTCCAAC	144	GGT	4	TCAACATATGTGGTTCGAATTCATATAGCTAGACTTCATGAACCCTTGATCTGGCAGGAGCCCCATGCTCTGGCTGGCAGCCGCCCGCTCCAGCGACCGCACCTGGGTCTTCAAAAACTTGACATAGTGGATTGCCTCATCCAGCATCGAAGCTGTGTCCATCTTCGTCCCACCGGGGACGAGCCGCTGCAGTATTCGTATCCGTTCGCTAATCCGCTCTCGCCGGAGCCGTGCGGCCACGCTCTGGGGGTCCTTGGAGATCTTAACGTTCCGCCGCCTGGGGCGCTTCACTGACTCCGGGTCGATATGGATGGGCTGCATAGCGGCTATCCGGAATATCATGTCCCTCATCGCCGCCGCGGAGCACGGGAGTTGGTCTTGGGTGGTGGTGGTACCAAC…
DPG0527	#PDK_30s693171g004_locus_tag_PDK_30s693171L004_product_putative_OGlcNAc_transferase_strand_	55.44	42.86	TCAAGATGACAAAGAGAGTGG	55	47.37	ACCATCCTGAAGTTGGAAG	145	GAA	8	ATGGAGTTGTCTCGGACTGAGCGGGTGAAGCAAATCTTCGAGAGGTTCGACGCCAACGGCGACGGCGGGCTCGACCGGGAGGAGATGGCCGACCTCGTGGTTGCCGTCAACCCCTACGTCAAGTTCTCCGACGAGCAGCTCAGCGCCATCCTCGACGAGGTCTTCCGCACGTACGCCGACTTCACCATCCCCGGCCCCGGCCTCACACTCGATGGCCTCCGACGCACCTACGACGACGGCCCCGGCGACTCCACCTCAGGCATCCTCGACGACCTGGAGATCCTCATCAACCGCCTCCGCTCTAAGCAAAAGCACAAGGACGCGAAGCTACCCCGAGAAAGCAATAGCTTCACTAGCTTCTCGGACTCCGGGTGGCCGGTGCTCTGGGACGAGAGCGGG…
DPG0528	#PDK_30s693171g005_locus_tag_PDK_30s693171L005_product_flavone_synthase_strand_	54.94	47.62	GCAACACACTCTTGTACTTCC	55.79	42.86	GTGGACTTCTTCTTCCACAAT	154	TGG	4	TTATTGTGGCAGTTTGTTGATCTTGCAATATCGATAGTCCTTGTACTTCTTGGTCTTATATTTTGCAGTGCTCTCATTGCTAACAAGCTGGGGCAAAGGACCAACAACCATCTCCTCCGGTGGCGAGCAGAACACCGGCCACGACATGCGCACCTTCTCCTTGTTCACAGTTGTTCTATGCAACACACTCTTGTACTTCCCATTGCTTACAATCATTCTGAAGAGGGACTTGATGGTGGTGGTGGAGTGGATTCTATAAGACGGCGGGTTCTTGGGCCAGATGCTGGGGTTAACGCGAGACTGCGGCCATATATTGTGGAAGAAGAAGTCCACCCAAGCCTTCTTTCCTTCCAAATCCTTCTGCAGCTTGGATCCGTACCCTTCCAAGGTTTCCGACTC…
DPG0529	#PDK_30s693171g008_locus_tag_PDK_30s693171L008_product_sreceptor_kinase_strand_+	55.78	47.62	GACAGCAGGAGATAAAGGAAG	55.31	42.86	TAGTCCTGAAGTTCCATGTTG	134	GAC	6	ATGGCCACCCCATTCGTCGTCGTCCTCCTCCTCCTCCTCTATCCCTTCACCTCCTCCGCCGCCGTAGTTGCCACCGAATTCCTCTACCCCAACTTCACCGCCACCGTCATCAACTACGTCGACAACGCCGGCGTCTTCCTCACCTCCCGCAACGCCACCTTCAAAGCTGCCATCTACAACGCCGGCCAGCAGCCGTCCCATTACTACCTCACCCTCCTCCACGGCCCCACCAGCACCCCCGTCTGGTCCGCCAACCGCAACTCGCCCATCCCCAACGATGGCCTCGTCATCCTCTCCCCTGTCGGTCTCTCCGTCGTCCACCCCAACGGCTCTCTTTTATGGTCAACCCCTCCCCTTCCCTCTCCAGTCCGGGCCCTCCGCCTCCTTGACACCGGAAAC…
DPG0530	#PDK_30s806331g008_locus_tag_PDK_30s806331L008_product_similar_to_predicted_protein_strand_	55.33	52.38	GGAGTCCGTACCAAGAGATAC	55.28	42.86	TACAAGTTATGGATCGAGTGG	139	GCA	5	CTTACTGTCATCCTCAAAAAACGTCCTCTTGATATCAGACTCTGTCACCATATCGGTACGTCCGATACGAACATTAACGTGTTTACTGTAAAACATGTGATTCAAGTGCCATATATTGTACAAAATCAATCTAATCCTGGCATAATCAAGGTGGGCAACACCCTGCTCATTAAAACCTACCACACTAGCCTCAGTTAGCTGTACAACTCTGTTCGTATGCCATCTAAGAGGAATATGGGGAATGCAGTCCAATTCTCCTCTATGATTATAGAACTTAAGCGTAGCTATGTAAAATCGTATAGGTGGCTTTTCTTTTGACTTTATTCGCAAGAGGATCAGCTCACGTTGCTGATCATCACAAGTCTCCAATACTTTCTGTACAACATAGTTAGCAAACTG…
DPG0531	#PDK_30s808611g005_locus_tag_PDK_30s808611L005_product_minichromosome_maintenance_deficient	55.8	42.86	GTGATCCTGGATTAGGAAAGA	55.32	40	GCCTCAAATGCATAATCACT	151	AGC	4	ATGGCATCTTCTTTCTCCCTATTGACTTCCAGCAATTTCGGAAAGGTCCAGGAGCTACTTAAATCTGGAAATCATGAAGAAGGTCGGGTGCCTCGAACTGTAGAGTGTGAACTAACTGAAGATCTTGTTGATTCTTGCATCCCTGGTGATGTTGTGACAGTTACTGGAATTATAAATGTTATTAACAATTACATGGATGTTGGTGGAGGAAAATCCAAAAGCAAGAACCAAGGGTTGTACTATCTATATCTCGAGGCAGTTTCAGTCAGTAACTCCAAGTCCCAATCTGAAGATTTTCAAGTGACTAATTCTGAAACTAGAGCTAATGTGCTGTCAGATTTTCATGCATTTTCACCAAGAGATTTGGAATTTATCGTTAAGTTCTCAGAGGAGCATGGA…
DPG0532	#PDK_30s808611g008_locus_tag_PDK_30s808611L008_product_partial_gene_no_protein_identified_s	54.92	47.62	GCTTTCCACTATTAGGAGGAG	54.36	42.86	GTCCTTCACTAATGATGCTGT	146	CAC,AAATA	5,3	TTAAATTTTGAAGAACTGGGGCTGAAAGCCATCAGGCCCTGATGACTTCTCAGAAGCAGGGGTACCAAGAAGATGTTCAATCTCCTTTGTGGTCTCAGAGACGGTAAGCCCTTGAATTTCTAACTCAGAAATTCTACATGAGATGGTAGGTAGAACAATAGGGACATCAGAAAGATCCATACGCCATTTAGCTTGGAAGTACTGACAGAAAGGATCACTAACCCTAAACCCGATGCCAACTTCACCATAGGATTCAATAGTGACAGTCATGGTTTTTGGGCCTGTTGATGCAAAGAGGCCTATAATTTCAAGCACTCTTTGATGGAGATCATTCAAGGTTTCAGTGACAGAAATGCCAATCAACAAGCAGACAAAGTAATCTGCTCCGATGAACCAACT…
DPG0533	#PDK_30s1122801g003_locus_tag_PDK_30s1122801L003_product_integral_membrane_single_c2_domain	55.29	40	CAAGAACTCAACGTCCAAAT	57.37	50	ATGGAGGCATCGGTTGTA	152	TTC	6	TCATGGATTGAAGAAACTTGAACCACCGACATTAATAGAAATCAGCACACCTATACTTGTTATCACAGCAAGCCATATCAATGTTGAGTCTCTGGCACCGCTTGAAACACTATCAGGTTCAAGAGGTGATGTCTCAGCATTACGACCACGGGCTCTTGATATCGTTGATTCTGGATACTTGGACTCCTCAGAAACTTTCACATTTCCTGTTTCAGATGCCACTATGCCTTGAAATTCCTCACTTACGAGCAGAGCTGTTAGGACGTCCATAAATGATTCTCTTTGTTTTTCTTCAGGGTCACTTTTACTTTGTCCAGATGTGCTGTTCGCTTGTTCATAGTCAAGTATCTCATCATCAGATGCATCAACATACCCAAACTCTGGTTCTACACTATCATC…
DPG0534	#PDK_30s1122801g004_locus_tag_PDK_30s1122801L004_product_partial_gene_no_protein_identified	55.54	42.86	GCTAAGAAATTGGATGTCCTC	55.28	45	GAGACACAAACCAATCCATC	140	GGA	4	ATGCTGTATTCCCGCTTCTCAGATGCTTTCACCGGGGAGGACGAGCGGGGCATCACCCGCCGCCTTGCCCTCGTTGCCAGGGAGACCCACCATCCCCTCATCTTCCGTCTTCTTGCTCTCCATTGGCTCCTTGGCTTGCCCCGGCTTGGCCATGGGAGGGCCTCCCTTGCCCCCCTGGCACCCAACTTTTACCCGACCGTGTTTGATCCCCTCGCGCTGAAAGCTAAGAAATTGGATGTCCTCTCATGCATTGCTGCCAGTCTTGATGTTTCCAAAGGGGAGGGGAAGGGGGAGGAGGAGGAGAAGGAGGGTCGAAGGCCGGAAGTGGTGAAGCTCTTTGAGGATGGATTGGTTTGTGTCTCAGCGTTCAAATGGCTACCACCAAGGAGCACCGAGACC…
DPG0535	#PDK_30s1122801g009_locus_tag_PDK_30s1122801L009_product_vacuolar_protein_sorting_strand_+	55.3	42.86	GTACATGGATATTGTGGCATC	55.1	47.62	TACTTCTGGTCTCTGTGCAGT	169	GA	5	ATGGCCTCCGAGTCCGAGAACGGCGCTGACGGAGACGACGAGAAAGAAGAAGAAGACGACGAGGTGGAAGAGGAGGAGGAGGTGGAACCGAGGCTCAAGTACCAGAGATTAGGAGGGAGCGTGCCGTCTCTCCTCTCGACCGATGCCGCGTCCTTCATCGCCATCGCGGAGCGGATGGTCGCTCTCGGAACCCATGATGGCGCCGTCCATATACTTGATTTCCAGGGCAATCAGGTTAAAGAATTTGCTGATCATACTGCTACTGTCAATGACCTTTGCTTTGATGTAAAAGGTGAATATATTGGCAGCTGCTCAGATGATGGATCTGTGGTTATAAACAGTCTTTTTAGTGATGAAAGATTAAAGTTTGAGTATCATCGTCCGATGAAAACCATAGCA…
DPG0536	#PDK_30s1122801g009_locus_tag_PDK_30s1122801L009_product_vacuolar_protein_sorting_strand_+	58.52	61.11	CTGACGGAGACGACGAGA	56.11	42.86	CCCTGGAAATCAAGTATATGG	202	AAG	4	ATGGCCTCCGAGTCCGAGAACGGCGCTGACGGAGACGACGAGAAAGAAGAAGAAGACGACGAGGTGGAAGAGGAGGAGGAGGTGGAACCGAGGCTCAAGTACCAGAGATTAGGAGGGAGCGTGCCGTCTCTCCTCTCGACCGATGCCGCGTCCTTCATCGCCATCGCGGAGCGGATGGTCGCTCTCGGAACCCATGATGGCGCCGTCCATATACTTGATTTCCAGGGCAATCAGGTTAAAGAATTTGCTGATCATACTGCTACTGTCAATGACCTTTGCTTTGATGTAAAAGGTGAATATATTGGCAGCTGCTCAGATGATGGATCTGTGGTTATAAACAGTCTTTTTAGTGATGAAAGATTAAAGTTTGAGTATCATCGTCCGATGAAAACCATAGCA…
DPG0537	#PDK_30s1122801g009_locus_tag_PDK_30s1122801L009_product_vacuolar_protein_sorting_strand_+	55.58	42.86	AAAGAAGAAGAAGACGACGAG	56.11	42.86	CCCTGGAAATCAAGTATATGG	185	GAG	4	ATGGCCTCCGAGTCCGAGAACGGCGCTGACGGAGACGACGAGAAAGAAGAAGAAGACGACGAGGTGGAAGAGGAGGAGGAGGTGGAACCGAGGCTCAAGTACCAGAGATTAGGAGGGAGCGTGCCGTCTCTCCTCTCGACCGATGCCGCGTCCTTCATCGCCATCGCGGAGCGGATGGTCGCTCTCGGAACCCATGATGGCGCCGTCCATATACTTGATTTCCAGGGCAATCAGGTTAAAGAATTTGCTGATCATACTGCTACTGTCAATGACCTTTGCTTTGATGTAAAAGGTGAATATATTGGCAGCTGCTCAGATGATGGATCTGTGGTTATAAACAGTCTTTTTAGTGATGAAAGATTAAAGTTTGAGTATCATCGTCCGATGAAAACCATAGCA…
DPG0538	#PDK_30s1122801g011_locus_tag_PDK_30s1122801L011_product_tpr_domain_containing_protein_stra	55.12	61.11	GAGGAGTCTGGAGGTGCT	54.6	45	GCTAATCTTGCAGATGACCT	159	GA	5	ATGGCGAGGAGTCTGGAGGTGCTCACCCTCAGGAAAAAGGGAGAGAGAGAGCTCGAGAAGGGGAATGCCGCCGAGGCCGAAGCCCTTCTCTCCCAGGCCCTAGGTCTCGAACCTTCCGGAGGTTTGCATTTTATATACAAAAGCAGGTCATCTGCAAGATTAGCTATCGGCGACAATGCTGGTGCTCTTGATGATGCCAATGAAGCATCTAGGATAGATCCCAAATATCCTCAGGCCTATATATGCCAAGGCGATGCATTCTTGGCAATGGGAGAATGGAATGCTGCAGAGAAGGCATATTCAACCGCTTTGCAGCTTGATCCATCAATTCGTCGCTCCAAATCATTCAAGATTTTTGTGCCATATAGGGAGCATGCTGAGTTTGTATCAGATGGCGAG…
DPG0539	#PDK_30s1122801g012_locus_tag_PDK_30s1122801L012_product_phytoene_synthase_strand_+	55.18	42.86	CTCTTCACCCTTCAGATTCTT	54.9	42.86	TTAGTCCAACAGTCCCAGTTA	149	TAT	4	ATGAGATGGATGAAGAGGAGCGTTATAATTGAAAACTGGAAGCTGGGCTCTTCACCCTTCAGATTCTTTCTTTGCACATTTCAGCCATTCAAGGACATGATTGAAGGGACGCAGATGGACCTCAAGAAGTCGAGATACAAGAACTTTGATGAGCTCTATCTGTATTATTATTATTTAACTGGGACTGTTGGACTAATGAGTGTTCCTGTAATGGGTATTGATGCAGAGTCCAAGGCAACAGCAGAGAGCGTATACAGTGCTGCTTTGGCTTTAGGAATAGCAAACCAGCTCACCAATATACTCAAGGATGTAGGAGAAGAGATTTATCTGCCACAGGAGGAGCTAGCGCAAGGCGGCCTTTCAGATGAAGATGTGTTTAATGGGAAGGTGATCAACAGA…
DPG0540	#PDK_30s969931g002_locus_tag_PDK_30s969931L002_product_partial_gene_no_protein_identified_s	54.98	47.37	GTGAAACGAGTCGTGAATG	54.02	52.63	GGTCTTGACCTGAACCTCT	152	CCT	4	TTAGTCCACATGAATTCTGCGAGGGAGGGCGGAACCCTGGAAACCCAACTCCCCCACATTTCCCACTTTGCCCTCCACAGCCAGCCTCACCTTCCCGCCCTTTTTGACCGTTGCCAAGCTCATTCGAAAAACCTCTCTCACCCACTTGTCCCACAAGCTCTCCAGGAAAGAACCAGAGGCCATGATCAGCTCCTCCACCGCCGTCCGATCCACGCACAACTTCCCCGTCCCTTGTCCGCTGCTCGCCACCTCCTCGAACGCCCGGTGGAGCTTCGACAGGAGGCTCTCCGACAGCCGGCAGAACCGGTCGGGGCTTGCATCCATGGTGAAACGAGTCGTGAATGATTCAAGAAGCCCATATGGGAGATTGGGATCGCCAGCGTCTGTCTCGTGGGTCAG…
DPG0541	#PDK_30s969931g002_locus_tag_PDK_30s969931L002_product_partial_gene_no_protein_identified_s	55.4	47.62	GACTTGAGACAGGCTCTTCTT	55.25	45	TCAAGCTCTCCCTCAACTTA	127	GAG	4	TTAGTCCACATGAATTCTGCGAGGGAGGGCGGAACCCTGGAAACCCAACTCCCCCACATTTCCCACTTTGCCCTCCACAGCCAGCCTCACCTTCCCGCCCTTTTTGACCGTTGCCAAGCTCATTCGAAAAACCTCTCTCACCCACTTGTCCCACAAGCTCTCCAGGAAAGAACCAGAGGCCATGATCAGCTCCTCCACCGCCGTCCGATCCACGCACAACTTCCCCGTCCCTTGTCCGCTGCTCGCCACCTCCTCGAACGCCCGGTGGAGCTTCGACAGGAGGCTCTCCGACAGCCGGCAGAACCGGTCGGGGCTTGCATCCATGGTGAAACGAGTCGTGAATGATTCAAGAAGCCCATATGGGAGATTGGGATCGCCAGCGTCTGTCTCGTGGGTCAG…
DPG0542	#PDK_30s969931g007_locus_tag_PDK_30s969931L007_product_ubc22_	55.36	45	CTGATCAGAAGGATGCAGTT	54.54	50	ACTCCTTCCTTCCTCTGACT	142	GTG	4	ATGGCAGCAAATGAAAATCTACCACCCAATGTCATCAAACAGCTTGCTAAGGAGCTCAAGAATCTCAATGAAACACCACCAGAAGGCATTAAAGTGATTGTAAATGATGACGACTTTTCCACAATATACGCTGATATTGAAGGCCCTGCTGGAACTCCATATGAGAATGGTATCTTCCGCATGAAGTTGTTATTATCTCATGACTTCCCTCAGTCACCTCCCAAAGGTTACTTCATGACAAAAGTCTTTCACCCAAATATTGCAACAAATGGTGAAATTTGTGTGAACACACTGAAAAAGGATTGGAATCCTAGTCTTGGATTGCGGCATGTTCTTACCGTTATCAGATGTCTGCTGATTGAACCATTCCCTGAATCTGCACTGAATGAACAGGCTGGC…
DPG0543	#PDK_30s969931g007_locus_tag_PDK_30s969931L007_product_ubc22_	55.36	45	CTGATCAGAAGGATGCAGTT	55.33	40.91	TCCTCTTCTTATCCATGTTAGC	177	AGGA	3	ATGGCAGCAAATGAAAATCTACCACCCAATGTCATCAAACAGCTTGCTAAGGAGCTCAAGAATCTCAATGAAACACCACCAGAAGGCATTAAAGTGATTGTAAATGATGACGACTTTTCCACAATATACGCTGATATTGAAGGCCCTGCTGGAACTCCATATGAGAATGGTATCTTCCGCATGAAGTTGTTATTATCTCATGACTTCCCTCAGTCACCTCCCAAAGGTTACTTCATGACAAAAGTCTTTCACCCAAATATTGCAACAAATGGTGAAATTTGTGTGAACACACTGAAAAAGGATTGGAATCCTAGTCTTGGATTGCGGCATGTTCTTACCGTTATCAGATGTCTGCTGATTGAACCATTCCCTGAATCTGCACTGAATGAACAGGCTGGC…
DPG0544	#PDK_30s1049951g002_locus_tag_PDK_30s1049951L002_product_pleckstrin_homology_domaincontaini	55.23	50	ATAGATGGTGGCAGAGTGAG	54.49	42.86	ACATAACCCCTCTTCTGAACT	211	TGG	4	ATGGAGAGCGAAGAGGGTGGCGGAATGGCTGATAGATGGTGGCAGAGTGAGAGGGGAATGGTGGTGGTGGTGCTCAGGTGGAGAAGAGGGTTGAGTGGGAGAGGGGGTGCATGGGAAGATGTGGGCGAGAGGAGGAAGAGGAGCAGAGTTGGCTCAGGTGACCAGCGACAGCCTAAGCTGTCAACCGCTGCAGTACTCGTGAGAAGATTGCATGATCTTGCAGTTCAGAAGAGGGGTTATGTGGATCTACAGGATGCCTCAATGGAAGATGCAATACCATGTTGCTATGGAGCTACACTTCAAAATGACTCGAGTTTTACTATTGCTTGTAGTTGGGCTTCTGCAGATCCTTCAACTTTTTTGATTCGTAGCAAAACTTACTTACAAGACCGTCAAAAG…
DPG0545	#PDK_30s801031g006_locus_tag_PDK_30s801031L006_product_cazy_family_gt8_strand_	56.03	42.86	AAGAAAGACCACCTTGTTGAG	54.8	55	GTATCTACCTGCCTGAGTGG	161	CT	5	TCATTGAGGCTCAAAGATATGACAATTCCTGATGAAATCATTGGAGTAGTTGACATGTTTTGTCCAAAAAGGCTGAAGGTGTTTAAACCCAATTTCCAACCATGGCTTACACTGCCCATTGTAGTGGATCACGGCAGCCTTCTTCACACTGTCAAGGTTGGTTTTCTCCTGGTATCCCAAGCCTAGCATGTGCCATGATGGGTCAATAGGATGCACATGGCCCCTAAATGCTATAAGGGCCGGTGGTAATGTTCCAAACTTCCAGAGTGTCAAATTGGCCACCAGATTCTCTTTCAGCCAGTAATGATATGTTTCTCTAATGTTTGTCTTCCTCCATGCACTTAAGTCAAAGATATTCATCCCATATGCCCATGCACATTCATCAGGGTCCAAATTATT…
DPG0546	#PDK_30s1187081g011_locus_tag_PDK_30s1187081L011_product_cytosolic_factorlike_protein_stran	55.28	47.37	GCCTTGGATCTGTAAAGGA	55.24	47.62	GATGGGTACACAGTGATTGTC	158	CTT	4	TCATATGGATCCAGAAGAGCTCTTGGCCTTGGATCTGTAAAGGAGCTTCTTCTTCTTGGAGGTAGGGTTGTCGACAATAAGAACCACCTTGCCGGGCTCACCAACCTTGAAGGAGGTCTTCACCACAGGATCATCAGTGGCAGCCAACTTCCTTGTCTTCTGGACAATCACTGTGTACCCATCCTCTGCATCCGGGACAAACTCAGCTCCATAGCTCACCTCCCATCCCAAGACCCGGAGCTCCCAGACCACAAGGCATGTCTCGGCAACTGGAATTTCTACTGTTTGCTTGGATGAAGGCTTGATGGTGACTTCAGTAACAGCATCTGAAGTGGTGAAATCAGGGTCGCTGTCCTTGCTTAGGCCTCCATATTGAATTGGGACCTGCTCGGGTGCAAT…
DPG0547	#PDK_30s1104801g004_locus_tag_PDK_30s1104801L004_product_partial_gene_no_protein_identified	55.07	40	TCTTCTTTGATGAGGTTGCT	55.26	42.86	AGAAGGAAAACCTTCTGAGTG	211	TCTT	3	ATGGCAGAGTGGGGCGGCGCGGCGGAGAGCGATCTCATGGCGGCGGGGGCGGAAGCGCTTCCGGACGGACGGAGCGGGGTTCGGCTCAGAGGCTGGCACATCGAGTCCTCCAGGAGGCCCATTCTTGGCTCCCTTGCCCTCCAAGAGTGGGAAGAAAAGCTTGGGACATCACACTTGCCTGAGATGGTTTTTGGGGAGAGTTCTTTATATCTCTTACATGAGGATAGTGGTATTAAGTTGCACTTCAATGCATTTGATGCTCTAAAGGGTTGGAAACAGGAATCATTGCCACCGGTTGAAGTTCCTGCAGCTGCAACATGGAAATCTAGAAGTAAACCTTTTCAGCAAGTGATACTTGATTACGACTATACATTTACGACACCATATTGTGGCAGTGAG…
DPG0548	#PDK_30s1104801g006_locus_tag_PDK_30s1104801L006_product_partial_gene_no_protein_identified	55.21	40	AATTTTCATCCTCCTGACCT	55.71	42.86	CTAGAAGAATTGGAGGCATTC	148	TCA	5	CTACGATTCCCCATTACTCCCGTCCTCTGCATCAGTGAAAAGCACACGATTGGCAACAGCCAGCATGGGAGGCTTATGAGGAAATAGTGCTAAATTAAACAGAGGATAAAACCTCTGTGCTAATCTGGCAATATCCTGTGGAACAAGAGCAACTGATTGCTTCATGGTACTTTCTACAAGTGTAGCAGCCATTGATTTTTTAGGCTGTACTTGATCCCGTGAAAATGGTGAAGCTGTCTTTGAAGATGTGGTAATGGCTCCCCCCAGAAAATCATTATTTGTTTCACTATGAGAGGGAAACATACGCAGTGGGAAAAGTGGTACTCTTTTCAAGTGATCTTTGTCAGTTGCATCTTGCACATGATTTTGTCTATACCTCAACACGGTGGCTGAAACATC…
DPG0549	#PDK_30s1104801g006_locus_tag_PDK_30s1104801L006_product_partial_gene_no_protein_identified	54.75	42.86	CACTTAGTAATGCCTCCTCAA	54.64	40	ATGAAGAAGAATACCGCAAG	147	CTGT	3	CTACGATTCCCCATTACTCCCGTCCTCTGCATCAGTGAAAAGCACACGATTGGCAACAGCCAGCATGGGAGGCTTATGAGGAAATAGTGCTAAATTAAACAGAGGATAAAACCTCTGTGCTAATCTGGCAATATCCTGTGGAACAAGAGCAACTGATTGCTTCATGGTACTTTCTACAAGTGTAGCAGCCATTGATTTTTTAGGCTGTACTTGATCCCGTGAAAATGGTGAAGCTGTCTTTGAAGATGTGGTAATGGCTCCCCCCAGAAAATCATTATTTGTTTCACTATGAGAGGGAAACATACGCAGTGGGAAAAGTGGTACTCTTTTCAAGTGATCTTTGTCAGTTGCATCTTGCACATGATTTTGTCTATACCTCAACACGGTGGCTGAAACATC…
DPG0550	#PDK_30s1104801g007_locus_tag_PDK_30s1104801L007_product_gdpmannose_pyrophosphorylase_stran	55.82	42.86	TAGGGTTTTGTTTGGTAGGAC	54.74	42.86	GGAAGTCATCTATTGGGAGAT	146	ACC	4	TTACAGGATGATCTCTTCTTGTACACTAATGTTTAGGGTTTTGTTTGGTAGGACGATGCTGTTAACCACCACCACCTCATCTTCAACTGCCACAGCTTCTCCAAGGATAGTAATCCCAAGTTTTGCATTGTAATCCCCGTCACCCTGTACACGTGCCCATCTCCCAATAGATGACTTCCAGCCGACAATAGAATTTATGACAACTGCATTTTCCTTAATTTCAACATCATCTAGAATGAGGCAACTGATGAGCCTTACACCAGCCCCTATACGAGCATTTGCAGAAATCGAGACATTTGGGCCAATCTTTGCAGTTAAGTGCACTTTGGCTGATGGATGAATATAAACATCACCAACAATAGTTGCACACCTGGTGTCACCACCACCTGCTAGAAGATG…
DPG0551	#PDK_30s715151g011_locus_tag_PDK_30s715151L011_product_calpainlike_protein_strand_	54.64	42.86	GTACAACTCATTTGGATCTGG	55.41	42.86	AGCTCTACTTTGTGCATACGA	166	GCAA	3	TCATGAATGAGTAGAAGAACTTATAGCTTGGACTTGCCTACGGGATTTCCGCATGTACAACTCATTTGGATCTGGTGGGTCAGGCAAGCAAGCAACAGGACCCACTTCAATACAATCAGAATATGCAAATTTGTAAGACCTTCGCACATAATCATCCACATCAAATCCAGCTCCAGCTGTGACATAAACAGCGCAAAGTTCGTATGCACAAAGTAGAGCTACAGCCAGGAGAAGAAGATACGCAACTGCTCTTGAGCTTTGCCATTGTGTTCTCCACCAAAGCATTATAGAATAGAAGGCCAACAAAAGAGCTGTGCCAGCCATTATTACAGCCAATCCAATTATATTCCGACTCAAAAGTGCAATAAGTATACTTCCCCATACTATTACAACTGCAAT…
DPG0552	#PDK_30s679881g001_locus_tag_PDK_30s679881L001_product_heat_shock_transcription_factor_1_st	55.68	42.86	CTCTCATATGCATGGTCAAAC	54.69	47.62	CCAAGGTCTGTAACTGATGAC	191	GCA	4	ATGGTGGACGATCCCGCGACGGACGCAATCGTGTCGTGGGGACCGGCGAATAACAGCTTTGTGGTGTGGAACACGCCAGAGTTTGCCCGGGATCTCCTCCCCAAGTACTTTAAGCACAGCAACTTCTCCAGCTTCGTCCGCCAGCTTAACACATATGGTTTCAGGAAAGTTGATCCTGATCGATGGGAATTTGCTAATGAGGGATTTTTGAGAGGTCGAAAAGATCTGCTGAAAACCATTAATAGGAGAAAACCCTCTCATATGCATGGTCAAACACAGCAGCCTCAACCACAGAATGCTTCAGTTGCAGCTTGTGTCGAGGTGGGGAAGTTTGGGTTGGAGGAAGAAATTGAAAGGCTGAAGAGGGACAAGAATGTACTCATGCAGGAACTGGTCAGG…
DPG0553	#PDK_30s679881g007_locus_tag_PDK_30s679881L007_product_mybrelated_protein_zm1_strand_+	54.76	40	CCAAATTCTTTCAAGGTGTC	55.73	47.37	GGCTAAACAATCCAGCATC	175	GGT,GGA	5,5	ATGGGTCGAGGCCGAGCGCCGTGCTGCGAGAAGGTCGGCCTGAACAAAGGCTCATGGACGCCGGAGGAGGATATGAGACTGATGGCCTACATTCAGAAGTATGGGCATGGGAATTGGCGTGCTCTTCCCAAAAAAGCAGGTTTGCTGCGATGTGGGAAGAGTTGCCGTTTGAGGTGGATTAACTACCTTCGGCCTGACATAAAGCGTGGAAACTTCACCAGGGAAGAAGAGGAAACCATAATTAAGCTACACGGATTGCTTGGAAACAAATGGTCGAAAATAGCTTCTTGTCTGCCAGGAAGAACTGACAATGAGATCAAGAATGTTTGGAACACACACTTGAAGAAGAGGCTCTTGCACAGAGGCCAAAGCCAGCAGACCGACAAGCTTGGAGAGACA…
DPG0554	#PDK_30s679881g008_locus_tag_PDK_30s679881L008_product_similar_to_predicted_protein_strand_	55.3	42.86	TCGTCATTTACCAGTCAGTTC	55.83	42.86	GCCCATAATGATCACTCTTCT	122	AATC	3	ATGGCGGAGCTCCGAGAGGAGGGCGGAATCCCCGGCGACGAAACCCTAGAGAGAGTCTTCTCTCGCCTCAAGCCCTACTGCATCGATCTCCTCGATCTCGTCCGGAACCCCAGGAAGAACGCCTCCTTCCTCCTGGAGATGAACGACTTCCTCCGCCGCGCGCCTCCCGACGCCTTGCAGCCCTTGCCGACCATTCCAAGAATCTTTCGTTCTTGTCAACTAGCCATCTCTAGGGGATCTGAATTCAAGTGTAGAAAGGAGCAGAAGGCTGATTCAGATGGGAGTTTGGGGAACGGCAGTGCACCATTGAGAGGTCTTGAGATCAGTGATAGAGTGGCGGAGGGTGTTCTGATATGCCTTGAGGAACTTCTAAAGAAATGCCATCTGGGATCTGTGAAT…
DPG0555	#PDK_30s679881g008_locus_tag_PDK_30s679881L008_product_similar_to_predicted_protein_strand_	54.87	40	TAGAAATGATGGGTCAGCTT	53.97	40	CTTATCTGGTTGTTTGAGCA	150	TATT	3	ATGGCGGAGCTCCGAGAGGAGGGCGGAATCCCCGGCGACGAAACCCTAGAGAGAGTCTTCTCTCGCCTCAAGCCCTACTGCATCGATCTCCTCGATCTCGTCCGGAACCCCAGGAAGAACGCCTCCTTCCTCCTGGAGATGAACGACTTCCTCCGCCGCGCGCCTCCCGACGCCTTGCAGCCCTTGCCGACCATTCCAAGAATCTTTCGTTCTTGTCAACTAGCCATCTCTAGGGGATCTGAATTCAAGTGTAGAAAGGAGCAGAAGGCTGATTCAGATGGGAGTTTGGGGAACGGCAGTGCACCATTGAGAGGTCTTGAGATCAGTGATAGAGTGGCGGAGGGTGTTCTGATATGCCTTGAGGAACTTCTAAAGAAATGCCATCTGGGATCTGTGAAT…
DPG0556	#PDK_30s679881g010_locus_tag_PDK_30s679881L010_product_ocl4_expressed_strand_+	54.58	52.38	CACCCCTTCTCCTCTATAGTC	55.76	50	GGTACCGCTTCTTCTTCTTC	187	AGG	5	ATGCCCTCCTTCCACCCCTTCTCCTCTATAGTCCCGAAGGAGGAGGAGGAGGTGATGGTGATGCGACGGGGAGGGAGGAAGGAAGAGGAGATGGAGAGTGGGTCCGGGAGCGGACACGTGGACGGAGTGAGCTGTGGCGAGGAGCAAGACAACGAGCAGCAGCCGGCGCCGCCGCCGGCGAAGAAGAAGAAGCGGTACCACCGTCACACCGCTCACCAGATTCAAGAAATGGAAGCGTTATTTAAAGAATGTCCACACCCGGACGACAGGCAGCGGCTGAAACTAAGCCACGAACTTGGCCTCAAACCCCGCCAAGTCAAATTCTGGTTCCAAAACCGCCGGACCCAGATGAAGGCGCAACAAGATCGGCAGGGCAATGTGATGCTCCGGGCGGAGAAC…
DPG0557	#PDK_30s679881g010_locus_tag_PDK_30s679881L010_product_ocl4_expressed_strand_+	55.07	50	AAGGAAGAGGAGATGGAGAG	55	40	GCTTCCATTTCTTGAATCTG	158	GAA	4	ATGCCCTCCTTCCACCCCTTCTCCTCTATAGTCCCGAAGGAGGAGGAGGAGGTGATGGTGATGCGACGGGGAGGGAGGAAGGAAGAGGAGATGGAGAGTGGGTCCGGGAGCGGACACGTGGACGGAGTGAGCTGTGGCGAGGAGCAAGACAACGAGCAGCAGCCGGCGCCGCCGCCGGCGAAGAAGAAGAAGCGGTACCACCGTCACACCGCTCACCAGATTCAAGAAATGGAAGCGTTATTTAAAGAATGTCCACACCCGGACGACAGGCAGCGGCTGAAACTAAGCCACGAACTTGGCCTCAAACCCCGCCAAGTCAAATTCTGGTTCCAAAACCGCCGGACCCAGATGAAGGCGCAACAAGATCGGCAGGGCAATGTGATGCTCCGGGCGGAGAAC…
DPG0558	#PDK_30s1190441g002_locus_tag_PDK_30s1190441L002_product_rna_ligase_isoform_2_strand_+	55.38	55.56	CCAAGACTTACGCGACTG	55.3	42.86	GAGAGAACGTGTTGTTATCCA	177	TGC	4	ATGCAGTCCGGCGGTGCGCTGCTGGCGAACCAGGGACCGGCGAAGGGTCAACAGGAAGGCGTATGGGTGCCCAAGACTTACGCGACTGCGAGCAGTGCTGCTGCTGCACCGGTGGAGGTCGCCGCTGCGGAGCCAAGTCGGAGTTCTGCAGCGGTGGAGAAGGATAATAGCAAGGTTCGTGGTTTGACAAAGCTGTTCAAGGGTCCTCTAGGGGCGGATTTCAACGTGGATAACAACACGTTCTCTCAGGCTCAGATAAGAGCTACGTTCTATCCGAAGTTTGAGAACGAGAAGTCTGACCAAGAGTTTGAAAGGATTGAAGGTTCTCGGAGTGATCGTTTTCTCCAGGGGCTTCTCAAGATGAGCATCTGCTATTCTTTTTCTTTCCCTGAATTATGG…
DPG0559	#PDK_30s1190441g008_locus_tag_PDK_30s1190441L008_product_prolinerich_family_protein_strand_	54.86	50	GAGACGAAGATGAAGACGAC	55.37	42.86	ACCCATACTGACAGCCTTAAT	136	AGGG	3	ATGAGCGGATCCGGCGCTGTCTTTGATCGAATTCCGGCGAGAGGTGGCTTTCCAATAGGAGGCTGGTCCTCGCAGCGCACCATCGAATACGAGGAACGCCGGGAGAGAAGCCAGAAGGAGAGCACGGGAGGAAGTGAGGCGAAGGGGAGAGATCGAAGGATAGAGAGCGGAGAGGAGGCGGTGGCCTCGTCGTGTTGGTTCAATCTCAGCGGCAGCGACGTCGCCGGCGGAGACGAAGATGAAGACGACAAAGGGAGGGAGGGCCATGAACCCTACCGACGCATATCGAAAGGAGCTCCGAAAGAAGGAGCTCAAAAGGCTGAAGTAATCTCAAAGATAGTGAAATTAAGGCTGTCAGTATGGGTACGGACACAGAACAAAAAAGAAAGGAAGAAGGTG…
DPG0560	#PDK_30s1190441g009_locus_tag_PDK_30s1190441L009_product_prolinerich_family_protein_strand_	55.06	42.86	ATCAGCTGCATCTACTGTTGT	56.52	55	GCTGTAGCTGCTGTTGAGAG	147	CCAAAA	3	ATGCTTGAAAAAGGAGAGGCACCAGTAATGTTCAGCCATTTGGGTCCCCCTCGAAGACGAACAACTGCAGAAGAAGAGGAAAGATCTAAACATCCAAAGCCTGAGGACTCAGTTTACTATCATCCTACATTAAACCCAACAGGGGCACCACCTCCTGGAAAACCTCCCATGTATAAGTCTTCTATAGCCTCTGGTGAAATGACTTCTGTTGATGAATCTGCTGTACCTGCATCTATACCTTTGCCGCCCCCACCACCAGTCCCACCCAAGCCAATGGCTGATTCAAAAGCATCATTAGCTCCTCCCCCACCACCTCCAGGACCGCCACCCAAAGAACCAGTTGCAGCTCAGACATCGCTGCCTCCACCCCCACCCCCACCACTCCAGCAGCCTTCCCAT…
DPG0561	#PDK_30s1190441g010_locus_tag_PDK_30s1190441L010_product_similar_to_predicted_protein_stran	55.8	42.86	GCATTGACTGCTCTTCTAACA	55.03	42.86	AGTATGTCCCTGCCTTAATTC	133	AT	5	TTAAAAGTTGTCCATGTCTTCATCTTTCATTAAAGTGCCAGGCCCATCCTCAAAGCCAGTTCCTGGAGCAAGCTCATTCAGGTCTAGGAATCTTCTTCTTTGGACACCGTCCCCATCTTGACTAGGGTTATCTGTCTTTTTAACTGACTCGCGGTGCTCTTTGTCTGCAGTGTCTCCATTCTCCTGATTAATTTTCTGATCTGTTATTTCTTCATGACCTTCCTCATCCTGAGAATCTTGACTTGCCGTCGAAAGTTCCAGGTCATTAGTGGCATCCGAATGTGCCTCCGATGCATTGGATTTGGCTGGATTTCCCGAGTCTGTATCTGTTTCTGATAGCTCATATTGTTGGTAATTAATACGTGGGCGCGTGGCCCTCTTGCTACGTCTCAGGCCTGA…
DPG0562	#PDK_30s1119031g009_locus_tag_PDK_30s1119031L009_product_betanacetylhexosaminidase_strand_	54.92	40.91	AGATCTTCATGGATGATAGGAG	55.25	42.86	ACTGGTTATTGGTGGAGAAGT	152	CTG	4	TTATCTTTCTTTAACTGGGGACATGATTGGACATCTAACTTTGTCATTCAAGATCTTCATGGATGATAGGAGTATAATAGAAACTTTAGCCGATAGGGAAATTGGATCTGCTGCTGCTGCAGCACGTGGCCATATAGTTTGCTCAATATCCGAGGTATCTATGTGTTCTCCCCACATGCATACTTCTCCACCAATAACCAGTTTCTGCTGTTCAGGCTTGGAAATATTTTTGAGTGGCTCATTCATATAGAACTTCTGCCATGTGGCATCTAGATGATCCAGGTACCAACTATCCTGGTTGCTGACAATGCACCTTAGACCAGCAGCAACCACCGTTGGGGCCACTCCACCACCAAGCCAGTTATGCACCACCGTTTTAGGGCTCAATTTGTCCCCGAA…
DPG0563	#PDK_30s1086541g006_locus_tag_PDK_30s1086541L006_product_partial_gene_no_protein_identified	55.19	47.62	ACACAGTCAGATCAGTTCAGG	54.45	42.86	ACTGTGTTTATGCTCCAAGAC	144	AC	7	ATGGCTTTCGCCGAAGCAGCCACAGGGACCCCCTACCCCAACTGCTTCCCGAAGGTGGAGACTCTCAGCAACAAAGGATCCGCTGTGACGCCGGCCAAGAAGAAGAAGCGAGCGGCGGCGGAGATAGAGGAAGCAGAAGAAGAAGAACAAGGCTTCGTTCCGTTCCACCCTAAGGCCGGGAAGAAGAACGCCGATCACAACCCTAAGGTGTCGATTCAACACTATGTACCCGAGAAGGAACCCTTTATCTCTGCAAATGGCCATCCATCTCAGAAGATCAACGTGAAAATCAAACTTGGGTACCGACAACCTCAACAACGACAACTTGTCACCTTCTGCATCACATCCACAACCAGAGCTGGATCAATGCAGGCTTTGAAGGCGTGCAGCATTCAATGT…
DPG0564	#PDK_30s1086541g006_locus_tag_PDK_30s1086541L006_product_partial_gene_no_protein_identified	55.7	42.86	AGACTCTCAGCAACAAAGGAT	55.1	42.86	TCGGGTACATAGTGTTGAATC	175	AAG,AGA	4,4	ATGGCTTTCGCCGAAGCAGCCACAGGGACCCCCTACCCCAACTGCTTCCCGAAGGTGGAGACTCTCAGCAACAAAGGATCCGCTGTGACGCCGGCCAAGAAGAAGAAGCGAGCGGCGGCGGAGATAGAGGAAGCAGAAGAAGAAGAACAAGGCTTCGTTCCGTTCCACCCTAAGGCCGGGAAGAAGAACGCCGATCACAACCCTAAGGTGTCGATTCAACACTATGTACCCGAGAAGGAACCCTTTATCTCTGCAAATGGCCATCCATCTCAGAAGATCAACGTGAAAATCAAACTTGGGTACCGACAACCTCAACAACGACAACTTGTCACCTTCTGCATCACATCCACAACCAGAGCTGGATCAATGCAGGCTTTGAAGGCGTGCAGCATTCAATGT…
DPG0565	#PDK_30s1086541g009_locus_tag_PDK_30s1086541L009_product_olinked_nacetylglucosamine_strand_	54.91	42.11	AAGCCGACACTTTGATTCT	55.71	42.86	CCCTCGTTCTCCATATACAAT	161	TCC,TTC	4,8	TTATGACGAAGCAGCTGCAGATGCCAATGCTCCATGATGAATGGATGCTCCAGCATAATCTCGTGAATGACCACCTTCTCCACCTTCTACTCCATCATCGTCCTCCGTTTCCCACAGGAACTCAGCATATGCTGCAAGGACATGGCTATCATGAGGAGCGGCCCGAGCTGCCTGTTCAAAATAACTAGAAGCTCGTTCCTCATCATGGTGCAGCTCCCACACTAGTTTAGCATACTGTGACAGGATCTCTCCATCGCCCGGGTCTGCAAGTATAGCACGAGAGTAGTACTCCTCAGCTCTTTGAGGATCTCCCTTGGCCTGGTAGAGAAACCGAGCATAGTTTCTCAGGAACAGAGCATTGCCAGGGTTCTCGTCAACCATCCGCTTATAGTAAGCCTC…
DPG0566	#PDK_30s1086541g009_locus_tag_PDK_30s1086541L009_product_olinked_nacetylglucosamine_strand_	55.43	52.63	AGGAGAAGTGCAAGTGGAG	54.95	42.11	TCCCCTTTCTTCTCTGAAA	136	GAGG	3	TTATGACGAAGCAGCTGCAGATGCCAATGCTCCATGATGAATGGATGCTCCAGCATAATCTCGTGAATGACCACCTTCTCCACCTTCTACTCCATCATCGTCCTCCGTTTCCCACAGGAACTCAGCATATGCTGCAAGGACATGGCTATCATGAGGAGCGGCCCGAGCTGCCTGTTCAAAATAACTAGAAGCTCGTTCCTCATCATGGTGCAGCTCCCACACTAGTTTAGCATACTGTGACAGGATCTCTCCATCGCCCGGGTCTGCAAGTATAGCACGAGAGTAGTACTCCTCAGCTCTTTGAGGATCTCCCTTGGCCTGGTAGAGAAACCGAGCATAGTTTCTCAGGAACAGAGCATTGCCAGGGTTCTCGTCAACCATCCGCTTATAGTAAGCCTC…
DPG0567	#PDK_30s892811g001_locus_tag_PDK_30s892811L001_product_hypothetical_protein_SORBIDRAFT_04g0	55.29	47.62	CGTCTCTAAAGACAGCAACAC	54.01	40	GGGAAGTCCAATGGATATTA	149	GGC	4	ATGGGAAACAGCATAGGGGGCAAGAAGAGGACGGCTAAGGTGATGAAGATAGACGGGACTACGTTCCGTCCCAAGCCCCCGACCCAGGCCGGGGACGTTCTCCGGGATCACCCGGGATACACCCTTCTCGAGTCCGAGGAGGCCGTTACCGACGGCATGGTCCGCCTCCGCGTGAGGCTGCCAAAGTCTCAGGTGGCAAAGCTCATGGAGGAGAGCAAGGATTGCGCTGAGGCTGCCGAGAAGATCATGGAGTTCTGCGTCTCTAAAGACAGCAACACGGCGAAGGCGGCGGCGGCTGTACCGCCGTCTGCGAAGACTCGGCGGAAGGAGATCATGGAAGATGGTACCCCGAAGGACATTGGGTTTGCTGGTTCGGTTCCTGGTTATAATATCCATTGG…
DPG0568	#PDK_30s771011g001_locus_tag_PDK_30s771011L001_product_partial_gene_no_protein_identified_s	54.78	45	CCCACTTTACATTCCTATCG	54.64	45	CTACATTGGTACCAGCAACA	143	TGC	5	CTATATGAACCTTCGGAAAACTATCCATCCTGACTGCAACTTCTCTTTTCCTATATCCATTCCACTATCACTCTTTCCTTCTTTGATTGGGAGGGCTGACCCCCACTTTACATTCCTATCGCTGGGCATCTGGAAGAGGCAAGATTTGAAGGTGGCCATGTCCAGTGTAGAAGTAGCCGGCAGCAGTGTGGAGGTGAAGAGATGGTTATTGCTGCTGCTGCTGCTGTTGCTGGTACCAATGTAGGAAGCCGTAGCAGCGGCAGAGGCCGCCAGGTTATCGGCTTCGCCGGCCGAGAACGAGTCCAGCGTAAACGAAGTCTTGGTGGGCGAAGCAAAGGGACTATCCGGCAGGTTATGCTCGGCACTTTCTTGGAAATCGCTATCTCCATTGGGGGTCGT…
DPG0569	#PDK_30s771011g002_locus_tag_PDK_30s771011L002_product_zinc_finger_cx8cx5cx3h_type_familyex	55.1	47.62	GGGTAGTACAGCCAGAGAAAT	55.66	55	GACAAGTACAGGCACCACTC	154	CTG	4	TTATCGCAACCTAAGGGTCTCCATGCGGTAAGTTTTCCAATTGGACAATGGCGGCACTTCTTCCTCATATGCCTTATAATAACTTGGATTCTGAGACCATGCTGGCTTGAAAGGCTCAAGCTGCAGACACAGGGGATCCTCATGGTAATGCCTTTCATAAGCATGGTTGCTACTTCTGACGATATTGTCCTCATGCCCCCAGCTGGACCTGTGAGAAACCTCCTCCCCGTAGAACTCATGGTAACCCAGATTTCTAGACCATGATGGCATAAAAGGCTCAAGCTGATCACCATGAGTCTGCTCGTTGGAGTGCCTTCCATGTGCATAGTTTGGATCTCCAAATATATGGCCCTCACCCCCTCGTTCATTAGAAGATGAAGAATGCCAGTTGGACTTAGG…
DPG0570	#PDK_30s771011g006_locus_tag_PDK_30s771011L006_product_apyraselike_protein_strand_+	55	40.91	TGCTGAAAGAGTATACAGAACG	55.12	42.86	TCTCATCGAAGCAGTAGACAT	155	GCG	4	ATGTCCCCGGTTCCCTCTGCCTGCCAGTTGCGTTCCGGCCGCGTCACTTCCGTAAAAGGTCGTGCTGAAAGAGTATACAGAACGGTAACACGAGGGAGACAGCCAAATAATGAAAGCGGCGGCGGCGCTGCGGCGGACGCGGGATCCAAGAGCTACGCGGTCATCTTCGATGCCGGGAGTTCTGGGAGTAGGGTTCATGTCTACTGCTTCGATGAGAACTTGGATCTGCTTCACATCGGGAAGGAGATCGAGCTCTTCAGACGGATAGGAACAGGCTTGAGCTCCTATGCTAAAGATCCTCAGGAGGCTGCAAATTCACTAATTCCTCTTTTGGAGGAAGCTGAAAGTGTGGTTCCAGTAGAATTGCGATGGAAAACACCTGTCAGAGTTGGGGCCACT…
DPG0571	#PDK_30s771011g009_locus_tag_PDK_30s771011L009_product_partial_gene_no_protein_identified_s	54.59	50	ACCTCCTTAGCCAGGACTAT	55.41	45	ATGTCGATCCAGGAGATGTA	199	CGC	4	TTACAACTTTGCTAATATGCCTTTGCATTGTGAAACTAAGTATAATTTTTTCTTCTTTTGGCATTCCTCCCCTGCCTCCCATCCGCCGACCCTCTCGTTGTCGACATGTTCGCCCGCCTCCTCGCGGCCCTCAATGACGACCTCCTTAGCCAGGACTATCCCCGCTCCCCCGACGAGGCCGCTGCCGCCTCCCGCGTCAAGGACTCCATGCGCCTCCAGTGTGTCCCTCAGATCGCCCGCCACTGGTTCAACGCCGTCTCCCTCTACCGCTCCTCCGACCCCGACCTCGCCGCCGCCGCCCTCGACACCATGAAGCGGTACATCTCCTGGATCGACATTGCCCTCGTCACCAATGACGCCTTCATCCCCCTCCTCTTTGATCTCATTCTGTATTGCATG…
DPG0572	#PDK_30s655093g008_locus_tag_PDK_30s655093L008_product_zincfinger_protein_wzf1_strand_+	55.05	47.62	CCATCGTCAAAGAGACTACAG	55.28	45	AGAATCCCTTTGTGACCTCT	141	GAA	5	ATGGGAGCCCATCCCGTGGACGGAAGAAGCTATTACCAGAGCGAGGCTCCGGCTTTGGGGCCGGAAGACGGATCGGTCGCCGCAAATGGGAAGCTGGCGAAGACCAGGTTTCGGATTCGATTAAACAAGTGTGAGAAGGCCGGCGAGCAGAACGAAGAGGCAGCTCGTGAAGAAGCGGTCTCTTCTGACCGGAGCTTACGAAGAGCCTCCGATGGTGACATGAGAGCTCGCCATGTCTCCAATGGAGAGCTCGCAGATGATCGAGACGAACACACCGAATCTCAGAACGTCGCAGATGGCACAGTCGTCGAGGATCCCGGGAGCTCCGAAAGCAAGAACGGAGGTGATAACGTGGCTGAGGGGCCTCCTACTTGTGCCGTGTGTGGGAAGACCTTTCCT…
DPG0573	#PDK_30s655093g008_locus_tag_PDK_30s655093L008_product_zincfinger_protein_wzf1_strand_+	54.97	45	TCTGTGTTCGAAGGAGAAGT	54.64	42.86	GTTCTTGCTCTTGTTGTGACT	180	AGA	5	ATGGGAGCCCATCCCGTGGACGGAAGAAGCTATTACCAGAGCGAGGCTCCGGCTTTGGGGCCGGAAGACGGATCGGTCGCCGCAAATGGGAAGCTGGCGAAGACCAGGTTTCGGATTCGATTAAACAAGTGTGAGAAGGCCGGCGAGCAGAACGAAGAGGCAGCTCGTGAAGAAGCGGTCTCTTCTGACCGGAGCTTACGAAGAGCCTCCGATGGTGACATGAGAGCTCGCCATGTCTCCAATGGAGAGCTCGCAGATGATCGAGACGAACACACCGAATCTCAGAACGTCGCAGATGGCACAGTCGTCGAGGATCCCGGGAGCTCCGAAAGCAAGAACGGAGGTGATAACGTGGCTGAGGGGCCTCCTACTTGTGCCGTGTGTGGGAAGACCTTTCCT…
DPG0574	#PDK_30s850581g004_locus_tag_PDK_30s850581L004_product_alanine_aminotransferase_strand_+	55.11	52.63	GGAGGTACTTGCCTTGTGT	54.98	47.62	CCTGGCTATGACTATATGCAC	146	CCAT	3	ATGGGCTCCACTCAATCCCCTCCCGTTACTTTCGATTCTATCAATCCAAAGGTTTTAAAATGTGAGTATGCCGTCCGTGGAGAGATTGTGAGCCATGCCCAGCGCTTACAACAAGAGTTGCAAACCAAGCCAGGTTCTCGTCCCTTTGATGAGATACTTTATTGCAATATCGGGAATCCCCAGTCTCTTGGTCAGCAGCCAATTACATTTTTCCGGGAGGTACTTGCCTTGTGTGACCATCCATCCATTTTGGACAAAAGCGAAACTCATGCCTTATTCAGCGCGGATGCTATAGCACGAGCATGGCAGATTCTGGACTTGATTCCTGGCAGGGCCGGAGGTGCATATAGTCATAGCCAGGGAATCAAGGGCTTACGTGATGCTATTGCTGCTGGAATT…
DPG0575	#PDK_30s850581g010_locus_tag_PDK_30s850581L010_product_fyve_fingercontaining_phosphoinositi	55.1	42.86	TCTTCACTTGACCGATCTCTA	54.92	42.86	GACCCAGAAGATGAAGAAGAT	143	TCA	5	CTTTCACTGCGATTTCCACAAGCTAAGCACTTAACCTTCACATACCCACTAGGATCCATACCTCCTCCCTTGCTAGTGTCTGGCTTAAGGAGAGTAGCTGCTTCCCATGACAAAGATGTAATTATTTCCAACCAACTTCCCTTATCATTTTCCTCCCCCACAGGAAGATTTTCAACCTGCAGTAGTTGAGCTATCAAAGCCCTGAAATGTCCATCGACCACACTTTTCATAGCCATCTTGTGCTCTTCACTTGACCGATCTCTACTCCGGTACTCACCGCTGCCTAAGCTATTTGATGAGCGAAGATATCCCCACTCTCCGGAAGCATCTTCATCATCATCATCATATAGAACAGCCTCTCTGTCATCTTCTTCATCTTCTGGGTCAGGAGGAAGCCAA…
DPG0576	#PDK_30s850581g011_locus_tag_PDK_30s850581L011_product_partial_gene_no_protein_identified_s	54.94	47.37	GGAGGCTAAAATCATCGAG	55.23	40	CCAAATAGAGTTTTCCACCA	162	GCTG	3	ATGGAGGAGGAAGCGGCGATCCTGGGGAGCAATCTGGAAGAATTCTCCGCCTCTGCCACCGTCGTCCCCTTCGATCCACCGCTCCCTCTCCTGAGAATCCCTGTGCCGGCCGGCCCCTCCGACGACCCGTCTGCCGGACCCTTCGTCCTCGCCTTTCGGGACGCTGGGAGCTGGCATTCAGCTTTTCGAGCCACGGAGGCTAAAATCATCGAGCAATGCGAGCTGGCCGAGCTGGCTGGCTGTAGAGTTGCCAGGCAGGACTTCTTTTTACTGCAGCTGACCAAGCTGGCTGGCTGTACTGGTGCCGGGCATGCATCAAACATATGCAAACCCCCATGGTGGAAAACTCTATTTGGAGTCTCGGCGGCAGATTTTGCCGAGCGAGAGAAATGCGAAGAG…
DPG0577	#PDK_30s850581g011_locus_tag_PDK_30s850581L011_product_partial_gene_no_protein_identified_s	55.46	42.86	AGGCAGGACTTCTTTTTACTG	55.15	52.63	AGACAGGAAGCCATCTCAC	167	GCTG	3	ATGGAGGAGGAAGCGGCGATCCTGGGGAGCAATCTGGAAGAATTCTCCGCCTCTGCCACCGTCGTCCCCTTCGATCCACCGCTCCCTCTCCTGAGAATCCCTGTGCCGGCCGGCCCCTCCGACGACCCGTCTGCCGGACCCTTCGTCCTCGCCTTTCGGGACGCTGGGAGCTGGCATTCAGCTTTTCGAGCCACGGAGGCTAAAATCATCGAGCAATGCGAGCTGGCCGAGCTGGCTGGCTGTAGAGTTGCCAGGCAGGACTTCTTTTTACTGCAGCTGACCAAGCTGGCTGGCTGTACTGGTGCCGGGCATGCATCAAACATATGCAAACCCCCATGGTGGAAAACTCTATTTGGAGTCTCGGCGGCAGATTTTGCCGAGCGAGAGAAATGCGAAGAG…
DPG0578	#PDK_30s856251g002_locus_tag_PDK_30s856251L002_product_similar_to_predicted_protein_strand_	56.11	40	AATTCTTTTGAGCCCATAGC	54.87	40	TTGCCTCTAGTTTTGGAAAG	152	GA	5	TCAGCTGAAGTTGTGTTGTTGTTGTTCTCCAGCAGGCTCAAACCGACAGACACAGTCATATAGATTTCCATTGAACAGCTTTTCAGCCAATCTCTGATTCTTCATCATTGCAAGCTTCAGAGCATCACACCTAAAACGGGCATTGAAGTTAGTATGTAGAGCTCGACCCATGCCTTCCAAAATTATCAAATCTGCACCTCTTGCAGCAGCAGCAAGCTCTGAGCTGACCTGCCGGAAATCTATGCATGGGCTCCCACACCCATTCTCAACAACCATAAGGGGAACAGAAGCTGAATTATCTACCAGTCCATGTTCTACACTAACCATTGCATCCACAAGCAGCCCTCCAGCTTCGGCAGCTTTACGAAGGATATCACAATGCTTAGCAGCTTCGGCTAC…
DPG0579	#PDK_30s856251g002_locus_tag_PDK_30s856251L002_product_similar_to_predicted_protein_strand_	55.01	40	AACGGGCATTGAAGTTAGTA	54.49	42.86	TGGACTGGTAGATAATTCAGC	176	GCA	4	TCAGCTGAAGTTGTGTTGTTGTTGTTCTCCAGCAGGCTCAAACCGACAGACACAGTCATATAGATTTCCATTGAACAGCTTTTCAGCCAATCTCTGATTCTTCATCATTGCAAGCTTCAGAGCATCACACCTAAAACGGGCATTGAAGTTAGTATGTAGAGCTCGACCCATGCCTTCCAAAATTATCAAATCTGCACCTCTTGCAGCAGCAGCAAGCTCTGAGCTGACCTGCCGGAAATCTATGCATGGGCTCCCACACCCATTCTCAACAACCATAAGGGGAACAGAAGCTGAATTATCTACCAGTCCATGTTCTACACTAACCATTGCATCCACAAGCAGCCCTCCAGCTTCGGCAGCTTTACGAAGGATATCACAATGCTTAGCAGCTTCGGCTAC…
DPG0580	#PDK_30s658281g003_locus_tag_PDK_30s658281L003_product_dnadirected_rna_polymerase_i_largest	55.59	47.62	GGAGGACAAGGATAATAGCAG	54.63	42.86	AGAGCTCTCTTTTTCGATACC	145	TGA	4	ATGGAGGGGGATCTGGCTCTTCTTGAATCCTTAACCAAGCCATCCAATGAGATTTTCAACCAAGCCGGTACGGACTGGTTGGTTCGGGCCGGTATCAGTTCGGTACGGGCCGGTACCGAGTTCAGGCCGAGGGTGGGGGCTCCTATAAGAAAGAGGTTGTCCGAGGACCATGGAAGGGGCGGGGGTCCCATGTTTCCCCAGCAATTACCTAGTCAAAGCAGGATCAAGCTATTCCAGGTTAAGAGTATGAGCGATTTCATGAGCAAGGCAAGTCATGAGAGCCTGTTCAAATGTAGTCACAATAACACCATGTTTATGCAATGTGAAGTTTGCGTCTACTGGAGTAATGCATATATGGTTCAGTTAAAATGTTTCCATACTTTTCTGGAACATGAGCAT…
DPG0581	#PDK_30s658281g007_locus_tag_PDK_30s658281L007_product_transparent_testa_1_strand_+	55.96	42.86	ATGAAGACAAAGAGGTGGAAG	55.43	52.63	ACAGGGCAAGAGAACTGAG	151	TGG	6	ATGGCGGATCCCTACACCAATTTCTTCAAAGGTCACTTCAATTATTCCCCCTTCTCCTCTTCCAGCTCGTCACCCCCTCCCCCTCCTCTCCCCACCCACCACTTCTACACCAACTACGCCAATTACACCACGCCTCACCTCCACAACCGTCCACCCTCCCCTCCCCTCAGAGAGGCTCTCCCCCTCCTCAGCCTCAGCCCCTCAAAAGAGGAGGACGCCTCCTGCAGCGCCTTTGAGGAAGGTGAGCATGAGAAGAACAAAGGAAAAGGTGATGAAGATAATGATGAGGAGGGGGATGTGACTGTGGCCCTTAACATAGGCCTCCCCAGCCCCAGTGCAGCTGATCTCATCTCCAGGGTCTCCTCCACCTCAGTGCATGAAGACAAAGAGGTGGAAGAT…
DPG0582	#PDK_30s658281g007_locus_tag_PDK_30s658281L007_product_transparent_testa_1_strand_+	55.39	42.86	TACACCAACTACGCCAATTAC	55.17	42.86	CTTTGTTCTTCTCATGCTCAC	157	CCCTC	3	ATGGCGGATCCCTACACCAATTTCTTCAAAGGTCACTTCAATTATTCCCCCTTCTCCTCTTCCAGCTCGTCACCCCCTCCCCCTCCTCTCCCCACCCACCACTTCTACACCAACTACGCCAATTACACCACGCCTCACCTCCACAACCGTCCACCCTCCCCTCCCCTCAGAGAGGCTCTCCCCCTCCTCAGCCTCAGCCCCTCAAAAGAGGAGGACGCCTCCTGCAGCGCCTTTGAGGAAGGTGAGCATGAGAAGAACAAAGGAAAAGGTGATGAAGATAATGATGAGGAGGGGGATGTGACTGTGGCCCTTAACATAGGCCTCCCCAGCCCCAGTGCAGCTGATCTCATCTCCAGGGTCTCCTCCACCTCAGTGCATGAAGACAAAGAGGTGGAAGAT…
DPG0583	#PDK_30s845411g004_locus_tag_PDK_30s845411L004_product_partial_gene_no_protein_identified_s	54.67	52.63	ATACCTCCACCACCTGAAC	55.47	47.62	TGGTAGATCTTGAGAGTGTCG	162	CCT	4	ATGGGGAGCTTAAAGAGCAATGGCATCTCTAGCACCAATCAGCAACTGTCTTCACCGACGGCGTCGGTGTCGGAATCCAACGCGGTTGCCTCCTTTGAGCCGGAGACCAACAACCAGACCACCTTCCAAGGGCTCAAGTACGACGTGGACATCGACGTCGAGATCCAGTCGCCAGATATCTCCTTATGGGAGTCCTTGTTTGCCGACCAGATCGATTCAGGCACTGACTTCATGATCTCCTCCCCGAGGAGAGACTTCATGGTCTTTTCCCCTAGGAGAGACTACATGATCTCTCCTAAGAGGGACTACATGATCTCTTCCCCTAAGAGGGATTACATGGTTTCTTCTCCAAAGAGGGACTGCCTGATCTCTTCTCCTAAGAGGGAGTACATGTCATCT…
DPG0584	#PDK_30s845411g007_locus_tag_PDK_30s845411L007_product_partial_gene_no_protein_identified_s	55.69	42.86	TCCATACCGAGATGACAACTA	55.06	42.86	TTCGTCTCTCTCTTTTCCTCT	152	TGATGG	3	TTATGGCCTAGATATCTGGGGTGGCGTCACAGGAACTGAGGAATGGTTGAAGAGGTTGGCACCCTCTGGTGATTGGAAACCCTGAAATGGATTTTGTAAACCTGGGAAAGGAGGCGAGTTTATCATTGCAAATCCTGGAAAAGGAGGCGGTCTTTGTGGAGGAAGGGCTGAGCCATAGCTATATGGCACGCCAGTCATTGACCCAGCAACCTGCATGAACTGTGTAGCTGGTGGTGGTATCGCCATCGGCGGCATTGGTGGAAGCATTTGAGGCTGATGGGTGGAGCCTGGATGTGCCAGTGGTGATGATGATGGCTGGGGCAGTGTTAGCTGGTAAAGTGTATCAGGATGTGGGAATGGCGGAAGGGAAGGCTGAGAATGGGGTGGAATGTAAGGTGA…
DPG0585	#PDK_30s763681g005_locus_tag_PDK_30s763681L005_product_nucleolar_protein_expressed_strand_+	55.32	45	ACCTTCAAAGAAGAGGAAGC	54.76	47.62	GTCAGCTTCTGGTACATCATC	144	AGA	6	ATGCCTCGGATGCAGCTTAGCAGCAACATTGATGACAAGGAGATATATTGCAACAGTGCACTTTTTAGAGCTCTGAAGACAGAGCATGCTACACCCAAATATGGTCTTATCTTCCATGCATCCTTAATCGGTCAAGCAGCTCCAAAATTCAATGGAAAGATTTCTCGTTCCCTAGCTGCCAAGTTGCCAGTCAATATGATGCCCTTGGTGATAGTCAAGACAACTCTATGGGATTGGAGAATCGTGCCAAGGGTTCTTGAGGGCAGAGAACTGGGTCGTTCTGCTGGGTCATCAAAAGGCAAGCCCAAGATTGAAGTTTACGACAAAGACAGAAAGAAAGGTGCAGGATCTTTGATTACTGCTGCGAAGACTTACAATCCAGCATCTGATTTAGTGCTT…
DPG0586	#PDK_30s763681g005_locus_tag_PDK_30s763681L005_product_nucleolar_protein_expressed_strand_+	55.62	47.62	GAAGCATGAGGAAGTAGAACC	55.05	40	CGCTTCAGTATGCTTTTTCT	181	AAG	5	ATGCCTCGGATGCAGCTTAGCAGCAACATTGATGACAAGGAGATATATTGCAACAGTGCACTTTTTAGAGCTCTGAAGACAGAGCATGCTACACCCAAATATGGTCTTATCTTCCATGCATCCTTAATCGGTCAAGCAGCTCCAAAATTCAATGGAAAGATTTCTCGTTCCCTAGCTGCCAAGTTGCCAGTCAATATGATGCCCTTGGTGATAGTCAAGACAACTCTATGGGATTGGAGAATCGTGCCAAGGGTTCTTGAGGGCAGAGAACTGGGTCGTTCTGCTGGGTCATCAAAAGGCAAGCCCAAGATTGAAGTTTACGACAAAGACAGAAAGAAAGGTGCAGGATCTTTGATTACTGCTGCGAAGACTTACAATCCAGCATCTGATTTAGTGCTT…
DPG0587	#PDK_30s763681g008_locus_tag_PDK_30s763681L008_product_hat_family_dimerisation_domain_conta	55.32	55.56	CTCACAAGCCAGTTGAGC	55.64	42.86	CTTATCCACAGCAAACAGAGA	185	ATC	5	TCATAGAGACGATCCTGGCTCGTCAAGCTCGGGCTCTTGCTGCTGGCTCACAAGCCAGTTGAGCAGTGGATCATCATCATCATCAGTGAAGGTCCTATAGATCGGATCTGCATACTTAAGCTCCACTTCCTCCTGAATGCTCTTTAGCCTCAACCGCAGATTGTAATGCACATAAACAAGGTCGTTGGGGCGCTTTTGTGTCAAATAATTTCTCTGTTTGCTGTGGATAAGGGCAAAGGTGGACCAGTTGCGCTCACAGCCACTAGAGGAGACCGTTCGGGAGAGGATCCGGATAGCTATCAGCTTTAGATTTCTCGCGGATCCGCCGAAATGCACCCACCATTCAGCCTCTAGAAGTGTGTCATCCATACCAATTCCATCTACGTTGTACTGAAATCG…
DPG0588	#PDK_30s1190081g012_locus_tag_PDK_30s1190081L012_product_partial_gene_no_protein_identified	55.48	42.86	CGAGATAATGTGGATGGTATG	54.85	40	GATCAAATGGTTCAACACCT	156	AGG	4	ATGGCGAGCCAATGCGAACCAATCAAGCAACGCCGATACGACCCAAGCATGTCCAGAAGAACTAGGAAGCCCACTTCCACAACCACCACCAAGAGCTCTCAGGATGAAGACAAGGAGCTGCAGAAGAAGAACAACGATGGCTTCCATCGTGTTTCGTTGAAGGAGCTGATGAAAGAAAGCAATGCAGAGAAGGCTGAGAATGGAACTGAGGCTGAGAGTGGAACCGTTCGAGATAATGTGGATGGTATGAAGCTCATGGCAGCGGCAGCAGGAGGAGGAGGAGAGAAGAGCCTCCCCATAGTAAGAAAGCAAGGCGAGGGCATGGAAGGAGCCAAAATGGCTGGATTGGTGACCCGGTATGCGAAGGTGTTGAACCATTTGATCAAGGTGAAGCGCAGC…
DPG0589	#PDK_30s800151g005_locus_tag_PDK_30s800151L005_product_partial_gene_no_protein_identified_s	55.58	42.86	TTAACCTGGACGTAAAGAGGT	55.67	45	GGTAATTCTTCATGCACCTG	159	GTTAC	3	AGTCGCCCATTGACACTCGTAAGGGTTGTTTCTTTGAGACTACGGTTAGTCAACAGACATCTCGAGTAGTTGAAAGGGAAGGTTTCCGGTGTGGGAGGAGAGGTTGGGAAGTGTGGAGGAGAAGTTGTGTAGGTGACGTTGGCAGTTGAGAGGAGCCGAAGCGGCTCTCTAAGCGAGGGCGTCTGAGGCTCGTCGGTACCGGCACCGTAGGTTGAGTAGATTACGGTGCTCGGGTAGAGAAGCGGAGGACAGTTTGAGGAGAAAGCGAAGGAAGGCGTTGAGTACGTTGCTCGAGTAGGTGCCGCGCCAGAACGTACTGACGTGGCTACCTTCGGGGGCGGCTCCGAACTTTCTGTTTCGTTAGGGGTCGTAGAGCTGCTGCTCGTCGCGGTGGTAAGC…
DPG0590	#PDK_30s733251g009_locus_tag_PDK_30s733251L009_product_pirinlike_protein_strand_+	55.3	42.86	TGGAACTCATTTGTCTACGTC	55.92	45	CCAATGAGCACAAACCTAAG	155	CCT	4	ATGGCTGAAACAGAGATCTCCCCTGTTCTCCAAGAGCCTCGCCATGTGGTAAGGAAATTTCAAGCAAGACCTCAGCATGAAGGCGATGGCGCCGTTGTCAGAAGAAGCATTGGAAGGTTTGAGCTGAAGTACTTTGATCCTTTCCTTGTTCTGGATGAGTTCTCAGTTGCTGCTCCTGCTGGATTTCCTGATCATCCGCACAGAGGTTTTGAGACTGTCACCTACATGCTCGAGGGAGCAGTCATGCATGAGGATTTTGAGGGCCATAAGGGGACAATAAAGGCCGGCGACCTGCAGTGGATGACGGCCGGCAGGGGGATCGTGCACTCCGAGATGCCGGCGGGGCCGGGGATCTCCAAGGGCCTGCAACTATGGGTCAATCTCTCCTCCACGAACAAA…
DPG0591	#PDK_30s1164261g007_locus_tag_PDK_30s1164261L007_product_similar_to_predicted_protein_stran	57.01	55.56	AAGACGACGACGATGTCC	55.13	45	TATAGCTCGAATCCTCTCCA	152	GAG	4	ATGAAGAACCGGGGCCGCAAGAAGCCCTCGCGCTCTAGGGGCGGCAAGAAGGACCCCCGGTCCTTCGGCGACGACGACGACCCCTTCTTCGAGTCCGATGCCAAGCGGCGGGGCCGTGCCGAAGACGACGACGATGTCCTGGGGGGCCTGGAGAGCGACGACGAGCTGGCCGACGATGTGGGAGAGGAGGAGGAGCCGGCGGAGCCCGAGGAGACCGCGGACGAGAAGAGGGTCAGAGTGGCGAGGGAGCATTTGGAGAGGATTCGAGCTATAGCGAGGAAGGTGGAGGAGGAGGAGGACGAGGAGGAGGGGCGGGAGGAGAGGGAGGGTAGAAGAGATTCTTTGGTGGCGGACATTCTCCAAAAGGGCCAGCTTGAGGAGAGTGGGCGGGTCAGGAGA…
DPG0592	#PDK_30s1164261g007_locus_tag_PDK_30s1164261L007_product_similar_to_predicted_protein_stran	55.96	55	GACGAGAAGAGGGTCAGAGT	54.16	42.86	ACCAAAGAATCTCTTCTACCC	128	GGA	5	ATGAAGAACCGGGGCCGCAAGAAGCCCTCGCGCTCTAGGGGCGGCAAGAAGGACCCCCGGTCCTTCGGCGACGACGACGACCCCTTCTTCGAGTCCGATGCCAAGCGGCGGGGCCGTGCCGAAGACGACGACGATGTCCTGGGGGGCCTGGAGAGCGACGACGAGCTGGCCGACGATGTGGGAGAGGAGGAGGAGCCGGCGGAGCCCGAGGAGACCGCGGACGAGAAGAGGGTCAGAGTGGCGAGGGAGCATTTGGAGAGGATTCGAGCTATAGCGAGGAAGGTGGAGGAGGAGGAGGACGAGGAGGAGGGGCGGGAGGAGAGGGAGGGTAGAAGAGATTCTTTGGTGGCGGACATTCTCCAAAAGGGCCAGCTTGAGGAGAGTGGGCGGGTCAGGAGA…
DPG0593	#PDK_30s875551g007_locus_tag_PDK_30s875551L007_product_hypothetical_protein_SORBIDRAFT_04g0	55.14	42.86	AGTGTATTAGGGGTTTGTGGT	55.17	47.62	ACTTCCGACTCGTAGGTAAAC	153	CGAG	3	AGTCAAGTGTGAAGAGGGGGCAGAGGATGCTGCAGCGACGACGTCGACGTCGGCGGAGACAACAGATAGTCTAGACTAACGTGCGTGACGTGAAAGTAGTATACGGAGGCTGCTCGCTTGTTGTCAATTTAGTCGTCGTCGTGGTGGAGGTCGTCGGTACTGTCCTTGTTCTGGTAGTGGGAGAAGGGAGTGGAGTCGATACGGTAACGATTACAAAGCGGAGGGTTCTGCTCGTCGGAGGGCTTTCTAGTTTATTTTTTATGAGGATAAAGGAAGTTTCTAAGGTAGGGGTAGTAGTAGTGAGAGTTCAAGTGATAATAGGTACAGATAGTGTATTAGGGGTTTGTGGTGACGGGAACCGTAGCTACTGGAATGGCATGACTCGTGTAGACGAGCGAG…
DPG0594	#PDK_30s800251g005_locus_tag_PDK_30s800251L005_product_3beta_hydroxysteroid_dehydrogenase_i	55.63	47.37	TTGTCGACATCAAGAGCAC	55.44	42.11	AAGAAGCGAGAATTGATGG	136	TCT	5	TTAGTGTTGTTTAATAGCCCTAAACAGATCCTCTAATGAACGTTTTGGAGCTTCAACGCGAGAAACAATCTCCACCACCTTGTAGAAAGAATCTTGGCAGAATAATGCTTCGACGGCAACTTCGGCAACTTGATCTCTAGATATGGAACCTTCGTAAAGAGTATCCTCTGGTTCCATGACTATATTTCCAGTTGGGGGATCATTTCTTAACCCTCCGGGCCTTATGATTGTATAATTTATACCAGACTTCCTAATATACTGCTCTGCCTGTAGCTTTGCTATCAAAGTAAGGCCAAACACATTCAAAACTATGTAAGCTGGATTAAAGATTTGGCCCATTGCAGCTCCATTTACTAAAATGGAACTGATAAGAATGAATCTGTTAACCCCGATCTTGCG…
DPG0595	#PDK_30s800251g007_locus_tag_PDK_30s800251L007_product_partial_gene_no_protein_identified_s	55.02	42.86	CGTAATCATCGTAACTCGAAC	53.95	42.86	CGTAACGACTCAAGTCTTCTT	137	GTA	5	AGTCGACAGTTTTAAGACACGAGGTTCGAAGAAGTGTAGGTGGAACTCCCTAAAGTTCATGAATTGTCGAAGTAGTTCTTGTCGTCCACATAGGTAAACCAGAGGTGGCGGCCCATACTAAGGGGCTTCACAAGGTTGGTAGAAGAAGTAAAAGAGGGAAAATCAGAACGACGACGACCGTAATCATCGTAACTCGAACGACGTAAAGCAGGGGAGACTTTTGCTTGTGCTTCTTCATGACGGAGGGGTTAACGGACCTCAGGCGGGCCACGACTGGTGTAGTAGTAGTAGTAGAAGAAGACTTGAGTCGTTACGTAGCTATCGAAGACGCAGTAGGAGCATTGTTCTCCCTATAAGAGGGGGTAGTAGTAGTAGTAGTAGAAGAAGAAGAAGACTTGA…
DPG0596	#PDK_30s800251g007_locus_tag_PDK_30s800251L007_product_partial_gene_no_protein_identified_s	55.59	42.86	TAGGAGCATTGTTCTCCCTAT	54.59	42.86	CCGTTTTCATACCTGTCTCTA	153	GTA,AGA	6,5	AGTCGACAGTTTTAAGACACGAGGTTCGAAGAAGTGTAGGTGGAACTCCCTAAAGTTCATGAATTGTCGAAGTAGTTCTTGTCGTCCACATAGGTAAACCAGAGGTGGCGGCCCATACTAAGGGGCTTCACAAGGTTGGTAGAAGAAGTAAAAGAGGGAAAATCAGAACGACGACGACCGTAATCATCGTAACTCGAACGACGTAAAGCAGGGGAGACTTTTGCTTGTGCTTCTTCATGACGGAGGGGTTAACGGACCTCAGGCGGGCCACGACTGGTGTAGTAGTAGTAGTAGAAGAAGACTTGAGTCGTTACGTAGCTATCGAAGACGCAGTAGGAGCATTGTTCTCCCTATAAGAGGGGGTAGTAGTAGTAGTAGTAGAAGAAGAAGAAGACTTGA…
DPG0597	#PDK_30s911131g003_locus_tag_PDK_30s911131L003_product_transposon_expressed_strand_+	55.26	45	CCACGGGTAATCTTAACAGA	54.54	42.86	ACATCTGCTGAAGTCAGTTTC	171	TG	5	ATGGATAATACAGAGCAGGCTGGCGATGCTGGAGAAGCAAAAGACACTGAAAATGAGCATCGCAGAGACGTTGGTGGAAAGGTTGATGATCAGAATCAAGTGGAAAATGCTGATGCCCCACATGATGGGAATGGAAAGGAAAAGGAGCAGTCGCCAAATGACATTCCGAAAGAGGATTTCGAGCCAAAAGTTGGAATGTTGTTCGACAGTGATGAGCAAGCGTATCAGTTCTACAATGAATATGCAAGGAGAATTGGCTTCAGTATAAGAAAGCAGAATATGACTCGAAGCAAATCCGGGGAGATTAAATTAAGAAGATTTGTTTGTTACAAGGAAGGTTATTATAAAGGTAGTCCATTTGATAAGGATGCAAAGTTTTTACGGACAGATGTGAGAACT…
DPG0598	#PDK_30s911131g007_locus_tag_PDK_30s911131L007_product_partial_gene_no_protein_identified_s	55.1	47.62	ATAGACTGGCTGGAGGTTTAC	55.61	47.62	CATGTCATTACCACTGGAGAG	183	TTCT	3	ATGGAGTTCTCTGTTTCCATAACAGATAATGATGTTAGAAGAGGAGGAATAGTAAGCCTGGTTTCTCCAAGGAATCCAACACCTATAAAGACTGTGTATCTTTCAAATATAGACCAGACAGTGGCCTTTCCTGTTCAGACAGTATTCTTCTATGAAGTCCCACCAGGTGGTGGAACCCCAAGATTTGATGCAACTGACAGAGTGAGGAGATCAGTGTCTGAGGTTCTTTTGATCCCTTACTATTTTATGGCTGGGAGGCTCAACTTCAATCTCCAAACAAAGAGGCTGGAGCTTGTCTGCAACAATGCCGGGGTCTTGTTTGCTGGTGCAACATCGAGTCTTAGCTTGAATGAGCTTGGGAATCTGTCTCTACCAAACCCTTCATTTCGGCATCTTGTT…
DPG0599	#PDK_30s658331g009_locus_tag_PDK_30s658331L009_product_partial_gene_no_protein_identified_s	56.27	42.86	ATCTTCCTCCAATCTTTACCC	55.17	50	TCTAGTGCACAGTCAAGCAG	155	CTG	5	TCACCATCTCTCCCTGTCCATATTTCTGCTGTCAAAGAAGCTTCTCTCTCTACCCCCATGAAATCCTCGTCTATCATCAACAGGCCTGGACCAGATATCTCCCATGCCACCACGGGATCGAGGTCTATCCGTGAAATCAATGCTTCTTGACTCCTCAGACAAACCAGACTGAGATGGTGGCCTAGTAGAGGATGAATCGCTACTGCCAGCTCCAGAGCTAGGCCTGATGTTGCTGGTAGCTCTTTGACCAAACCTTACCTTGTCATCCAAGTGACGTATAAGCATCTCCAGGTCTCTCTCTTTGCTAAGTATCTGCTCATGTAGACTGGATAAGTCTTCAGCGGATAACTGTGCAGATTTTCCATTCTGATTCTGCTCAGTTTTGTTAGTCAGTGCCTT…
DPG0600	#PDK_30s658331g010_locus_tag_PDK_30s658331L010_product_partial_gene_no_protein_identified_s	55.95	42.86	AGAATCTCGTGAACAAAGGAC	54.53	45	CTATTTCCTGTGCCTTCACT	158	CCAGCA	4	ATGGAGAGGAAAGGATTGCATCCTAATGATGGTGAGCCTGTGGCAGACCTCACAGACTTCATGAATGACTGGTTCTTTGGAAGTGTTAGAACGAACCAAAGAGCTTATAATTTGACTGGGGCAAGTGTAAAGGAGGAGGAAGAAGTTGTCCATGGCAAGAGTAGCACGAGCAGGCTAACGCAAGAATGGCTCGAAGAGGCGAAGAAGATGGTCGCAGGCACAACAAGTTCAATGGTGGCAGCCATTTGCTATGCATGGCTACTTGAGAACAGGGAGAAGGAGCAGGGTGGCAGTGGAGTGGTGGCACCAGTGGTGAGCATGAAGAGAGGGAGGATGCTCAAGCAAAAGCAAGCTGCCTGGCTCTTTTTTCACTTGGGGATTGATGCATCTGCCTTGCTC…
DPG0601	#PDK_30s913211g002_locus_tag_PDK_30s913211L002_product_ormdl_family_protein_strand_	55.38	42.86	CAGGCAAAGAAGATTAGGAGT	52.17	50	ATGCTGAAGCTCTACGTG	113	CGG	4	TCAGTGATCTCCATTAATTCCAAAGATACGGACTTTGTGCATGTTAGGGAACTTGGCAACCACCAGCACAAACACAGCAAGAGTATTGAGGAAGAGCATCGGATGCTGGTAGTCCGTCGTGTGCGAGGCAATCAGGTACAGGATCACCGGTACAGTAGCCAAAAACTTTCTATTATTGGTAAGCTGCTTGCCATTGTCCATCTGCTCCCACCAAGTTAAACCATTATAGATACCCTGGTCTTCAGCGAATGGAGTTCCTTTCCTCCAGTGAAAACAGTGATATGTTACGAAGAAGTGGGCGAGATTGACGACGGTCCAGGCGACGCCGGGCGAGCAGCGGAGGAGGGAGAGGACGGCGATCCAGGCAAAGAAGATTAGGAGTACGTACGCCGTCCACAC…
DPG0602	#PDK_30s913211g004_locus_tag_PDK_30s913211L004_product_transcription_initiation_factor_tfii	55.29	47.62	CTAGCACTGATCAGCAATCTC	55.36	50	CTAGAAGTCCAAGTGCAAGC	128	GCA	6	ATGGAGGGAGAAGGCGGCGACGGCGGCCGGAGAGAGGAGGTGGAGGCGGAGCCGCTCCTCCGGTCGATGGGGGTGGGGGAAGGGGAGTACGAGCCCCGGGTGGTCCACCAGTTCCTGGAGCTCGGCTACCGCTACGTCGTCGACGTCCTCTCCGACGCCCAGGTCTACGCCGAACACGCTGGCAAGACCGCCATCGACCCCGACGACGTCCGCCTCGCCATCCAGTCCAAGGTCAATTTCTCCTTCTCCCAGCCCCCGCCCCGCGAGGTCCTACTTGAGTTAGCGAGGAGCAGAAACAAGATCCCACTGCCCAAGTTGATCGCACCGCCTGGGGGAATTCCCCTGCCGCCAGAGCAGGACACCCTGATCAGCCCCAATTACCAGTTGCTGATACCGAGA…
DPG0603	#PDK_30s913211g007_locus_tag_PDK_30s913211L007_product_trna_	55.82	61.11	CTCTACCGCTCCTCCAAC	55.26	42.86	AGAATGAGATCGAAGAGAAGG	128	CGC	4	ATGCGCCTCCAGTGTGTCCCCCAGATCGCCCGCCACTGGTTCGACGCCGTCTCCCTCTACCGCTCCTCCAACCCCGACCTCGCCGCCGCCGCCCTCGACACCATGAAGCGGTACGTCTCCTGGATCGACATCGCCCTCGTCGCCAATGACGCCTTCATCCCCCTTCTCTTCGATCTCATTCTCGCCTCTGGCTCGCCGGAGCAGCTGAGGTCTGCGGCCGCCGGCTGCGTCCTTGCCATTGTCTTGAAGAGAATGGACCCCCGCTCGAAACTTGCCCTGCTCCGCAGACTCCGTGTGAGCCAGGTGTTTGCAGGCCCCGATCTCGTTCTAAAGCTCGCGACTTTGATAACTGGGTATGCTTCTGAGGCTCTGGAATGCCACAAAACGTTGGGTTCGGAG…
DPG0604	#PDK_30s913211g007_locus_tag_PDK_30s913211L007_product_trna_	54.63	42.86	AGCTTACCTGGGACAGATATT	54.52	47.62	ACACTACGGAAGAGTGTGAAG	156	GGA	4	ATGCGCCTCCAGTGTGTCCCCCAGATCGCCCGCCACTGGTTCGACGCCGTCTCCCTCTACCGCTCCTCCAACCCCGACCTCGCCGCCGCCGCCCTCGACACCATGAAGCGGTACGTCTCCTGGATCGACATCGCCCTCGTCGCCAATGACGCCTTCATCCCCCTTCTCTTCGATCTCATTCTCGCCTCTGGCTCGCCGGAGCAGCTGAGGTCTGCGGCCGCCGGCTGCGTCCTTGCCATTGTCTTGAAGAGAATGGACCCCCGCTCGAAACTTGCCCTGCTCCGCAGACTCCGTGTGAGCCAGGTGTTTGCAGGCCCCGATCTCGTTCTAAAGCTCGCGACTTTGATAACTGGGTATGCTTCTGAGGCTCTGGAATGCCACAAAACGTTGGGTTCGGAG…
DPG0605	#PDK_30s992321g007_locus_tag_PDK_30s992321L007_product_wnk7_kinase_protein_kinase_strand_+	55.03	40.91	TCATATAGATGGTGATGACGAC	54.74	42.86	CTCCCCTTTCAATCTAAAGTC	145	AAAGA	3	ATGAGCCAGGTCCTGGCCGACGGGGCCGACGAGCAGCCGGATCCGCCGGATCCTGACGTTATCGATGTTGATCCCACCCGGCGCTATGCTTGTGAGATATTAGGAAAAGGCGCATTCAAGACTGTCTACAAGGGATTTGATGAAGTCAATGGAATTGAGGTAGCTTGGAACCAGGTTAGGATTGATGACTTGCTGCACTCTCCGGAAAGCTTGGAGAGATTGTACTCGGAAGTGCATCTTTTGAAATCTCTGAAACATGAGAACATTATGAAATTTTATACTTCATGGGTTGATGATAAAATGAAGACTATGAATATCATCACGGAATTGTTCATGTCTGGCAGCTTGAGACAGTACCGTAAAAAACACAAGAAGGTGGACATGAAAGCAGTGAAGGAA…
DPG0606	#PDK_30s992321g008_locus_tag_PDK_30s992321L008_product_partial_gene_no_protein_identified_s	55.56	50	ACAAGGGGCTCAACTCTACT	55.55	47.37	AGTAGAAGCCCGAATTCCT	130	GCT	6	ATGGGTCAGCTCACAAGGGGCTCAACTCTACTGGTGTGGCTGCTGCTGCTGCTGCTCCTCCTACTGGTGTCATGTTGTCAGGGTTCTAGGAACATGCAAGTCCTCAAAAAGAGGCCGATGGAGAGGAATTCGGGCTTCTACTTTGGTTTTTTGCCGAGGGGTGTGCCGATACCGCCTTCGGGGCCTTCAAAGCAGCACAACTCCATTGGCTTCGAGAGCCATACGTCACCTTGA
DPG0607	#PDK_30s687161g008_locus_tag_PDK_30s687161L008_product_ubiquitinprotein_ligase_zinc_ion_bin	55.43	42.86	GGGCCTGCTTATCTATCTAAA	54.83	40	AAGGGAAAACCCTAAATGTC	145	GAT	5	ATGAGTAGATCGAGATCAAGTAGGGAGACATTTCAAGATCTTGAGTTAAGGCTTGGGCCTGCTTATCTATCTAAAGGAGGCATGTTGGCTGCTAATTGCTTAAGGGGTTGCCCCGATTTCATAATGATCGAGGATGATGATGATGATGTGCAAATATGTGCTGCTGCTTCTTCGGGCGAGACATTTAGGGTTTTCCCTTATTCAAGTCCATGGGCACCTGCAATCAGAGAAGAGGACTTAGAACTTCGTCTTGGAGTTGGAGTTGATAAGAGGAATTGGTATCAGCTCCAAGACTTCCCAACGAACTATGACTTGCTTCCCGTCTCTGATGAGGTTGAAGGCATTAAGAAGGGAGACATTTCCGTCATATTTGTAGAGGCAGCAACAAGAGCCTCTAGT…
DPG0608	#PDK_30s687161g010_locus_tag_PDK_30s687161L010_product_similar_to_predicted_protein_strand_	54.58	50	GTATTGAAGACGACCCTGAC	55.76	42.86	CTCTTCTTCATCCCTTTCTTG	164	CAC	4	TCAACTGAGTGATGTAATCTGAGCATGGGAAAAGTGAAGAGCAACAATTGGCATGCAAGCAATCCCAGATAACAGAATATAGGAGCCCAAAAGCAAACCATCTGATGGAGGCCTTCCATTCCACCATTGAAGAGCTTCAAAGATTGTTTCCCTCCTCACTAGAACTAAGCCTAAAAATGTTGTTGTCAAAACCATGTAACTTGGATACATCGCTTCTTCATCAAATCCATAATAATATATCGAGGTATGGTTGAAGAACCGATCCTCAGCCATCCAGATATTGAGATCCCAGTAGTTATGCACAAAAAACCATAGAACCATCAAGCTTGCTAACGTCACAAATGCAAAGTATGATGACAAGCTTTTCTTAGTAAAGAATCGAGCTAGATAGAAGCCGGA…
DPG0609	#PDK_30s687161g010_locus_tag_PDK_30s687161L010_product_similar_to_predicted_protein_strand_	55.83	55	AAGAGGAGGTAGAGGGTGTG	54.92	52.38	GTCTTCTACTGGCTCTTCTCC	131	CGG	4	TCAACTGAGTGATGTAATCTGAGCATGGGAAAAGTGAAGAGCAACAATTGGCATGCAAGCAATCCCAGATAACAGAATATAGGAGCCCAAAAGCAAACCATCTGATGGAGGCCTTCCATTCCACCATTGAAGAGCTTCAAAGATTGTTTCCCTCCTCACTAGAACTAAGCCTAAAAATGTTGTTGTCAAAACCATGTAACTTGGATACATCGCTTCTTCATCAAATCCATAATAATATATCGAGGTATGGTTGAAGAACCGATCCTCAGCCATCCAGATATTGAGATCCCAGTAGTTATGCACAAAAAACCATAGAACCATCAAGCTTGCTAACGTCACAAATGCAAAGTATGATGACAAGCTTTTCTTAGTAAAGAATCGAGCTAGATAGAAGCCGGA…
DPG0610	#PDK_30s901301g006_locus_tag_PDK_30s901301L006_product_aaa_family_cdc48_subfamily_strand_	55.04	42.86	AAATGTCTAGCACAGTCCTCA	55.53	52.38	GTACGACCTCACCTTCTTCTC	177	CTC	4	TCACTCATCTCTGACAGAGCCAGTGTCAACAAGCCTTCGGAACTGCGCTGCAAGTTCCTGATAAAATTGAACATTTGATGGCTGTACCCTACTGACTCCAATCCTAAAGTGTGCCATTGATACTTCAGAAATCTCCAGATTCTCTTCAAGCGCAGCAATAGCTGCTTCCCTGCATATCAGTTTTATATCTGCCCCAGTATATCCTTCAGTAAGATTAGCAAGGTCTTTTGCGTTGACATCAGGACTACAAGGCATGTTACGCATATGAATTCGGAATATATCTTCACGATCACTCTCATCTGGTGGCTGGACATCCAACAGTCTGTCAAAGCGTCCTGGTCTTAGAAGGGCATGATCAATCTTGTCGGGGCGATTAGTAGCTGCAATAACTGTAACACC…
DPG0611	#PDK_30s764761g002_locus_tag_PDK_30s764761L002_product_partial_gene_no_protein_identified_s	54.35	47.62	GGCAGCAGTAGATAGAGCTAA	55.11	47.62	GCTTGAGTGTCAAACGTAGTC	174	GCT	4	ATGGGGAAAGAGATCCCCGATTTGAAGGATTCCGGGGCGAAGCCGGCGACGAAGTCGCCCGTGTATGATAAGCCCGTCTATGATGATGACATATTTGATGGGGTTCCCGGAATAAAGAGCTCATCGGTCAAGTATGATGATGTCTTTGCCTCGGTGTCGGCCGGATCCAATCACGTCTCGTCACCACCGTATGATGATCTTCTTGAGAATCTTGGGAAGGCAATACCGGAGTCAAAGAGTGCGGTTGATAAGAGATCGGGGGAGCAGAAAGATCAGGACTCGTCTGGATTCGAGGAGCTGATACCTGGATTTGGCGGGAGCAGTCCTCTACAAAAAAGGGAGATTCCAGAGACTAACCAACAAAAAGTTAAACCAACTGCAAGTACTCCAGAAGATCCT…
DPG0612	#PDK_30s764761g004_locus_tag_PDK_30s764761L004_product_arginine_serinerich_splicing_strand_	55.42	40	GATTTATCCACAATGGTTGC	55.17	42.86	GAACAATCAAGTGAGCAGAAG	151	GA	5	CTAACCGTCACCGATCACCCACCAGATCCAAGGTAACATTCTTGGAGCACGAGAGCACATGTCACGCCAGATGAAGCTATGCCGATCAACCCGAAAGTCCGCAAGTCTAATCTGGTTGTCATACTTGACTTTCATCAAGGCACTCCATAATTCCTTAGGCTCTAGCAGATACCGAGCTACATATATGGCTGCTAGAGCCTCCCTCCTCATTAGTAGGAAGCAAATGCCCAATCCTCCATTGTTGCAAGGCTGACAAAGAAGCTCCCAAGCGAGGATATGAACACTTCTCCTTACATCCCGCATTCCCCAAAGGAAGTCCTTGAACATCCTCTCCTGCCATCCCTCCATCCTTCTATTGATGCTTTGCTCATCCTCACCATAATCAACCTCCGCAGGAGT…
DPG0613	#PDK_30s764761g004_locus_tag_PDK_30s764761L004_product_arginine_serinerich_splicing_strand_	55.22	42.86	ATGAGGCAGAAGAAGGTAAAC	55.54	42.86	GTCATAGATTACGGGTGGAAT	156	CTG	4	CTAACCGTCACCGATCACCCACCAGATCCAAGGTAACATTCTTGGAGCACGAGAGCACATGTCACGCCAGATGAAGCTATGCCGATCAACCCGAAAGTCCGCAAGTCTAATCTGGTTGTCATACTTGACTTTCATCAAGGCACTCCATAATTCCTTAGGCTCTAGCAGATACCGAGCTACATATATGGCTGCTAGAGCCTCCCTCCTCATTAGTAGGAAGCAAATGCCCAATCCTCCATTGTTGCAAGGCTGACAAAGAAGCTCCCAAGCGAGGATATGAACACTTCTCCTTACATCCCGCATTCCCCAAAGGAAGTCCTTGAACATCCTCTCCTGCCATCCCTCCATCCTTCTATTGATGCTTTGCTCATCCTCACCATAATCAACCTCCGCAGGAGT…
DPG0614	#PDK_30s873951g013_locus_tag_PDK_30s873951L013_product_histonelysine_n_strand_	55.15	52.63	GAGCTCTTGGTCCACTGAT	54.39	50	CGACGTCTTCTTTTACCG	163	GTC	4	TTAACTTCCCACAGATTCATCTCCCACCCCATAATCAATGCTCAACTCTGTTAGAGGAGGGATGTTCTCCATTGCAAAGATCATTAGATGAGGGTATGACTCATTATAGTGATCATAGAGTACAAACTGCACAAACACGTTTGGGCTACAAGAATGGCTCAGGTAACAAGCAGCATTCCTCATTCTCGATACATCTATTGAGAAGCTCAACTCCGGCAAAGAAGGGAAGCTAGGAGGTGTATAATCCGGAAAGACATCAGAAATATCTCCCCATTGCATCCATCTTCCTGGAAACCTACTGGGATGGATCAAACCATCGCCACCAATCTTAAAAATCTCCAACTGCTCCTTTGTCAGCACCACCCCACTAAACTCGCAAACAAATGCTCCCGCCCGGAT…
DPG0615	#PDK_30s658151g005_locus_tag_PDK_30s658151L005_product_partial_gene_no_protein_identified_s	54.57	42.86	AAGTACCTTAAGCAGTGCAGA	54.97	47.62	CTGCTCGTAAAGACTCCAGTA	174	AGC	4	ATGAAGGTATGTGGGTACATCTCAACCAGCAAGTTCAACTTGTTGATCACCCTGTCAGATACAAAATTCATTTTAACCTATCATAGGACGTTTCATATAGACAAGTGCCTGCAGGAGAAAAGCATGTGCTTCAACATTCCCTGTGAAATCATCACCAATGATCTGAATTCATTTTGGCTGTGGACTCGTCTCTCACCAAAGATGCCAGATCTGTTGAAAGAATCTTCCAATGTGGTTGCTCAAGCTGAGATCGAACATGCCAGCAACATGAGGCAGAGACTTGGTTCAGCCACCACCAGCAATGGTCCCGGCCCTAGCCTCACCCCTCCGAACATGACCCAGCCAATCATAACTCTTCCACCAGAAACAACAACTGCAACAGAACCCAACCCATCCGCC…
DPG0616	#PDK_30s658151g005_locus_tag_PDK_30s658151L005_product_partial_gene_no_protein_identified_s	55.24	47.62	GGTAGGTATGGTACCTTTTGG	55.09	50	CTGGTAAAACCCTGCTGTAG	166	CAG	7	ATGAAGGTATGTGGGTACATCTCAACCAGCAAGTTCAACTTGTTGATCACCCTGTCAGATACAAAATTCATTTTAACCTATCATAGGACGTTTCATATAGACAAGTGCCTGCAGGAGAAAAGCATGTGCTTCAACATTCCCTGTGAAATCATCACCAATGATCTGAATTCATTTTGGCTGTGGACTCGTCTCTCACCAAAGATGCCAGATCTGTTGAAAGAATCTTCCAATGTGGTTGCTCAAGCTGAGATCGAACATGCCAGCAACATGAGGCAGAGACTTGGTTCAGCCACCACCAGCAATGGTCCCGGCCCTAGCCTCACCCCTCCGAACATGACCCAGCCAATCATAACTCTTCCACCAGAAACAACAACTGCAACAGAACCCAACCCATCCGCC…
DPG0617	#PDK_30s745671g005_locus_tag_PDK_30s745671L005_product_30s_ribosomal_protein_s5_strand_	55.18	42.86	TACAGCATATGTGGATTCTCC	55.17	47.62	AGGAGCAAGATCTATCGTACC	174	TGGTA	3	TCATTTCCATAATTCTTCCATTGGAATTCCACGTTCGAGAGCAACTTCCCTGAACTGCCTCATTTTCTGCACAGCAACTGCCGTAGCTCTTGCATTGTTAAGGGCATTTCCACTCCCTAGCTGCTTCCCTAAAGCATTCTCTACACCAGCCATTTCCAACACGACCCTTACTGCTCCACCAGCAATAACTCCAGTACCAGGTGATGCAGGCCTTAGCATGACCTTAGCAGCTCCATAATCTCCATCAGCTCTATTGTCGTGCAAGGCGAAATGAAGCAAGAAAACAAAGCGAGATATGTCAGAGAATACTTGGTCATAAGACGTCACAGCAAACAGGTTAACGAAGGATATCAGGGAAAGCGATAAAGGTAAGATATTCAATACAGCATATGTGGATTC…
DPG0618	#PDK_30s973611g003_locus_tag_PDK_30s973611L003_product_aspartate_glutamate_uridylate_kinase	55.89	45	GTCACAAGGCAGATGAAAAG	57.38	42.86	TAGCATAAAACAAGCCAGAGC	121	TCTT	3	ATGGTGTCGAGCAACGAAGCTCTTCTTGCTCGGTACAACAAAAGGGAGGCCGAGGCCAACAGAGCTCGTCCTATGCCAAAGAAGAGGCCTAGGATAGGCTCGACTTCCGTTCCTATGGAGGTCGAAGATCTTGAGGTTAAAACCCCTCAGCTTGTTCGGAAGAACAGCCGAAAGAAGGTAAGGGAGTCTAGACCGAAGGAGGCTCCCCCTATCGAGCGTGCAACTTTCGTTGAACGCACAATTTCTGCCAAGGCTGCAGAGGAGCCGTCGGCGCGTGCTTGCCCGACCTCGGGCCCTTCAAGAGCCCACAAGATCATTCGCCTGTGGCGCTCAGGACCCGAGATGGGGAGCGGCCTCGGGGATAACTCCGCGCTCCACAACAACGAAGTTGCTCACCAA…
DPG0619	#PDK_30s973611g006_locus_tag_PDK_30s973611L006_product_protein_kinase_chloroplast_strand_	54.76	50	CTCCTCGATGTTCTTGTACC	55.24	55.56	CCTCCTGCTCCTGATTCT	177	GAT	4	TCAGTAGCTGAGGCGACCGTCCTCGGTAGCGGTGGCGATCGAAGGCGAGAAGGAGACGCGAGACTCGTCGAAGTCCTCCTCCGGGAGCGGCGACTGCTCCACCCTGATGTCCTCGATCATCTTGACCACCTCCGACATGGCCGGCCTCCGGTCGGGCTCGTGGGCCACGCAGGCCAGTCCCACGTGGAGCATGGCCACCATCTCCTCCTCGATGTTCTTGTACCGCAGCAGCTCGGCGTCGAACACCTCCGCCGTCCACTCCTCCCGCACCACCGACCGCACCCATTCCGGCAGGCTGACGCCGATGATGCCGTTGCTGCTGCTATTAGTAATGTTGTTGTCATCATTAGGATGATGATGATGAGAATCAGGAGCAGGAGGAGGAGGGTGGGGGGCCGG…
DPG0620	#PDK_30s973611g006_locus_tag_PDK_30s973611L006_product_protein_kinase_chloroplast_strand_	54.75	40.91	GCTGCTGCTATTAGTAATGTTG	56.43	61.11	CATCCTCGAGGTCCTCAC	112	AGG	4	TCAGTAGCTGAGGCGACCGTCCTCGGTAGCGGTGGCGATCGAAGGCGAGAAGGAGACGCGAGACTCGTCGAAGTCCTCCTCCGGGAGCGGCGACTGCTCCACCCTGATGTCCTCGATCATCTTGACCACCTCCGACATGGCCGGCCTCCGGTCGGGCTCGTGGGCCACGCAGGCCAGTCCCACGTGGAGCATGGCCACCATCTCCTCCTCGATGTTCTTGTACCGCAGCAGCTCGGCGTCGAACACCTCCGCCGTCCACTCCTCCCGCACCACCGACCGCACCCATTCCGGCAGGCTGACGCCGATGATGCCGTTGCTGCTGCTATTAGTAATGTTGTTGTCATCATTAGGATGATGATGATGAGAATCAGGAGCAGGAGGAGGAGGGTGGGGGGCCGG…
DPG0621	#PDK_30s973611g010_locus_tag_PDK_30s973611L010_product_partial_gene_no_protein_identified_s	56.4	55.56	CCGTTCTTGACCAGATCC	59.5	61.11	CGTCCGGAAGCTTGTCTC	171	TCG	4	TCAGTCCTTTGAGTCCAAAGGATCATCTAAGTCTCTGCTGCTGACACATTCCAGTATAGCTTTTGCATCGAGTTCTCTTCCATATCTCCATAAATAGTTCAGACCGACAAGTAGCTCCGTTATTGCAGCTTCTGTTTTCATCTGATTTGCAAAATAGAGAGTCTGTAGCAGGAGCACATTTGAGCTTGAAACCAAATGCTGGTGCTCAAAATTGCGCTCGGACTGCCACCTTATCATGTTATGAGCAAGCGGAGAGAGCCAGTCCAATATCCGCGTCAACGCCTCACTCCACTCTGCTGCTAGAACTGGATCGTAAACTGAGGAAGCCATATTCTTTGCATAGGACTTCAGCCTCGCCCACAGGGCTGCTCTTACACTGGTTGGTAACATATTGTACAG…
DPG0622	#PDK_30s946471g003_locus_tag_PDK_30s946471L003_product_response_regulator_10_strand_+	54.31	42.86	ATAGGGAATTAGAAGCTGGTC	54.9	42.86	ACAAACCTAGGCTTCTTCTGT	127	AG	7	ATGAAGGAAAAGAAGAGGATGACTGTTACTGCAACCCTGAATGCACTTACAGCTTTAAAGTTATTAAGAGAGAACAGAGACAATTATGATCTTGTCATTAGTGATGTTCGGATGCCTGAGATGGACGGATTTGGACTGTTGGAAGCCATTAGACTCGAGATGGATGTACCTGTAATTATGTTGTCCGCAGATGGCGAAGTAAATACAGTGTTGAAAGGTATTGCGTATGGGGCTGTTGACTATTTGGTGAAACCTGTGAGGCTTGAGGAACTGAGGCTCATCTGGAAGCACGTGGTTAAGAAATCATTACATGGTACAAAGGGGGCTCACAGTCTTGGTGACAGGAATAATCATGAAATGGCATTAGAAGATGATCTTGAAGAAGAATTTGATGATAAC…
DPG0623	#PDK_30s663101g002_locus_tag_PDK_30s663101L002_product_lactoylglutathione_lyase_strand_+	54.68	42.11	AATATGCAACTGCGACAAC	55.07	47.37	GCTCCTCCTTGACATGAAT	152	CAG	6	ATGCTGCACAACGCCGGAGCCTTGCCTCTCACCTCCTTGAATCACATATCCCTTGTCTGCAGATCGGTTGAGATGTCCCTCGATTTCTACCAAAATGTTCTTGGCTTCGTCCCCGTTAGGAGGCCGGGATCCTTCGACTTCGACGGTGCATGGTTGTTCAACTATGGAATTGGCATCCATTTGTTGCAATCGGAAGATCCAGAGAACATGCCGAGGAAAACAGAGATCAATCCCAAGGATGACCATATCTCCTTCCAATGCGAGAGCATGGCGTTAGTGGAGAAGAAGCTGAAAGAGATGGGCATAAACTACATCCAGAGGCGAGTCGAGGAGGCCGGCATCTACGTAGACCAACTCTTCTTTCACGACCCAGATGGCTTCATGATTGAAATATGCAAC…
DPG0624	#PDK_30s663101g008_locus_tag_PDK_30s663101L008_product_similar_to_predicted_protein_strand_	54.77	42.86	CCTCAAGAGCATCTTCATCTA	54.53	47.62	GTACCTCAATTCCTTCCTCTC	189	TTC	4	TCAACTAGTAGATATGGTCTCAGGTGTGGATCTCCGATAGGGTACACGATGCTCAGGCACACCATCTTGGAGTCGCTTATCTTCAAACCATTTCACTACTGTCTTCCATGGAAGATTTGTCACATGCACTATGCTGCTGATCATAGCATTCGTGGGACGTTTTGTTCGGGAGTAAACTCTTTCTAGAGTCTCGACTTGCACTTTCTTCAATCTCTTCTCAGGCTTACTCTTTGCCGCATTGACAGCCGTCATAGGAGGATATTCCCATTGCTTGTTTCCAGACACAGAAGGTGTTTGTGTTAGCCGACCAATCTTCAAGGCACGAGCCAATCTCCGCATTTGCCAATTTTTGAGCTTTGGCCTTGTCTCTTCTTGATCAGATTTATCATCGCTGTCTAA…
DPG0625	#PDK_30s664041g006_locus_tag_PDK_30s664041L006_product_partial_gene_no_protein_identified_s	54.4	50	GTACACTTCCTCCCATGTTC	54.82	42.86	CTACCTTGATGGTTGATGAAG	146	TCT	4	TCACAGCGGGATGAGCATCTCAAAGGCACAATCTGAGCTAGAAGTAGGGTGGAAAACTTCAGCAAGAAACAGTCCTAGTTCCTGCAGGCTTGGTGAAAGAATATTGTTATTACATTCAATGTCAGGAAATTCCCCAGTTGACTTGACGTCACTCCGGGCATCTGGGATGCTACCCTGCCAAAAGACTTCACCAGTTGAAGGCCACAGCCATCTCCGATCAGGGTGATCGGAATCTGATTCCTCTGCCAAATCCTCATCCATGCTCTTCAAGGTGGCATATGAGAACCATCTGATCCACATATGACCCCTCCGGTTCTTCAGCTTGTGTTGTTCATGCATTGCTCCAGTCTCAGGGTTCACAAATACCATCCGCCGTGCACTGTGGTATGCCCATACATT…
DPG0626	#PDK_30s65509100g004_locus_tag_PDK_30s65509100L004_product_tpa_exp:_phytosulfokine_peptide_	56.02	42.86	AGATCATCAACCCTCACATCT	55.45	55.56	AGCATACCTCTCGCTTCC	133	GAG	4	CTATGGCTTATGGTGCTGCGTGTAGATGTAGTCCAAATGGGCCTCAGAGATCATCCTCCCCTTCAAACATTCCTCATCTTCTTCCTGACACTCCTGCCGGGAATATTTTTCCTCCATCTCTGCTGCATCACCCGGTAGTGGAAGATCATCAACCCTCACATCTTGTCGTCCAGGTTCTGGCTGTTGGAGGAGACGAGAAGCTCTTGTTGTGTAGACGGAGAGGATGATGACGAGGAGGAGGAGGGGAAGAAGCCCATGGAAGCGAGAGGTATGCTTCAT
DPG0627	#PDK_30s65509100g005_locus_tag_PDK_30s65509100L005_product_prephenate_dehydratase_strand_	55.03	55	CTGACCCTCCTCTCTAACCT	55.67	42.86	AAGCTGATGTACAAGATGCAG	194	GCA	4	AGTGGCCCTGACCCTCCTCTCTAACCTTCGTACTAGCCGCGGCAGCAGCAGCAACACCCGGGCGCCGGTCCCACAGTACAGGTACCCCATCGACGGCTCCTGCGCCTCCTTCCTCCACTTGAGAACATGGAGGGGCTCGCGCAAGACGCGGGCGCGGAGGCGGTCGCTGCGGACCTTCAGCTGCATCTTGTACATCAGCTTCACGAACCGGCACGGCTGCCGAAGCAGGTGCTAGGCCTACCCGGCCAAGGCCACCCCCGCCGAGAGCTAGAACCACTCCCTCTACAAGGCCTTTCGCTTCCGCCTCTCCTGGAACTTCTCGTGCCTCCACGGAAGGGGCAGAACCCGCTTGTGCTATGACCAGAACTTCCCGGCCAGCCAGGCGCCTTACTACCCGAG…
DPG0628	#PDK_30s65509228g002_locus_tag_PDK_30s65509228L002_product_pear_betagalactosidase3_strand_+	55.5	40	GGCAAGCTATTGGTGAATAA	54.95	42.86	TGCATTATCTCTGACAGGTCT	147	CGGTA	3	ATGGCACTTGGTCTTGGTGCTGGAGTTCCCTGGGTCATGTGCAAGCAAACTGATGCTCCAGAAACCATTATAGATTCCTGCAATGCATTTTATTGTGATGGTTTTCGACCGAATTCTTATAAGAAGCCAGCATTTTGGACAGAGGACTGGAATGGATGGACTTTCTGGAAATTGATATTGTTAAATTCAAATTTGACTACATATTGTGAACAGTGGGCGTTGGCCCTCCTTCTAACTCAAAAGAAAAGACTAGATATTGTTGTTAAATTTTGCCCTGTGGACATGAAAGCAGAAAACATAATTTGGCAGGGCAAGCTATTGGTGAATAAAGGTTCGCCGTACCGGTACCGAACCCCGTACCGGTGCCGCACTAGCATAAGCGTACCGAATGTCGGTACG…
DPG0629	#PDK_30s65509228g004_locus_tag_PDK_30s65509228L004_product_e3_ubiquitin_protein_ligase_stra	54.85	47.62	GCATCACACCTAGTGTTTCTC	54.82	42.86	GATGATGAAGAGTTCGATGAG	172	TCA	4	TCAACCAAACCCAAACCCTTCATTAGCTTCATGGACAGCTAGAAGCAACCTCTCCTGTAGCTGTTCCTTGGAGGTGTACTCGGGCAGGTCTAATTGGTTGAAGCAGGTGTGAGCTGAAGGCAGATGGTGGGGGCTTCCATATGCCTTGTGTATCTGAAACTTTTGTGCGCCTGAGATTCCTTGGAGGGCACTGAAACCTTCCAATGGGACCTTGGAGGTGCCAGTGACAAACTGCAGGAATCGAGCTTTATCCTCCTTGCTGAATCCCTGAAGCACTTCCCAGAACCACTGAATGACAGGTGATGCATTGCTGTAGCCAAAGTACTCGGTATTCGCTCTCAAATCATCCAAATCAATATCCGGAAGTCCACTGATCAATAATTCTAGCTCTTTGTCATT…
DPG0630	#PDK_30s739721g005_locus_tag_PDK_30s739721L005_product_transcription_initiation_factor_iid_	55.35	42.11	GCTGAAGCAATTGTTGTTG	55.47	42.86	GCAAATCTCTCAACTGGTACA	149	GCT,GCT	4,4	TTAAATATCACTACCGATGACCACAGCATGGTTGTATACTGTATTAGGGGAAGGAATGTGCATTACTGAATTAATGAAGTTGTCAGCCATCTCCAAAAGGAGGTCTTCAACTTCGGGATCCAGCTTACATAGGGGATCCACCTGTGAAACCAAATCCTGGATCTTTCTCTTTCCAAGAAGTTGATTCGTTGCTTCCATTCCTTGACTTGAACTACCACCAGTCATAGATGCAGGTGTTTCCGGTTGTGATCCAGTCAAACTTACAGATTTTTGGGGTGCAGGCCCTGGCATCCTTGGAGATTGCTGCTGCAGCTGCTGTTGCTGAAGCAATTGTTGTTGCTGAAGCAATTTTTGTTGCTGTTGCTGTTGCTGAGCACCCAGCTGCTGCTGCTGTTGCTG…
DPG0631	#PDK_30s739721g005_locus_tag_PDK_30s739721L005_product_transcription_initiation_factor_iid_	55.31	42.86	CTGTTGTTGAAGGTGATAGGA	55.43	47.62	CCCAGTTACCTGGTTTAACTC	140	CTG	5	TTAAATATCACTACCGATGACCACAGCATGGTTGTATACTGTATTAGGGGAAGGAATGTGCATTACTGAATTAATGAAGTTGTCAGCCATCTCCAAAAGGAGGTCTTCAACTTCGGGATCCAGCTTACATAGGGGATCCACCTGTGAAACCAAATCCTGGATCTTTCTCTTTCCAAGAAGTTGATTCGTTGCTTCCATTCCTTGACTTGAACTACCACCAGTCATAGATGCAGGTGTTTCCGGTTGTGATCCAGTCAAACTTACAGATTTTTGGGGTGCAGGCCCTGGCATCCTTGGAGATTGCTGCTGCAGCTGCTGTTGCTGAAGCAATTGTTGTTGCTGAAGCAATTTTTGTTGCTGTTGCTGTTGCTGAGCACCCAGCTGCTGCTGCTGTTGCTG…
DPG0632	#PDK_30s739721g005_locus_tag_PDK_30s739721L005_product_transcription_initiation_factor_iid_	55.35	42.11	GCTGAAGCAATTGTTGTTG	55.47	42.86	GCAAATCTCTCAACTGGTACA	149	TGTTGC	3	TTAAATATCACTACCGATGACCACAGCATGGTTGTATACTGTATTAGGGGAAGGAATGTGCATTACTGAATTAATGAAGTTGTCAGCCATCTCCAAAAGGAGGTCTTCAACTTCGGGATCCAGCTTACATAGGGGATCCACCTGTGAAACCAAATCCTGGATCTTTCTCTTTCCAAGAAGTTGATTCGTTGCTTCCATTCCTTGACTTGAACTACCACCAGTCATAGATGCAGGTGTTTCCGGTTGTGATCCAGTCAAACTTACAGATTTTTGGGGTGCAGGCCCTGGCATCCTTGGAGATTGCTGCTGCAGCTGCTGTTGCTGAAGCAATTGTTGTTGCTGAAGCAATTTTTGTTGCTGTTGCTGTTGCTGAGCACCCAGCTGCTGCTGCTGTTGCTG…
DPG0633	#PDK_30s732171g003_locus_tag_PDK_30s732171L003_product_laccase_110a_strand_	55.91	47.62	AGACTGGTTAAGTTGGTGGAG	55.08	42.86	CTACAAAACTGATGTGGTGGT	183	GGT	4	CTAACAACTGGGAAAGTCCGGAGGGGGTGGTGGAAGGGTAGTTTCCGGCGTGGGTCCATTCTCCACCTCGAAAGCCATCGCCAACCCGATCGACAGGTGGGCGTCAAGGTGACAGTGCATGATCCATACACCTGGGTTGTTGGCGGTGAATCGGATAACCGTCCAACCGCCGGCGGGAACGCCGATGGTGTTCCTCACCTGCGGGTCCACCAGGTTGTATCTCTTCACTGCCGTCGTCGCGTTGTAGTTCCCATACCCCTGCGCCAGTACAAAGAAGTTGAAGCCGTGGAGGTGCATTGGGTGGTTCTCGACTCCGAGGATCGCCGTGTTCTGCAGCACCATCTCGACGGTGGAGTTGTACTTCAACTTCTTCAATTTCGTAGCCCTCGCCGTGAACAT…
DPG0634	#PDK_30s732171g010_locus_tag_PDK_30s732171L010_product_udpglucosyltransferase_family_1_prot	54.62	42.11	GCTGTTTGGGCTTATCTTT	55.04	45	CTACAAAAACTTGGCAGGTC	164	GAG	5	ATGGAAATCCCCGTGATATTCGTCCGCACGAGCGGTGCTTGTGCTGTTTGGGCTTATCTTTGCATCCCCGATCTCATCAAGGGCGGAGAAATCCCGTTCCCAGAGGAGGAGGAGGAGAAGGAGGAGGACGGTCTAGACGAGACGATTCGAGGGGTGCCAGGGATGGAGGGCTTCTTACGGCGTAGGGACCTGCCAAGTTTTTGTAGAAATGCTAAATCTACTTCTGATCGCTCTCTCCAGTTCGTGACCAACGCCAACGCAAACGTGAGACGAGGGAGAGGTCTCATTCTGAACACCTTCGAGGCCCTTGAGGGCCCCGTCCTCTCCCACATCCGTTCCGCCATCCCCATCAGCTACGCCCTCGGACCTCTCCATCTTCTTTCAAGAACTTTTGATGAT…
DPG0635	#PDK_30s1053721g001_locus_tag_PDK_30s1053721L001_product_similar_to_predicted_protein_stran	55.38	47.62	GTGTTTCCCTTACTCTTGGTC	55.25	45	GGGATATCAATGCTCTCGTA	151	CT	5	ATGGCTACGTACTTTCATGGCGCCCCCGAAATCCAACCTGATGGCTTGCAGACTCTCTACCTCATGAACCCCAATTATGTCGGATATTCTGACACGGCAGCCGCTCAGGGCAACATGGTCCTCCTGAACTCCATGAATTCTCTAAATCCCATGAACCACCACCAGCAGCAGCAGCACTTCGTCGGCATCCCCCTCCAACCAACCCCTATCCAAGCCCCCGCCCATGATGTCTCGGCCATCCATGGTCTAGTCCCCCGCCTCCACTGCAACCTATGGAGCCCGACACCGCCGAGCAACTCCATCGACATGGCCTCGCAGTTGGGCCCCCGACGCCCCTCCACCATGCGTATTTCCAGCGGCGTCTCAGGCTTGCAAAGCTTTTTGATGGGTTCTAAGTAC…
DPG0636	#PDK_30s1053721g001_locus_tag_PDK_30s1053721L001_product_similar_to_predicted_protein_stran	55.88	42.86	CCTGAACTCCATGAATTCTCT	54.92	55.56	CTCCATAGGTTGCAGTGG	156	CAG	4	ATGGCTACGTACTTTCATGGCGCCCCCGAAATCCAACCTGATGGCTTGCAGACTCTCTACCTCATGAACCCCAATTATGTCGGATATTCTGACACGGCAGCCGCTCAGGGCAACATGGTCCTCCTGAACTCCATGAATTCTCTAAATCCCATGAACCACCACCAGCAGCAGCAGCACTTCGTCGGCATCCCCCTCCAACCAACCCCTATCCAAGCCCCCGCCCATGATGTCTCGGCCATCCATGGTCTAGTCCCCCGCCTCCACTGCAACCTATGGAGCCCGACACCGCCGAGCAACTCCATCGACATGGCCTCGCAGTTGGGCCCCCGACGCCCCTCCACCATGCGTATTTCCAGCGGCGTCTCAGGCTTGCAAAGCTTTTTGATGGGTTCTAAGTAC…
DPG0637	#PDK_30s1053721g008_locus_tag_PDK_30s1053721L008_product_cct_motif_family_expressed_strand_	55.08	40	TGGGACTGATGATTTTCTTC	55.21	47.62	GAGACTTCCTTACAGCCTCAT	152	CTG	4	TCAGTTTTCTGCTTCCGTTGTTGTCATGGAGTCAGGAACTTTTTGACGCACAAACTGCCCTCTTACTCTTGGCCGTTGCTCGGCAAGCATTTTCCTACTATGATATCTGACCTTCTTCTCGAAGCATCTGTCTTTCCGTTTCATGCGGAATTTGATCAAGGCAGCCTCACGGCGAGAACGGTCACTGTCCAACCCTTTCCAGCTGCAGTTCTGGACACCACTTTCATTCCCACTCTCCAGAGCAGTTCCAGTATTTGCAGCTGCATCTGTTGTTTCACCACAATTGCTTCCGCAGCCTATGAGAATGTCCTGGCTACAGATGGCACTTTGGTTGGCTAGTTCCACAGGAGTACATGACGAATCTCTTGAATCTCCTGGTTTCATATCGATATGTTGTCT…
DPG0638	#PDK_30s1053721g008_locus_tag_PDK_30s1053721L008_product_cct_motif_family_expressed_strand_	55.04	42.86	CTAAAGAAGCCTCTTGAATCC	54.96	40	AAAACCAGAGCAACCTGATA	143	CAT	6	TCAGTTTTCTGCTTCCGTTGTTGTCATGGAGTCAGGAACTTTTTGACGCACAAACTGCCCTCTTACTCTTGGCCGTTGCTCGGCAAGCATTTTCCTACTATGATATCTGACCTTCTTCTCGAAGCATCTGTCTTTCCGTTTCATGCGGAATTTGATCAAGGCAGCCTCACGGCGAGAACGGTCACTGTCCAACCCTTTCCAGCTGCAGTTCTGGACACCACTTTCATTCCCACTCTCCAGAGCAGTTCCAGTATTTGCAGCTGCATCTGTTGTTTCACCACAATTGCTTCCGCAGCCTATGAGAATGTCCTGGCTACAGATGGCACTTTGGTTGGCTAGTTCCACAGGAGTACATGACGAATCTCTTGAATCTCCTGGTTTCATATCGATATGTTGTCT…
DPG0639	#PDK_30s705951g004_locus_tag_PDK_30s705951L004_product_signal_recognition_particle_72_stran	54.98	52.63	CAGACCCTGAGAGATGGTT	54.92	47.62	AGCTACTGGTGTTTGCTGTAG	144	AG	5	ATGGCACCCAAGGCCAAGGAGAAGCCCAAGCCCCAATCCATCTCCCTCGAAGACCTCTTCTCCTCGCTCCACAGCCATATCCAGAACTACGAGTACAAGGAGGCGGCGAAGGTCGCAGATCAAGTTCTCGCGATCGCCCCTGGAGATGAGGACGCCGTGCGGTGTAAGGTCGTGGCTTTGATCAAGTCAGATGCCATTGATAAAACTTTGTCGGCGATTCAAGCTTTCGAGGGCCTGCCAATAGATCTTAGATTTTATAAGGCATATTGTTTGTACAGGAAAAACAAAATAAATGAAGCACTCAAGTTGTTAGATGGTCTAGAAAGAGATCCAATGGTTCTGCAATTGGAATCTCAGATACTTTATCGGTTAGGAAGAATGGGTGCTTGCATGGAAAGT…
DPG0640	#PDK_30s705951g004_locus_tag_PDK_30s705951L004_product_signal_recognition_particle_72_stran	55.3	47.62	TCTGTACTTCCAGACATCCTG	54.9	42.86	AGGTATTTTGGACAAGGACTC	219	TGC	4	ATGGCACCCAAGGCCAAGGAGAAGCCCAAGCCCCAATCCATCTCCCTCGAAGACCTCTTCTCCTCGCTCCACAGCCATATCCAGAACTACGAGTACAAGGAGGCGGCGAAGGTCGCAGATCAAGTTCTCGCGATCGCCCCTGGAGATGAGGACGCCGTGCGGTGTAAGGTCGTGGCTTTGATCAAGTCAGATGCCATTGATAAAACTTTGTCGGCGATTCAAGCTTTCGAGGGCCTGCCAATAGATCTTAGATTTTATAAGGCATATTGTTTGTACAGGAAAAACAAAATAAATGAAGCACTCAAGTTGTTAGATGGTCTAGAAAGAGATCCAATGGTTCTGCAATTGGAATCTCAGATACTTTATCGGTTAGGAAGAATGGGTGCTTGCATGGAAAGT…
DPG0641	#PDK_30s705951g005_locus_tag_PDK_30s705951L005_product_partial_gene_no_protein_identified_s	55.33	42.86	AGAGAAGGTATCGTTGTCCAT	57.09	42.86	CCAACCTATTCCGAGGATAAT	159	ATC	5	CTACGCTAGTGCGAAATCCTTCAATGAGAGACAAGTCAACATGTCAAATGACTTGTAGAGGGTATGTAGTCTAGTCTCAATAGGGCATTCCCTTCCCCATTCTCTTGATGCTAGTGTGGCTGCTTCCAACAAGTTGTTGTTCTTGATGCAACTCCCACAGTGTACGCACCTAGCAATGCAAATATCACAAGCCCTACACTGCTCAGGCCCTTTTTCTTGGCAGCTTTGTGCGGGGCAATCATAAACAATCTTTAACTTCTGACACATGGGACAGATTTCAATATCTATAGCCGGCCCATCATCACAAGACAAAAAGGAATGTCCACTGTGATAATACCGTGGCCTGCGGACTTCAGAATGCTGGAGTTGGTCTGCACCTAATAATTTCTTCAGCTCTTC…
DPG0642	#PDK_30s705951g005_locus_tag_PDK_30s705951L005_product_partial_gene_no_protein_identified_s	54.58	42.86	GAGTTGGTCTGCACCTAATAA	55.05	42.86	GATGTTTGAGGCTTACTGTTG	158	TGTT	3	CTACGCTAGTGCGAAATCCTTCAATGAGAGACAAGTCAACATGTCAAATGACTTGTAGAGGGTATGTAGTCTAGTCTCAATAGGGCATTCCCTTCCCCATTCTCTTGATGCTAGTGTGGCTGCTTCCAACAAGTTGTTGTTCTTGATGCAACTCCCACAGTGTACGCACCTAGCAATGCAAATATCACAAGCCCTACACTGCTCAGGCCCTTTTTCTTGGCAGCTTTGTGCGGGGCAATCATAAACAATCTTTAACTTCTGACACATGGGACAGATTTCAATATCTATAGCCGGCCCATCATCACAAGACAAAAAGGAATGTCCACTGTGATAATACCGTGGCCTGCGGACTTCAGAATGCTGGAGTTGGTCTGCACCTAATAATTTCTTCAGCTCTTC…
DPG0643	#PDK_30s928781g004_locus_tag_PDK_30s928781L004_product_conserved_hypothetical_protein_stran	58.43	61.11	GAAAGGGAAGGGGGTCTC	55.29	47.62	GAGGTAACTTGAGGAAGCTGT	143	GGC	4	ATGGGGAAAGGGAAGGGGGTCTCCGAGTTCCCCCTGTCGAGGTGGGAGTTGGCGGCGGCGGCCACCGTGTTGGCGGGCTTCGGGGTGGGGCTGCTTGCTGTCTATCTCTCGATGCCCGCCTCCGACTACAGCTTCCTCAAGTTACCTCGGACGCTCGAAGAGCTCCAAATTTTGAGGGATCATCTTGAGAGCTACAAAAGTGACTACACCATCCAGGTCCTGGTGGGTTATTGTTCGGTCTACATATTTATGCAGACATTTATGATACCAGGGACCATTTTCATGTCATTGCTTGCTGGGTCGCTTTTCGGAGTTTTCCATGGTGTAGCTTTGGTAGTTTTTGCTGCCACAGCAGGTGCATCTTCCTGCTATTTCCTTTCAAAACTGATAGGAAGGCCC…
DPG0644	#PDK_30s767491g001_locus_tag_PDK_30s767491L001_product_partial_gene_no_protein_identified_s	54.54	42.86	CGAGTCAAACGAGTAGATGAT	54.87	42.86	TTCAGAGAAACTCTCACTTGC	147	GAT	6	ATTCCTTGAACTTAGAATGAAGGCAGCTTCGAAGCGAGTCAAACGAGTAGATGATGATAGTGAAAGCGGCTCAGGAGCCGAGAGCAATCCAGAAAGCGAGATGGAATTGGATCCTGCGCAATTGAAAGTGGATGATGATGATGATGATGGCAATGATGATGCAAGTGAGAGTTTCTCTGAAGGAGAGAGCAATCAAGAAAGTGAAATGGAGGGAGAGGATGATGGAAGTGACGCGGAGCACACTGAGGGACAGAGAGATGCAGAGATGGATGAGCTTGAAAAGGAGTACCTCAGTCTTCGCAATGAGGAGCAGAAAAAAGAAAGAAGTGGTTTAGGTAGGGTTCTGAGTGAAATTTATCAGTTTTGGAACCTGCAACTGAACACAGCCATGGATTTTGG…
DPG0645	#PDK_30s767491g006_locus_tag_PDK_30s767491L006_product_partial_gene_no_protein_identified_s	54.55	42.86	TCCTCTTTCTCTTCTTCTTCC	55.04	47.62	CACAAGAGCCTTATCTGTGAC	148	TTC	4	TTAAAACCGCAGCCCGCAAATGCATTTCCCCCGCGCTGTTTTTCTTGCGGGACGCATTTCCCGCGTGGGCGCGTTTTCCGTGCGGAATTTCTTTTCTTCTTCCCGAGCCTTCTCGTTTCTTTTCCTCTCTTCTCCGCTCTTCTTCTGTAAGCAAGCCCCGACGAGGATCCTCTCTTCTTCGTTCTTCTCCCGCGAGCAAGCCCCTATGAGGATCGCCCCGACGAGAATCACCCCGACGAGGCCCGGTACCGATAAGCCTCTTCTTTCTTTTCTTCTCCTCTTTCTCTTCTTCTTCCTCTTCTTCTCTCCTCTTTCTCTTCCCTCTTCTTTCTTCCTCTTTCTTCCTCTTCTTTCTTGTTCTTCTTCTTCCTCTTCTTTCTTCTTGGTTTCATGTAATGA…
DPG0646	#PDK_30s767491g007_locus_tag_PDK_30s767491L007_product_nucleobase_ascorbate_transporter_str	55.35	42.86	TAGCACTTGGCCTATCAACTA	54.29	42.86	TAACTGGGAAGTATGAGGCTA	148	TC	5	ATGGAGTCTGGGTCGAGCTCGGAGGGCTTCGGGAAGGGGAAGGAAAGGCCGAAGGGGCGGCAGAAGCCGGGGCCATGGCCGGCACAGATTGAGCCATTCGTGCCGCTGACGGATCACAATCCCAAGGAGCTGAAATCCTGGGCCAAAAGGACTGGCTTCAACCCCAATTTCTCCGGCGACACGACGGTGAGTAGCATCGACGAGAGGGACCCCGATGAAAGAACTGAAGCTCCGGTGGCCGCCGCCGCCCCCGCCGCTGCCGGAGGTGGACTGGATTTGGAGAAGGGTCTCGGTCGCCGTGGAGAAGCGTTGACTAAAAGAGCTGAGATCGAGCCGATATTGGGCACGAGAAGGACTCGGACTGAGAATAGGGGAATTGAAATTAATCCAGTGCCCAGA…
DPG0647	#PDK_30s767491g007_locus_tag_PDK_30s767491L007_product_nucleobase_ascorbate_transporter_str	54.98	52.63	TGAGTAGCATCGACGAGAG	55.02	42.86	CGATCTCAGCTCTTTTAGTCA	144	GCC	4	ATGGAGTCTGGGTCGAGCTCGGAGGGCTTCGGGAAGGGGAAGGAAAGGCCGAAGGGGCGGCAGAAGCCGGGGCCATGGCCGGCACAGATTGAGCCATTCGTGCCGCTGACGGATCACAATCCCAAGGAGCTGAAATCCTGGGCCAAAAGGACTGGCTTCAACCCCAATTTCTCCGGCGACACGACGGTGAGTAGCATCGACGAGAGGGACCCCGATGAAAGAACTGAAGCTCCGGTGGCCGCCGCCGCCCCCGCCGCTGCCGGAGGTGGACTGGATTTGGAGAAGGGTCTCGGTCGCCGTGGAGAAGCGTTGACTAAAAGAGCTGAGATCGAGCCGATATTGGGCACGAGAAGGACTCGGACTGAGAATAGGGGAATTGAAATTAATCCAGTGCCCAGA…
DPG0648	#PDK_30s726741g009_locus_tag_PDK_30s726741L009_product_partial_gene_no_protein_identified_strand_	55.4	42.86	CCCTTGATGAACCTAATTCTC	55.21	40	ACTTAAGAACTTTGCGTGGA	145	TTC	4	CTAGTCACCACCTATGCCTGCCTTTTCCTCAGAGTCTTCCTCAGAACTTTCATCCCTCAGCCGCTTTCTTGAATTAACTCGCTTCATGTTTACATCAGTTTTATCACTCAAGCTGGTTTCTGCTTGTTTATCTTCTTCATTTGAATTGGCTTGTGTGGTGATGACATCTTGGTCTGACATTGCAGAACTACCTGATTCCACCCTCTTAGGGAAGAGTGAGGAGGAAGTTACCTTTGCTCCATGGCTAACTGAAGATATTGCTGACAAGATATCTGGCTTAGCTACGATGTCGACCCACTGGTTCCCCACCCAGTCTTTAGAAATTCTTAATTTTTTTCTCTGGCATATTAAGAAGACATCTTCACCATGTGAGAAGGGACACACAACCCCTTCCCACCA…
DPG0649	#PDK_30s726741g010_locus_tag_PDK_30s726741L010_product_zinc_transporter_strand_	54.79	42.86	GATCAGTATCAAGCACCAAAC	55.99	52.38	CTCTCCTCCTCTTTCTCCTCT	167	GAG	4	TCATGTGTCCCATATCATCACAACTGCAATCACCCCAACCCCAAATACAACAGAGAACCATCTATACATGGGTGTGTCAACTGCAATGGGTCGCTGTGGCTTGTAGCCTTTGGCAAAAAGATGGTTTATGGAAACATATATGAAGATCCCACAAGCAAGACCCATCGAGATGGCAAATATCCAGTCAGCCACCCTACCCTCTGTTGTTGCATCTATTATTATTCCGATGGCTACTCCAATGGGGCTCGAGATAGCAAAAGCAAAGGCATAGGCCACACAGGATAGGAGCGGACGGTTTGGGATTATTCGTAGGAGTGCAATCCCCATGGCAATGGCTGCGAATATTTTGTGCAGGCTGATAGTCCACAGGGCTTTCCATGCATCAGCTTTGTTCTCTGC…
DPG0650	#PDK_30s65509247g001_locus_tag_PDK_30s65509247L001_product_partial_gene_no_protein_identified_strand_	54.61	52.38	TACTCGGTGTCTCAGGAGTAG	54.75	47.62	CCTCGTGTGGTAGTATATTGG	138	CCAT	3	AGTGACTCCATTTTCTCCTCCCAGACCTACCCCCCAGCGACTGACTTCCTTTGTGTTCCTCCGCAGTTTCTCGGGCGTACGAGCCCAGCGGGTACCCGTATCCTTCTCGTGTACTCGGTGTCTCAGGAGTAGTCCCGTTCGTAGTATCGAACCGCCCTCCAAGTAGAGAGCGGACGTATCGTGAGGTGACCATCCATCCATCCGGGTACGGTGGAAGGTTTCTTTATTCCAATATACTACCACACGAGGATTGGAGGTTTGGGCCTATGTTAGGACGGAGACTAACCAGAATCGAGATATGTCGAGTATGTTCAGGGGTCGGAAGTGAAAGCCCTGCTACCATACTGCGGTGTGGGAGGATAGTGATCTTCGTTGGGACCCTTAGCTATACCGTTGTTA…
DPG0651	#PDK_30s65509247g006_locus_tag_PDK_30s65509247L006_product_dna_polymerase_zeta_catalytic_strand_+	55.04	45	GTGATAAATGCTCGGAGAAG	55.59	52.38	CACTTTACCCCACTCTCTAGG	145	GA	5	ATGGAGTGTTTACCACTTGTTATGGAGCCAGAATCTGGGTTCTTTGTTGACCCAGTTGTTGTACTGGATTTCCAATCCCTTTATCCATCGATGATAATAGCATACAATCTCTGCTTCTGTACATGCTTGGGGAAAGTCGTTCCTTCCAAATCAAATGTGCTTGGTGTTAGCTCTTATTCACCGGATCCACATCTTTTGAGGGATTTAAAAGAACAGCTTCTGCTAACTCCAAATGGGTTTCTGTATATTCCCTCAAAGGTCCGTAAAGGCGTGCTACCCCGCTTGTTGGAGGAAATATTATCAACTAGGATAATGGTGAAGCAGGCAATGAAAAAATTGAGGCCTTCACAGCAAGTTTTGCAAAGGATATTTAATGCAAGGCAGCTAGCTCTGAAGCTT…
DPG0652	#PDK_30s1171041g004_locus_tag_PDK_30s1171041L004_product_rna_binding_strand_	55.38	47.62	CGGCGATCTACTCTAAGGTAT	55.81	47.62	CCGGTTCATATCCTACGTACT	160	AGT	4	AGTACACGAGTCTCGTGGTTTAAGATATCTAACTTCTCTATATACAGGGTATATGTTTAGGAATTGTACGACCGACGTATTCGGTTATGCAGAAGACAAGTTCGACCTTACTTAACTACAACTCTTAGGACAGAAGGTAGGTCCTTTGGAAACGAAGAGGAAGTGTACTTCACGCATGTATGAACCTCTACGTTACCACGTAGGGTAATGTTTCGTTAATTTATAGGCGCAACCCTGAAATTGGGAACTATCTCTGTCTTATGTGTTCGGCGATCTACTCTAAGGTATGTAGTTTCGGAGTAGTAGTAGTCTTTACCCTCTCAGACTACAGTAGTAAAGTCAAAGATTCAGAAGACAGTCTCCTTATGGTGAGACGAGGTTGAGTTTGGCGAAGAGCTA…
DPG0653	#PDK_30s1171041g007_locus_tag_PDK_30s1171041L007_product_serine_threonine_protein_phosphatase_2aregulatory_subunit_strand_	55.95	42.86	GTTTCCAAAGGTGGAAGTAGA	54.57	42.86	GGACCAGAAAAGAACTAATCC	148	TCA	5	CTAGCTTGGCATCATGACTTGGTCGCATGCTTGTAGCGCTTGGCTGGCAAAGTACCTGACATCCACATCTGGATCCTCGCTGAGCTCAACAAGACAAGGACGAATCGTGCTTACTGATTGGCCAAGAGTGGGTACGAGCGACTGTAGAACCTTTGCCACATTGAATTTGATGTTGGGTACCCTGTCCTTTGAGGAAGCAATCACCACAGGCAACAGCTTTTGGCATGTAATATCAGCACCCATGACAGGGGCTAGTAGAGAAATTGCATGCAGGATCGTCATACGGTACAAGTAATGTGGATTATTGATTTTGTCAAGCACCTGTGGAATTATGTGCTGCATAGCCCATTCTGGGCCAAATTCTTCTGCAAGACGCTTCAAGTTATTAGCAGCTGCATC…
DPG0654	#PDK_30s825311g004_locus_tag_PDK_30s825311L004_product_pleckstrin_homology_domaincontaining_proteindomaincontaining_protein_strand_	56.3	42.86	CCTCCACTGATTGATTCTTTC	54.92	42.86	GGAGAGATTCTGTCATCCTTT	163	TG	5	CTATATTGCCCTAATCAGATAGACCTGGACACCAACATATTCATCTTCATCCAACCTCAGTAATTGGTCATATCTCAAAAGTAGTCCAAAGATAGAATATGATCTTAATTTATATCCATCAAAGAAAGAAGATAATCCTAGGATAGACAAATATCCAAATTGTATCCAGATATCTGAATCTATCTTTGACCCTATTTGGTCACATATAGGTCTAATACACTGATACATGTCTGATCCATTTTCAATGATCCTATATTCATTATTACGAATGTCCGTATGCCACCTATACCGGGTACTGGCATGGCACGACTCGTTTATCTGTTTCCTCTCATGGTTGCAGAAAGCAAGGCTCATATCAAAATCTTGCTGAACAATCTTTTGTTGTGTAAGATGGGCTGG…
DPG0655	#PDK_30s712151g004_locus_tag_PDK_30s712151L004_product_clathrin_assembly_strand_	55.24	45	AAACCAGATCTGCCATGTAG	55.18	42.86	GTATTATCACCAGCAGCAAAG	147	CAT	4	TCAAATCAAACCAGATCTGCCATGTAGAGCAGCAGCCTGAGGGAAGCCAGCAAAATGATCAGCAAACGGATTGGTAGATGCAGCCTGGGAATGAGGATAGTGAGGTTGATAGTTGTCCGGCATCATCATCATGCTTTGCTGCTGGTGATAATACTGCTGCTGCTGCTGCTGCTGGGCTATTAAAGCCATCTGGACGTTGGGTGGTGCTGCAAAATTGTTGGACATAGCAAAAGGGTCCTGCGAGTCAAAAGGATTGGTGGCAAACCCACTGTATGCTCCTGTGCTCTGTTGCCGCCTGGCTGCATCATCATACAAGCTGTTGAGCAAAAGCTTGTCGAATCCACCAGCCAGTTTGTTGTCGGTCAACTGGTCACTATTACTGCTTGGTGTTGTGACTAG…
DPG0656	#PDK_30s712151g004_locus_tag_PDK_30s712151L004_product_clathrin_assembly_strand_	54.24	42.86	GAATGAGGATAGTGAGGTTGA	55.23	47.37	CAGGACCCTTTTGCTATGT	152	CTG	7	TCAAATCAAACCAGATCTGCCATGTAGAGCAGCAGCCTGAGGGAAGCCAGCAAAATGATCAGCAAACGGATTGGTAGATGCAGCCTGGGAATGAGGATAGTGAGGTTGATAGTTGTCCGGCATCATCATCATGCTTTGCTGCTGGTGATAATACTGCTGCTGCTGCTGCTGCTGGGCTATTAAAGCCATCTGGACGTTGGGTGGTGCTGCAAAATTGTTGGACATAGCAAAAGGGTCCTGCGAGTCAAAAGGATTGGTGGCAAACCCACTGTATGCTCCTGTGCTCTGTTGCCGCCTGGCTGCATCATCATACAAGCTGTTGAGCAAAAGCTTGTCGAATCCACCAGCCAGTTTGTTGTCGGTCAACTGGTCACTATTACTGCTTGGTGTTGTGACTAG…
DPG0657	#PDK_30s712151g007_locus_tag_PDK_30s712151L007_product_partial_gene_no_protein_identified_strand_	56.27	42.86	AAGACAAGACTCGCTTTCATC	56.03	44.44	CCCACCGCAAGAAATAAT	117	TC	5	TCAGCTCTCTATTTTTACACTGAAACTCCTGTAAACTTGTATGATTATATCAAATACAAGAGCTTCAGCAGAGGAATGCGGCGAGTCGGGCCCATCAGCGAACACGGACCCACGGTCGGCCCACGCCTTGAGGACCTCCTCAGAGTTCAGTTTAAGGCCCAAACCAGACTTGTTGAAGTTCCCCGGTTTGGCGGCGGCGCCGGCGGTCTGCGTGTCTCCAACTTCCTCCTTCTCCGCCTTCTTCTTCGTCGTCTTTTTCTTCTTCCCCGATGATGGAGTTGAGGTCTTAAATTTGGGGACGATCTCTTGCATGGGAACTGTCGGAGACCTCCACCAGTCCCCCTCGTCGGAATGCCTCAACGCCCGCTGCATGTTTCTTCGGAACTGAAACCCAAACCC…
DPG0658	#PDK_30s712151g008_locus_tag_PDK_30s712151L008_product_similar_to_predicted_protein_strand_+	55.12	42.86	GAGCTGTTCACAATGCTATTC	55.39	42.86	TCTTAGCTCAGCATCAGGATA	140	TGC	4	ATGGGTTCCAGATTCCCATCACATCAGCTCAGCAATGGCCTGTATGTTTCAGGCCGGCCTGAGCAGCCGAAGGAGAAGCCCCCAACAATGAGCTCTGTAGCCATGCCATACACTGGTGGAGATATTAAAAAATCTGGTGAACTTGGAAAAATGTTTGACATTCCTGTGGATAACTCAAAGTCAAGGAAATCTGGTCCTATTACAAATGCTCCTTCAAGGGTTGGATCATTTGGAGGTGCTGCTCATTCAGGGCCTGTCATGCCTCACTCTGGTGGTCGGTCTAACTATTCATCTGGTCCAGTTTCATCCGCAGGAATTCCAGTTACTGGGACCTCAAGTAGACAGAAATCCAGTTCTGGACCTCTTAACAGACACAGCGATTCAGTCAAGAAATCATCT…
DPG0659	#PDK_30s712151g010_locus_tag_PDK_30s712151L010_product_partial_gene_no_protein_identified_strand_+	54.73	42.86	AGACAGAAAGACATTGCAGAG	55.31	42.86	CAGACATTCCTTAGTTGGACA	146	GAAA	3	ATGGACAGGAACAAGAACCGGACCGATCTCCTCGCCGCCGGCCGCAAAAAGCTCCAGCAATTTCGGCAAAAGAAGGACCACAAGGGCGTGGGTAGCCATGTGAAATCCTCGAACAAGGTGAGCGAGCCTGGGAAGGATGCCGATACCGATGATCCGGCAAAGGTTCCTGAGCCCGACTTGGAGCATACTAAAGTTGTTGTTGCGCATGAACCAGTGGAGGTGTCGGAGCCGTTGCCGATTTCAGGCGTTGAAGCTGATGAGGAGCCGGTAAAGGTGCCCGAGCCTGATTCCTCTTCTTCGGCCATCGTTGCTGATGAGCCAACGATGGTGCCTGAGCCGGCGCCTACTCCAGCCGCGGCGAAGGTGCCTGAGCCCGAGCCTGAGCCTAGGCCTACTTCG…
DPG0660	#PDK_30s709101g001_locus_tag_PDK_30s709101L001_product_peroxidase_12_strand_	54.87	52.63	TTCTGAGCAGTAGCACCAC	57.02	50	GCTCTTCTTCTGGAGCTTTG	153	AAGT	3	CTAGACGGCCGGCTTCTGAGCAGTAGCACCACCAACGGTAGCTGAAAGTCCGGAAGTAAGTAAGTTGGGGACGGTGCAATCATTCCGGATCTCACCATCGTTCCCCGTCAGCACATCCAACTGGCTCATCTTCACCATGGCTTGGGCAAAGCTCCAGAAGAAGAGCCGTGGTTTGGCCACAAACCTCTGCACGATTGGCCGTGTTCTCGCATCATTGAACAGATCCTGGTCGGAGGTGAAGAGCCCCCGGCGGTCGAGAAGGTTGAGGAAGTAGCCGGTGTCGAACAAATTCGGCGTTCGGATGTCGTTGAAGGTGCTGTTGCCGGTGGCCGGCGTCGGGCACGTGGCGAGTAGTTGGTCCGCGAAGGCGGCATCCATGTCGGGGTCTCGACTGGGGAA…
DPG0661	#PDK_30s709101g006_locus_tag_PDK_30s709101L006_product_auxin_response_strand_	55.09	40	GAAATTCTGCAAAACCTCTG	54.88	45	GGCTGATGATACTGATGGAT	163	AC	5	TTACAGAGAACATGCTTCCAAAGCAGAAACTCTTTGACATTGCACATCAAGACCATAAAGCAACTGCTTATGTTGGTTGGAGACAGAAAAATCATGTGGTAGGACTTCAACTGTAGTCTCTCTGTACTCTTTATCTGCATCAACATCAACATCAACAGGCTGCTCTATCTGGATAATCTGACCGAACAATTGAAAAGATCCTCCACTAGTTTTCCTAGTTGGATTGCAAGCCACAGTTTTCAGAAGATCCGTGCCACAGTCCACGATACTTCCATGGCTCGGCGTCGATGAGCCTTCTTTATTTCCAACATTCAAATCATTGGATCCATTATTTGACTTCTGTGGCATGTTAATGCCGTTTAGACTATCAGAGAGCATTTGATGGGCATTCGAGGGTAC…
DPG0662	#PDK_30s709101g006_locus_tag_PDK_30s709101L006_product_auxin_response_strand_	55.31	42.86	CTTATGTTGGTTGGAGACAGA	53.75	42.86	AGGAAAACTAGTGGAGGATCT	150	CATCAA	3	TTACAGAGAACATGCTTCCAAAGCAGAAACTCTTTGACATTGCACATCAAGACCATAAAGCAACTGCTTATGTTGGTTGGAGACAGAAAAATCATGTGGTAGGACTTCAACTGTAGTCTCTCTGTACTCTTTATCTGCATCAACATCAACATCAACAGGCTGCTCTATCTGGATAATCTGACCGAACAATTGAAAAGATCCTCCACTAGTTTTCCTAGTTGGATTGCAAGCCACAGTTTTCAGAAGATCCGTGCCACAGTCCACGATACTTCCATGGCTCGGCGTCGATGAGCCTTCTTTATTTCCAACATTCAAATCATTGGATCCATTATTTGACTTCTGTGGCATGTTAATGCCGTTTAGACTATCAGAGAGCATTTGATGGGCATTCGAGGGTAC…
DPG0663	#PDK_30s709101g009_locus_tag_PDK_30s709101L009_product_brca1associated_protein_strand_+	54.03	50	AATCCACTCTGTGGACTCTC	54.31	42.86	GAGCTGGATTCTAGGGTTATT	175	AACCCT	3	ATGTTCAGCCTCCGAATCCACTCTGTGGACTCTCCACACCACCACCTCCGCCAAGACGACGCAGCCGCAGGAGCCGGAGAGCCCCAACAAGAAGGCGCGGCCGGCACCAGCAGCAGCTCCTCCTCAATCTCAACGCTAACTCCGCCCAAAAACCCTAACCCTAACCCTAATAACCCTAGAATCCAGCTCCTCCGGGGCGTCGCCGGGCGCGGCACGCTCCTCTTCGTCCTCGCCGTCCCCAGCCGCCTCTCGCCGGAGGACTTCCTTCGCTTCTGTGGCTCCTATGTCGAGCGCTCATCGGAGATCCGGGTCATCAGGAATGATGCCCTGGAGGATCGATACAGTGTGCTGGTTGGGTTTGACGATCAGAAGAAAGCTGATGGTTTCTATCTCGATCTT…
DPG0664	#PDK_30s709101g014_locus_tag_PDK_30s709101L014_product_partial_gene_no_protein_identified_strand_+	54.54	45	CCACCCTGATCAAACTATTC	55.14	47.62	ACCTCCTCCTAACAGAAACAG	143	GAAGCC	3	ATGGATTTCTACAATCTGATGCCTGATGTGACAAAATATATTTCCGTTCTTCCTTTTATTAGAGAATGCCCTCAGGAAGCTGTGGAACCCATCTCAACTCTAATTTTTGCGGCAGCCAGATTTTCAGATCTGCCAGAGTTATGTGATCTCAGGCGTTTATTTACAGAACGGTATGGAAGTCATATGGAGTCCTCTGTCAAGGCTGAGTTTGTTGAGAAAATTCGGAAGAGATCATTCTCCCAAGAAAAGAAGCTACAGCTGATTAAAGATATTGCTCAGGAGTTCTCTGTAACATGGGATTCCAGTGCTTTCGGACATCAAGTGTCTAATCTGTCTGCACCTAAATCTGACCAACCTAAGAATGGTATGCACCACCGCGGTGCCAGCGATGATGAGCCT…
DPG0665	#PDK_30s1103551g001_locus_tag_PDK_30s1103551L001_product_universal_stress_protein_family_protein_strand_+	56.25	61.11	CTCACCCTCCTCCACATC	55	55	GACTTGGCTGAGGACAGTAG	195	CAC	6	ATGGAGAGTGGAAGCAGTGCATTTCTGAGGCAGCTGAGCTCTGGTGGTGGGAGTGAAGGCTGGGACTATTACTATTCCAAGGGTGGTTCTAAGAGGTGGGGGAAGAAGGGGAATAAAGAGAGGCAAGGGATGGGAGCCATGGGAGTTGGAGGTGGAGGAGAGATGATGGTGGCGAAGAAAAGGGTGATGGTGGTGATAGACGAGAGCGCGCGGGCGAAGCACGCCATGATGTGGGCGCTCACCCATGTTGCCAACAAAGGCGACCTCCTCACCCTCCTCCACATCGTCCCTCCCCAGCACCACCACCACCACCACCAGCACCACCCCAGAGGCGGCGCAGGTGAGGAGGCTGCCCGCCTCGCCAACTCCCTCGGCTCCCTCTGCAAGGCCTGCAAGCCC…
DPG0666	#PDK_30s903361g003_locus_tag_PDK_30s903361L003_product_similar_to_predicted_protein_strand_+	55.2	52.38	ATCGAGAGAGTAGGGAGTGAG	55.03	40	CTTCCATCCATCTGTTTGTT	139	GAAT	3	ATGGCGTTACATGCTAAGGTCGGAGGAATCGATAGCGGATCCCGTACCGGTTGTCCGACGGAATGGCTCGCTTCTGCCGACGTTGTTATGAGGGGCCATGAGATGACAACACTGGAGTTTGTGACAAGCACCTTGAAAGAAGGTTGTGCACTTGAAAGTGTTGAGGAAGCTTTGAATAGATTAGAGGACTTACTTCAAGAGTTACATCTTTCCAATGCAAACCCTGGAACAGAACATTTAAAGGCTGCCTGTTCTGACCTCGAGAGAATAAGAAAGCTTAAGAAAGAGGCTGAATTTCTTGAAGCATCTTTCAGAGCAAAGGCAGCCTCACTAGAACAGGGTGATGCTGATGAACAGTCACTGTCTTCTGCCAGTGAGCAGGAACTGATTAAGAAGACG…
DPG0667	#PDK_30s903361g005_locus_tag_PDK_30s903361L005_product_isoamylase_isoform_3_strand_+	55.35	42.11	AAGAAATCGAAACGTCGTC	56.87	52.38	CGATAGGTACGAGTCCCAGTA	121	AG	5	ATGGGGTTGGAACCGATTTTAATGGCTATACCAGACTGGTGCCTGTTGGCACCGGTCCGGTACATGCTAAACCGACCGGTTCCGGTTTCTGCTATTATGGACAGATTTTTCAAGATTCTAGTGAAAGTAAAGGGTGAAGACAAGGTTGAGAACATTAAAATCATAAGGTGGGCTGAGTGGAACGGAAAGTATCGTGATGATGTTCGAAGATTCATAAAGAGTGAATCTGTTCTTACGGAGCCTAATCACCCAGAACCACTTGGTTCTAAGCATTTTGACTCGGTAAGAGAGGAGAAAGATGGGAGGAGAGGAGAAAGAGAGGATAGAGTGGAAGGAATTAATATCCTAAGTGCCAAGGTTGGTGGAACCATCCCGAACCGCCCGGTTCGGGACGTCCCG…
DPG0668	#PDK_30s903361g005_locus_tag_PDK_30s903361L005_product_isoamylase_isoform_3_strand_+	54.4	42.86	AAGAAAAGAGAGAGAGCGAGT	54.95	40	CAGATACACGAGTTGCAAAA	168	GGGA,GAGG	3,3	ATGGGGTTGGAACCGATTTTAATGGCTATACCAGACTGGTGCCTGTTGGCACCGGTCCGGTACATGCTAAACCGACCGGTTCCGGTTTCTGCTATTATGGACAGATTTTTCAAGATTCTAGTGAAAGTAAAGGGTGAAGACAAGGTTGAGAACATTAAAATCATAAGGTGGGCTGAGTGGAACGGAAAGTATCGTGATGATGTTCGAAGATTCATAAAGAGTGAATCTGTTCTTACGGAGCCTAATCACCCAGAACCACTTGGTTCTAAGCATTTTGACTCGGTAAGAGAGGAGAAAGATGGGAGGAGAGGAGAAAGAGAGGATAGAGTGGAAGGAATTAATATCCTAAGTGCCAAGGTTGGTGGAACCATCCCGAACCGCCCGGTTCGGGACGTCCCG…
DPG0669	#PDK_30s1199891g004_locus_tag_PDK_30s1199891L004_product_partial_gene_no_protein_identified_strand_+	54.66	45	CTCCTATGCCTACCAAGAAA	55.26	42.86	CCTCCTTGTTCTTGTTCTTCT	147	AGA	6	ATGATGATGATGATGATGATGGAGCGGCGGCTGGCGGGAGCGGCGGCGGCCAAGGACAACGACAAGAATGCCCCTATTCTCCTTTCCTCCTCTTCTTCGTCCGAGGACGAAGGAGGAGAAGGAAGAGTGATACAGAGGAGAGGAGAGAAAGAGGCGGCTGCTCCCTCTCCTCCTATGCCTACCAAGAAAAGGAACAGCAAGGCCGGGGTAGAGGAGGAGAAGAAGAAGAAGAAGAAGGATAGGAGGAGTGCAGAAGGGGATGAGGAGGAGGCGCCCAAGAAGAAGAAAAGGAAGAAGAAGAACAAGAACAAGGAGGACGGCAAGCACAAGAAGATAGACGCCTCGTGCAGCTTCCCGATGAGCCGAGAGATGTTTCTAGGAAAATTTGCTGAGGATGCT…
DPG0670	#PDK_30s1199891g004_locus_tag_PDK_30s1199891L004_product_partial_gene_no_protein_identified_strand_+	54.29	47.62	AGAAGAAGGATAGGAGGAGTG	56.64	42.86	TAGAAACATCTCTCGGCTCAT	149	GAA	4	ATGATGATGATGATGATGATGGAGCGGCGGCTGGCGGGAGCGGCGGCGGCCAAGGACAACGACAAGAATGCCCCTATTCTCCTTTCCTCCTCTTCTTCGTCCGAGGACGAAGGAGGAGAAGGAAGAGTGATACAGAGGAGAGGAGAGAAAGAGGCGGCTGCTCCCTCTCCTCCTATGCCTACCAAGAAAAGGAACAGCAAGGCCGGGGTAGAGGAGGAGAAGAAGAAGAAGAAGAAGGATAGGAGGAGTGCAGAAGGGGATGAGGAGGAGGCGCCCAAGAAGAAGAAAAGGAAGAAGAAGAACAAGAACAAGGAGGACGGCAAGCACAAGAAGATAGACGCCTCGTGCAGCTTCCCGATGAGCCGAGAGATGTTTCTAGGAAAATTTGCTGAGGATGCT…
DPG0671	#PDK_30s713301g004_locus_tag_PDK_30s713301L004_product_fca_protein_strand_	54.72	42.86	TGTGTATGTGACTGGGTATGA	55.95	42.86	TGAAAGTAAGTGGGAGAAACC	144	CTG	6	ATGATGATGATGATGATGATGGAGCGGCGGCTGGCGGGAGCGGCGGCGGCCAAGGACAACGACAAGAATGCCCCTATTCTCCTTTCCTCCTCTTCTTCGTCCGAGGACGAAGGAGGAGAAGGAAGAGTGATACAGAGGAGAGGAGAGAAAGAGGCGGCTGCTCCCTCTCCTCCTATGCCTACCAAGAAAAGGAACAGCAAGGCCGGGGTAGAGGAGGAGAAGAAGAAGAAGAAGAAGGATAGGAGGAGTGCAGAAGGGGATGAGGAGGAGGCGCCCAAGAAGAAGAAAAGGAAGAAGAAGAACAAGAACAAGGAGGACGGCAAGCACAAGAAGATAGACGCCTCGTGCAGCTTCCCGATGAGCCGAGAGATGTTTCTAGGAAAATTTGCTGAGGATGCT…
DPG0672	#PDK_30s713301g006_locus_tag_PDK_30s713301L006_product_partial_gene_no_protein_identified_strand_	55.9	42.86	GGGATACTTCTCAGCAACAAT	54.87	47.62	GTACAGTTGATCTTGGAGTCG	155	TTC,CCT	6,6	TTACCGCAAAAATTCAGGAAAAAAACTGGAGAAAGAAAACTCATCACTTGGATCCCCTTTAAGGCCTGTTTCAGGTTTCTTTTGGAAGTAACGCAGGTAAATCCAACTCATATAAATGCCAAACAGTATAGTTGGAAGATAAGATACAGATTCTGTTGTGAAAAAACTTATAGCTACTGAGACCAACGCGACAATAGTTGGCACCCACTTTGCTTTGATCTTCAACAGAAAAAATAGACTCAACTCCTGATCTGGTATAATTTGCTTAATGCCTACTAGAAATCCTGAGAGAACTCCATGGAAGCCAGAAAGAGGTGTATAAAGGTAGCTTTCCTGCCTTGTTATGTAGTACAATATAATGGCAGTAACAAAGATGCAGATTGAAGTTAAAAAATTCAC…
DPG0673	#PDK_30s749921g003_locus_tag_PDK_30s749921L003_product_poly_binding_protein_strand_+	55.14	42.86	GCTATGGAAGTCCTGAGAAAT	54.9	40	CAAGATAACAAAAGGCCATC	110	CAG	7	ATGGCGCAGGTCCAGGCTCGGCCGCAGACGCCAGTGTCCGGATCAGCGGGGGCTGGGGCGGAGAGCGGCGGCGGGGGGAACCAGTTCCCGTCGACTTCTCTGTATGTCGGGGACTTGGAGCTGAACGTGACGGACGCGCAGCTGTTCGAGACGTTCAGCCAGCTCGGGCAGGTGGTATCGGTTCGCGTCTGCCGGGATATCAACACCCGCCGCTCCCTCGGCTACGCCTACGTGAACTACAGCAACCCGGTTGATGCGGGAAGGGCATTGGAAGTGCTGAACTTTACCCCTCTTAATGGAAAACCTATTCGGATGATGTATTCAAATCGTGACCCTAGCCTGCGTAAAAGTGGGGCAGGGAATATATTTATTAAGAATCTGGACAAGTCAATAGACAAC…
DPG0674	#PDK_30s779291g007_locus_tag_PDK_30s779291L007_product_partial_gene_no_protein_identified_strand_	54.83	47.62	GAGGGCTAGGGTTATTGTTAG	57.02	52.63	CATCCAGCACTTCTTCGAG	119	GAG	4	CTAATTAAAGCCATAACAGCCAACAGGAAGATCTCCTTTGTACAACTTTGCCTCCCTAAAACATGTGAGCCAATTGAGTATTTTGGGAACCGCATCAACAAGTGTTGAGTATGTGTCTCTCTCATTAGCTGCACTCAAGAAGGCAAGGCATTTCAAAGCTCCACATGCATACAAATTTTCAATGTTCTTCTGAAGGACTGCTCCAGCATACTCTTCCAAGAAAAGCCTTGATGGTAAGTCCTTAAGAAGTCCAGCCCGTGTTCCAGATACTAGTATGTCCGGATGGACAATGACAAGATTTTTATTATGATTGACAACGCATTTCCCTTGGTCATCAAATTCTCCAATGACATTTATAGTATCACCAGGTCCAATCGGGCTATAGAACCTGATAATACT…
DPG0675	#PDK_30s779291g009_locus_tag_PDK_30s779291L009_product_similar_to_predicted_protein_strand_+	55.56	40.91	GGAATCGATCTATCTTCAGTTG	54.56	40	ATCCACCACAATGATATTCC	147	TGA	4	ATGGCGGAGGTGGTTTCCATGGCCGATATCGAAGCAACTGCTCAGCGTCATGGAATCGATCTATCTTCAGTTGATTTGGATTCCATCCGACTCCCACCCGGAGAAGATTTCGGCATCAAAAGTGATGATGATGAGGATCTCCACCAGGAGGATCCTTTGGAATTTGAGGCTGGGTTTGGGAATATCATTGTGGTGGATAATCTGCCGGTGGTCCCTCCGGAGAAATTTGAGAAGCTTGAGGGTGTTATCCGGAAGATATATAGTCAGATTGGTGTGATAAGAGAAGGAGGACTCTGGATGCCAGTGAATCCGGAAACCCGAAAAACTCTGGGATATTGCTTCATTGAGTACAGTACCCCTCAGGAAGCAGAACTTGCGAGGGAAAAGACAAATGGTTAT…
DPG0676	#PDK_30s912581g008_locus_tag_PDK_30s912581L008_product_similar_to_predicted_protein_strand_	55.42	47.62	ACAACCCACTCTAGGGTAAGA	55.01	42.86	TTACTTCACTTCCTCTCCACA	154	GT	5	AATCGATTAAGGTATCAGCAGGAGTAGTTGACCAAGTTCGGAGGTAAGTGAAGGTATCATTCTTAAACCTTCCGGGTCGGTTTTGAACTTCCGGAGCCGACGGGAAAAGGAGAGGGAGGAGGACAGGACGGAACGGACTCTTCGTACGAACGAACATTTGTAGGACCTTACGTTGAGGTGTATATAGGAGAACATGAATCAGAACAACCCACTCTAGGGTAAGAGGAGGTACGTTCGGTGTTAGAGGTCTCGGAAAAACTTCTTACGGCGTGCGTGTGTGTGTAGTCGGTTTCGTAGGTCGTTGGGAAGTAGACCGGATTCTCCACCGCTCCGGAATGTGGAGAGGAAGTGAAGTAAGGTGTTATTGTCTCGGAGGGGACCGAAGGACCGGTCGCGCTA…
DPG0677	#PDK_30s1067081g006_locus_tag_PDK_30s1067081L006_product_rna_polymerase_ii_ctd_strand_	56.13	47.62	TAGACTTTCTCAGGGTCAAGG	55.22	40	GCAAGCAGATTCCATAAAAG	165	GCTT	3	TCATGAATTTCTTGAACTGCTAATCGGAAAATCCTCCTCCTGCTGCCGACGCCATAAGTAATTTGCTGCTTCAATCCAACGTGGGTTTACCAAAAACTTCTCATTCTGCAGGGCCCATTGCGCTTTTTGTGTTCCTGTATCAGTCGAGACTACATGTGTTATGGATGCATCCACATCTGTACAGCATATTGCACCTAACTGTTCAGCCAACTTCCAAATTGGCTGATCCTTGGCCAGTGATTTGGAAGGAAATACCCTGCTGAAAACTATTTTGCATCCCTGTAATATCTCTCGTCGGATTTTCTTCAAAACCTGTCTAACATCTCCGGAGGAGAGGTCCGTGCCCAGGACCGGATCAAAAAACATCTGGTGAGTGCACTTTAAAACATTAAGAATGGT…
DPG0678	#PDK_30s970051g001_locus_tag_PDK_30s970051L001_product_dihydrolipoamide_sacetyltransferase_strand_+	55.18	47.37	AGATCGTTTCTTGGGTGAG	54.87	52.63	GGATCTCGTCCTCAGTCAT	144	CGT	4	ATGCCGGCGCTGAGCTCGACGATGACCGAGGGAAAGATCGTTTCTTGGGTGAGGGCCGAGGGCGACAAGCTCTCCAAAGGTGAGAGCGTCGTCGTCGTCGAGTCTGATAAGGCCGACATGGACGTCGAGACATTCTACGATGGATATCTCGCGGCGATCATGACTGAGGACGAGATCCCCCTTGCCAAATCCCAGGCCTCCTCCTCCTCCTCCCCCGCCGCTTCTCCTCCGGCCGCCGAAACCCCAGTCCCACCATCTCCTTCAGAGACCGCCCCAGAAGCCGTATCCTCTCCTCCGCCTTCTCCGAAATCCTCCCAGGCCGCTGTTTCTTCTACCCATCCGGCATCTGAGAGCGGGCGCAGGATCGTGGCCACGCCCTATGCGAAGAAGCTCGCCAAG…
DPG0679	#PDK_30s970051g001_locus_tag_PDK_30s970051L001_product_dihydrolipoamide_sacetyltransferase_strand_+	55.36	42.86	CGAGACATTCTACGATGGATA	53.92	52.63	GGTCTCTGAAGGAGATGGT	145	CCT	5	ATGCCGGCGCTGAGCTCGACGATGACCGAGGGAAAGATCGTTTCTTGGGTGAGGGCCGAGGGCGACAAGCTCTCCAAAGGTGAGAGCGTCGTCGTCGTCGAGTCTGATAAGGCCGACATGGACGTCGAGACATTCTACGATGGATATCTCGCGGCGATCATGACTGAGGACGAGATCCCCCTTGCCAAATCCCAGGCCTCCTCCTCCTCCTCCCCCGCCGCTTCTCCTCCGGCCGCCGAAACCCCAGTCCCACCATCTCCTTCAGAGACCGCCCCAGAAGCCGTATCCTCTCCTCCGCCTTCTCCGAAATCCTCCCAGGCCGCTGTTTCTTCTACCCATCCGGCATCTGAGAGCGGGCGCAGGATCGTGGCCACGCCCTATGCGAAGAAGCTCGCCAAG…
DPG0680	#PDK_30s970051g004_locus_tag_PDK_30s970051L004_product_protein_disulfide_isomerase_strand_	54.28	42.86	CCACTTGCTGAAGAGAAATAC	54.68	42.86	GCGCCTATATTAGAGGAAGTT	143	CAT	4	TCATAGCTCATCTTTTAGAGACTCAGATTGGACAGTTGTATCCTTTTGAATAGTCGCATCCTGAATAGTTGCATCCCTGTTTTTCTGTATGAAATCAATGATGTCCTCTTTTGTCCTACCCCCATCATACTGCACAAGCTTGCCACTTGCTGAAGAGAAATACATAGTTGGATACCCCTGAACATTAAACTCCTTCGGGACATCATTTGCAGTAGCATCCATCTTTGCGATAACAACATCATCATCATTTTGGAATGAGACAGCAACTTCCTCTAATATAGGCGCTAGATTCTTGCAATGACCACACCAAGGAGCATAAAATTCAAGCAGAACTGCATCACAACACTTGTGAATATCAGACCAGTGGATTCGCAGAGGATAGCAGGAAGCAACATTTTT…
DPG0681	#PDK_30s970051g007_locus_tag_PDK_30s970051L007_product_partial_gene_no_protein_identified_strand_	54.48	40	AGTAAGATCATTTCCGAACG	55.3	47.62	GGAAGGTTTAGATGAGTGACC	173	GAC,GAC	4,4	AATTTCCTTTACCAATTGACTAAAATGTTCTTTAAAGTAAGATCATTTCCGAACGGACCAAGACGAAGACGACGACGACGATGACGACGACGACGAAGGGAAAAGTAGACTACACAAGAAGAAGGTTGTTAGAACACCACTTTGGAAACGTGTTCGTCTTCTCGGAGGTTTCGAGAAGAAGGAGGAGGGTCACTCATCTAAACCTTCCTTGTAGAAATCTTCCTTCGGAGGTCCCAGGTACGAGAGTGAGGAGCTGTAGGAAGAATAAGGGAAGAAGGAAAAGAGGAAGAGCCAGAATAGGAAGCTTTTAAGAGGTGGAAAGGGATTCCAAACGACGTGGCCACCGAAGCGATAGGAACCACTGAGGTGTTCTAGAGAATTTCTCTCGAGCATTCGACA…
DPG0682	#PDK_30s970051g008_locus_tag_PDK_30s970051L008_product_partial_gene_no_protein_identified_strand_+	58.38	61.11	GTGCCTCAACACCACCAC	54.51	42.86	GCGATGCATCTCTCTATTAAG	114	CCG	5	ATGTGCCTCAACACCACCACCTCCGCCGCCGCCGCCGCTGCTGCCACCCCCCCCCCCCCCGCCGCTGCTGCCACCACCGTCGCTCGCTTCCTCTCCTTAATAGAGAGATGCATCGCCGCCAAAGACCTCCGGCTCGGCCGCCACCTCCACTCCCACCTCCTCAAGACCGCCCTCAACCACCACACCGTCCTCGCCAACCGCCTTGTCCACCTCTACTCCCTCTCCGGCTCCCTCCCCTCCGCCGTCTCCGCCTTCACCGACCTCCCCTTCAAAAACCACCACTCCTACAACACCCTCCTCGCCGCCCTCTGCCGCTCCGGCCACCTCCACGCCGCTCGCCAACTGTTCGACCAGATGTCCCACCGAGATCTTGTCTCCCATAACACCATGATCTCGACC…
DPG0683	#PDK_30s814861g001_locus_tag_PDK_30s814861L001_product_partial_gene_no_protein_identified_strand_+	55.29	47.62	AACCTTAGTGGTCTTCAGCTC	56.24	45	AACTTTCCGAGTGGTCTGAT	165	CGAGGC	3	ATGGGTCACGGTCTGGATGAGGTCGGGTCCGATTTGACCGAGGAAGAGTTGGAGTTGATTCGCGACTGGTTTTTTCCACCGCGCGGGTTTCGCCTTGAGCCCACGGGGTCGGAAGACCGGATGACGAGACCTCCTCCAGGCCGGATCGGGGTGTATGTAGAGACACTCTGGATCGGCCTGCGATTCCCCTTGCACGGATATTTCAAGGATGGTGACCAGCGACTCAGCTCTTTATGCCCGGTACAGGAAGAGGGCAGCCAAGGCTGGGGGGGCCCCACACAAGCCCAGGAAGAAGGCGAGGTATTCCGCTGCGCGCTATTTTCGGTCGACCGAGCGAAGTTTGAGGCTGTCGACCTTGGCGGTCTTGTGGATCAAACCTACTGCTCCGCCATTCGACAT…
DPG0684	#PDK_30s1146391g003_locus_tag_PDK_30s1146391L003_product_cytochrome_c_oxidase_subunit_vb_strand_	55.52	45	ACGTCCTCCACTTTCTTCTT	55.14	52.63	GCCCAAGATACCCTACAGA	122	GAGGA	3	CTAGTGATGTTCATCATCACTGTGTGCTTCTGGGTCCCCTCCCTCACCAATCACCTCCAACACAAAATATTGGGAGCACACAGGGCACTCGTGTGGTTTGTCTTTCTCCAGCCAGAACCAGACAACATCATGCTCATCCTCACCTTCACCACCAGGGCAGCCAACTATTCTCTTGTTATAGTAGGACTTAACGACAGCAGGTGTTTCTTTGGTGCCGAACGGACCGACCGGGGAATCCATGTCAGTAAACCGCTTCGTCCCCTCCAACTCGCCCTCGAGCTCCTCCCGCTCATGGCCGGTGGCGATCGGCATCACGTCCTCCACTTTCTTCTTCGTCGGGACATTATCGGATTCCGAGGAGAGGAGAGGAGAGGTCTTCCGGAACGGCGAGGAGGTGAC…
DPG0685	#PDK_30s682751g001_locus_tag_PDK_30s682751L001_product_swim_zinc_finger_family_strand_	54.91	42.86	TGTAGGCTGATACTCTTTTCG	55.14	52.63	GTAAGCCAGGAGGATGGTA	156	TG	5	TCATGATGATCCCCTGATCCTGGACAATCTTTTCCGCTTTCGGTTCTTTTTCCTAGCGGCACTCTTGTGGGCATCACTTTTCGAAGTAGGAGGAAGAGCTAGAGTACTATCAGGTGGCCTGCCAACAAATGTTCTCCCTTTCTTACAGACCCATTTCAATGGTAAATTTTTTGTCACTTTGGCAATATCTCCAGTAGTAGTAAGCTCCACTAATCCTTGAATTTTGTCCTGCATTTGCCTGGCCCATGCCATTGACTGATCAAGTGAGAGGGAGTCATCCATAGGCTTTCTCCAAAGATTGAGTAGGACATGTTCAAATGACTGATATGACAATGTAGGCTGATACTCTTTTCGATGTCGGCACATCATGTTAACCTTTATGATATGCTTGCAAAGGTT…
DPG0686	#PDK_30s682751g001_locus_tag_PDK_30s682751L001_product_swim_zinc_finger_family_strand_	55	50	ATACAAGCGCTTCACAGC	54.63	42.86	AATACCTCCAATACAGGCTCT	167	CTCC	3	TCATGATGATCCCCTGATCCTGGACAATCTTTTCCGCTTTCGGTTCTTTTTCCTAGCGGCACTCTTGTGGGCATCACTTTTCGAAGTAGGAGGAAGAGCTAGAGTACTATCAGGTGGCCTGCCAACAAATGTTCTCCCTTTCTTACAGACCCATTTCAATGGTAAATTTTTTGTCACTTTGGCAATATCTCCAGTAGTAGTAAGCTCCACTAATCCTTGAATTTTGTCCTGCATTTGCCTGGCCCATGCCATTGACTGATCAAGTGAGAGGGAGTCATCCATAGGCTTTCTCCAAAGATTGAGTAGGACATGTTCAAATGACTGATATGACAATGTAGGCTGATACTCTTTTCGATGTCGGCACATCATGTTAACCTTTATGATATGCTTGCAAAGGTT…
DPG0687	#PDK_30s682751g002_locus_tag_PDK_30s682751L002_product_similar_to_predicted_protein_strand_+	55.32	45	AAAGACTTTGCTCCCTCTTC	55.38	47.62	GATCCACTCTTTCGAGATACC	153	GGA	7	ATGCCACTGTCATTCAAAGACTTTGCTCCCTCTTCGTTCAACGGGGTGATCAATGATGACCTCATGGGTCATAGCATCGTCGATCGAAGTTGCAATGGAGGAGGAGGAGGAGGAGGAGAGTTTTTGGTTCTTGGTGCCATGGTCCCTGGTATCTCGAAAGAGTGGATCTCCAAGGAGAAACCTACTCTCGGAGGTACACGGATCAAGACCCGCAAACGGAATATAGCTGCACCTTTGGACCCTGCAGCTTTTGCGGATGCAGTGGTCCAGATATATCTGGATAATGATGGTGATCTGGAACTTGTTGCCAAAAGCATCGAATCTTCAGATCTTAACTTCTCACGATATGGTGACACCTTTTTTGAGGTGGTCTTCACTGGAGGCCGTACCCAGCCTGGC…
DPG0688	#PDK_30s1090851g003_locus_tag_PDK_30s1090851L003_product_twopore_calcium_channel_strand_	54.91	40.91	AGAAGTAACAAGCACTGGAGAT	55.21	52.63	CTTTTCTCCACGCTCTCTC	157	GAA	4	TCATATTTTGAAGATCCCTAAATCCGTTGTTTCAATAACAACAGCAACTAGATTGAGAACAAGTACAAAAACTATAATATATCCAAACATGGGGCTGCGCACAAAAGCTTTCAAATTCTTGCACGGAGGTGAATGGTAAAATGATGGGCAGTTTTCAAACCATGAAGGAGAAGGCTCCTTTTGAAACCTTAGGGCAATTGCACTTAGAATATATCCCTTGATAGAGACATGGCATGAAGGATTTACAGAATCCAAATGGAGAGGCATTAGCCTCTGGACATTAGCCCCAAGCCAAGAAAGATTCCTAATAATGAAAAGGAAAAAATCAATGCCCATGATGTAGACGAGAGCAAAGCAAAAGCAAAGATACTTGAAATCACCACTATCATCAAGTTCACT…
DPG0689	#PDK_30s1033711g002_locus_tag_PDK_30s1033711L002_product_partial_gene_no_protein_identified_strand_	53.6	40	TATCGTTAACGGTGTTCATC	54.98	42.86	TGACTAGGTCCAAGAATACGA	185	TAGG	3	AGTCTCTTTAAATGCTTTCATCTATCCTTTCATCCATTATCGTTAACGGTGTTCATCCGGCCGGCGTATGGGTTTGTCGTGCGGAAGGGTACTCTAGGTAGGTAGGAGTGGGAGTAGTAACCATCTGAGACTTTAGCCAAGTAGACCACTACCGCCTGACGTACCTTGGAGCTCGACTTTGGGCGTGTTGGGCGACAATAATCGTATTCTTGGACCTAGTCAGTACCACCTGTAGACTGGCGGCTGCCCTTAGCCTGGACGTTCGAGTAACAACGAATGTAGGTTACACCAGTCAAGTAACTCGAAGTGTTTACAAACTCCATACGACGGTAGTTCGAATAATACGCTATTTAGGTTCGAGAGGTCGAAGAAATTACGTGGTTTTGAGCGGCCTTAGAG…
[truncated: 4,278 more rows]
